# Supplementary material for: The crystal structure of bis­{3,5-di­fluoro-2-[4-(2,4,6-tri­methyl­phen­yl)pyridin-2-yl]phen­yl}(picolinato)iridium(III) and its 4-tert-butyl­pyridin-2-yl analogue
Source: Acta Crystallogr E Crystallogr Commun. 2018 Sep 21;74(Pt 10):1467–70. doi: 10.1107/S2056989018012409 (PMC6176426; doi:10.1107/S2056989018012409)
Supplement: Supplementary file 1 [file e-74-01467-sup1.cif]

##############################################################################
#                                                                            #
# This CIF contains the data in a paper accepted for publication in          #
# Acta Crystallographica Section E. It conforms to the requirements of       #
# Notes for Authors for Acta Crystallographica Section E, and has been       #
# peer reviewed under the auspices of the IUCr Commission on Journals.       #
#                                                                            #
# Full details of the Crystallographic Information File format               #
# are given in the paper "The Crystallographic Information File (CIF):       #
# a New Standard Archive File for Crystallography" by S. R. Hall, F. H.      #
# Allen and I. D. Brown [Acta Cryst. (1991), A47, 655-685].                  #
#                                                                            #
# The current version of the core CIF dictionary is obtainable from          #
# ftp://ftp.iucr.org/pub/cif_core.dic.                                       #
#                                                                            #
# Software is freely available for graphical display of the structure(s)     #
# in this CIF. For information consult the CIF software page                 #
# http://www.iucr.org/resources/cif/software.                                #
#                                                                            #
# This file may be used for bona fide research purposes within the           #
# scientific community so long as proper attribution is given to the journal # 
# article from which it was obtained.                                        #
#                                                                            #
##############################################################################
data_1
_audit_creation_method     'SHELXL-2018/3'
_journal_date_recd_electronic     2018-08-21
_journal_date_accepted     2018-09-03
_journal_name_full     'Acta Crystallographica, Section E'
_journal_year     2018
_journal_volume     74
_journal_issue     10
_journal_page_first     1467
_journal_page_last     1470
_journal_paper_category     GM
_journal_paper_doi     10.1107/S2056989018012409
_journal_coeditor_code     LH5880
_publ_contact_author_name     'Victor G. Young Jr'
_publ_contact_author_address
;
;
_publ_contact_author_email     vyoung@umn.edu
_publ_contact_author_fax     '+1 612 626 7541'
_publ_contact_author_phone     '+1 612 625 6897'
_publ_section_title
;\
The crystal structure of
bis{3,5-difluoro-2-[4-(2,4,6-trimethylphenyl)pyridin-2-yl]phenyl}(picolinato)\
iridium(III) and its 4-<i>tert</i>-butylpyridin-2-yl analogue
;
_publ_section_title_footnote     .
loop_
    _publ_author_name
    _publ_author_footnote
    _publ_author_address
    'Sanner, Robert D.' .
;
Lawrence Livermore National Laboratory, Livermore, CA 94550,
USA
;
    'Young Jr, Victor G.' .
;
Department of Chemistry, University of Minnesota, Minneapolis, MN 55455,
USA
;
_publ_section_synopsis
;
The crystal structures of two blue-emitting iridium(III) cyclometallates were
determined and related to the photophysical properties of the complexes.
;
_database_code_depnum_ccdc_archive     'CCDC 1865393'
_chemical_name_systematic
;\
Bis{3,5-difluoro-2-[4-(2,4,6-trimethylphenyl)pyridin-2-yl]phenyl-\
\k^2^<i>N</i>,<i>C</i>^1^}(picolinato-\k^2^<i>N</i>,<i>O</i>)iridium(III)
;
_chemical_name_common     18043zz
_chemical_formula_moiety     'C46 H36 F4 Ir N3 O2'
_chemical_formula_sum     'C46 H36 F4 Ir N3 O2'
_chemical_formula_iupac     '[Ir (C20 H16 F2 N1)2 (C6 H4 N O2)]'
_chemical_formula_weight     930.98
_chemical_melting_point     ?
_space_group_crystal_system     monoclinic
_space_group_name_H-M_alt     'P 21/c'
_space_group_name_Hall     '-P 2ybc'
loop_
    _space_group_symop_operation_xyz
    'x, y, z'
    '-x, y+1/2, -z+1/2'
    '-x, -y, -z'
    'x, -y-1/2, z-1/2'
_cell_length_a     15.1582(12)
_cell_length_b     12.3530(9)
_cell_length_c     24.2353(17)
_cell_angle_alpha     90
_cell_angle_beta     106.374(3)
_cell_angle_gamma     90
_cell_volume     4354.0(6)
_cell_formula_units_Z     4
_cell_measurement_reflns_used     9153
_cell_measurement_theta_min     2.48
_cell_measurement_theta_max     30.65
_cell_measurement_temperature     100(2)
_exptl_crystal_description     Block
_exptl_crystal_colour     Yellow
_exptl_crystal_size_max     0.120
_exptl_crystal_size_mid     0.120
_exptl_crystal_size_min     0.120
_exptl_crystal_density_diffrn     1.420
_exptl_crystal_density_meas     ?
_exptl_crystal_density_method     ?
_exptl_crystal_F_000     1848
_exptl_absorpt_coefficient_mu     3.122
_exptl_absorpt_correction_type     multi-scan
_exptl_absorpt_process_details
;
(SADABS; Bruker, 2014)
;
_exptl_absorpt_correction_T_min     0.5764
_exptl_absorpt_correction_T_max     0.7461
_diffrn_ambient_temperature     100(2)
_diffrn_source     'microfocus'
_diffrn_radiation_type     MoK\a
_diffrn_radiation_wavelength     0.71073
_diffrn_measurement_device_type     'area Bruker PHOTON-II CPAD'
_diffrn_measurement_method     '\f and \w scans'
_diffrn_detector_area_resol_mean     ?
_diffrn_reflns_number     74054
_diffrn_reflns_av_R_equivalents     0.0415
_diffrn_reflns_av_unetI/netI     0.0293
_diffrn_reflns_theta_min     2.181
_diffrn_reflns_theta_max     30.706
_diffrn_reflns_theta_full     25.242
_diffrn_measured_fraction_theta_max     0.995
_diffrn_measured_fraction_theta_full     0.999
_diffrn_reflns_limit_h_min     -21
_diffrn_reflns_limit_h_max     21
_diffrn_reflns_limit_k_min     -17
_diffrn_reflns_limit_k_max     17
_diffrn_reflns_limit_l_min     -30
_diffrn_reflns_limit_l_max     34
_refine_special_details     ?
_reflns_number_total     13464
_reflns_number_gt     11535
_reflns_threshold_expression     'I > 2\s(I)'
_refine_ls_structure_factor_coef     Fsqd
_refine_ls_matrix_type     full
_refine_ls_R_factor_all     0.0400
_refine_ls_R_factor_gt     0.0303
_refine_ls_wR_factor_gt     0.0600
_refine_ls_wR_factor_ref     0.0633
_refine_ls_goodness_of_fit_ref     1.099
_refine_ls_restrained_S_all     1.099
_refine_ls_number_reflns     13464
_refine_ls_number_parameters     512
_refine_ls_number_restraints     0
_refine_ls_hydrogen_treatment     constr
_refine_ls_weighting_scheme     calc
_refine_ls_weighting_details
              'w=1/[\s^2^(Fo^2^)+(0.0107P)^2^+8.8889P] where P=(Fo^2^+2Fc^2^)/3'
_atom_sites_solution_hydrogens     geom
_atom_sites_solution_primary     ?
_atom_sites_solution_secondary     ?
_refine_ls_shift/su_max     0.006
_refine_ls_shift/su_mean     0.000
_refine_diff_density_max     2.615
_refine_diff_density_min     -1.641
_refine_ls_extinction_method     none
_refine_ls_extinction_coef     .
loop_
    _atom_type_symbol
    _atom_type_description
    _atom_type_scat_dispersion_real
    _atom_type_scat_dispersion_imag
    _atom_type_scat_source
    'C' 'C' 0.0033 0.0016
                         'International Tables Vol C Tables 4.2.6.8 and 6.1.1.4'
    'H' 'H' 0.0000 0.0000
                         'International Tables Vol C Tables 4.2.6.8 and 6.1.1.4'
    'F' 'F' 0.0171 0.0103
                         'International Tables Vol C Tables 4.2.6.8 and 6.1.1.4'
    'Ir' 'Ir' -1.4442 7.9887
                         'International Tables Vol C Tables 4.2.6.8 and 6.1.1.4'
    'N' 'N' 0.0061 0.0033
                         'International Tables Vol C Tables 4.2.6.8 and 6.1.1.4'
    'O' 'O' 0.0106 0.0060
                         'International Tables Vol C Tables 4.2.6.8 and 6.1.1.4'
_computing_data_collection
;
APEX3 (Bruker, 2014)
;
_computing_cell_refinement
;
SAINT (Bruker, 2014)
;
_computing_data_reduction
;
SAINT (Bruker, 2014)
;
_computing_structure_solution
;
SHELXT2014 (Sheldrick, 2015a)
;
_computing_structure_refinement
;
SHELXL2018 (Sheldrick, 2015b)
;
_computing_molecular_graphics
;
SHELXTL (Sheldrick, 2008)
;
_computing_publication_material
;
SHELXTL (Sheldrick, 2008)
;
loop_
    _atom_site_type_symbol
    _atom_site_label
    _atom_site_fract_x
    _atom_site_fract_y
    _atom_site_fract_z
    _atom_site_U_iso_or_equiv
    _atom_site_adp_type
    _atom_site_calc_flag
    _atom_site_occupancy
    _atom_site_disorder_assembly
    _atom_site_disorder_group
    Ir Ir1 0.44048(2) 0.26980(2) 0.61437(2) 0.01790(3) Uani d 1 . .
    C C1 0.46242(17) 0.32003(19) 0.54086(10) 0.0173(4) Uani d 1 . .
    C C2 0.39581(18) 0.3451(2) 0.48951(10) 0.0194(5) Uani d 1 . .
    H H2A 0.332635 0.330991 0.485277 0.023 Uiso calc 1 . .
    C C3 0.42336(18) 0.3906(2) 0.44514(10) 0.0205(5) Uani d 1 . .
    F F1 0.35653(11) 0.42187(13) 0.39699(6) 0.0247(3) Uani d 1 . .
    C C4 0.51336(19) 0.4086(2) 0.44628(10) 0.0204(5) Uani d 1 . .
    H H4A 0.529744 0.437693 0.414238 0.025 Uiso calc 1 . .
    C C5 0.57841(18) 0.3818(2) 0.49690(11) 0.0198(5) Uani d 1 . .
    F F2 0.66758(11) 0.40260(14) 0.49956(7) 0.0273(3) Uani d 1 . .
    C C6 0.55632(18) 0.3387(2) 0.54451(10) 0.0189(5) Uani d 1 . .
    C C7 0.62144(18) 0.3177(2) 0.60110(10) 0.0201(5) Uani d 1 . .
    C C8 0.71651(19) 0.3190(2) 0.61409(11) 0.0236(5) Uani d 1 . .
    H H8A 0.744865 0.335431 0.584779 0.028 Uiso calc 1 . .
    C C9 0.77108(19) 0.2966(2) 0.66960(12) 0.0262(6) Uani d 1 . .
    C C10 0.72713(19) 0.2742(3) 0.71159(11) 0.0279(6) Uani d 1 . .
    H H10A 0.762028 0.259416 0.750019 0.033 Uiso calc 1 . .
    C C11 0.63216(19) 0.2736(2) 0.69675(11) 0.0252(5) Uani d 1 . .
    H H11A 0.602878 0.258211 0.725735 0.030 Uiso calc 1 . .
    N N1 0.57912(15) 0.29390(17) 0.64278(9) 0.0188(4) Uani d 1 . .
    C C12 0.8732(2) 0.2943(3) 0.68225(12) 0.0329(7) Uani d 1 . .
    C C13 0.9183(3) 0.1955(3) 0.68471(16) 0.0467(9) Uani d 1 . .
    C C14 1.0147(3) 0.1968(4) 0.69527(19) 0.0615(12) Uani d 1 . .
    H H14A 1.046683 0.129977 0.697781 0.074 Uiso calc 1 . .
    C C15 1.0634(3) 0.2912(5) 0.70197(17) 0.0625(13) Uani d 1 . .
    C C16 1.0171(3) 0.3869(4) 0.6987(2) 0.0671(13) Uani d 1 . .
    H H16A 1.050763 0.452802 0.703217 0.080 Uiso calc 1 . .
    C C17 0.9212(2) 0.3909(4) 0.68900(18) 0.0521(10) Uani d 1 . .
    C C18 0.8665(3) 0.0910(4) 0.6755(3) 0.0792(16) Uani d 1 . .
    H H18A 0.908129 0.031842 0.672623 0.119 Uiso calc 1 . .
    H H18B 0.816111 0.095033 0.639851 0.119 Uiso calc 1 . .
    H H18C 0.841417 0.077452 0.707948 0.119 Uiso calc 1 . .
    C C19 1.1680(3) 0.2894(6) 0.7136(3) 0.099(2) Uani d 1 . .
    H H19A 1.189898 0.362465 0.708880 0.148 Uiso calc 1 . .
    H H19B 1.184515 0.240147 0.686417 0.148 Uiso calc 1 . .
    H H19C 1.196445 0.264378 0.752993 0.148 Uiso calc 1 . .
    C C20 0.8725(3) 0.4990(4) 0.6840(3) 0.0834(18) Uani d 1 . .
    H H20A 0.916920 0.555588 0.701383 0.125 Uiso calc 1 . .
    H H20B 0.824712 0.495448 0.704071 0.125 Uiso calc 1 . .
    H H20C 0.844154 0.515872 0.643344 0.125 Uiso calc 1 . .
    C C21 0.45657(18) 0.1194(2) 0.58964(10) 0.0199(5) Uani d 1 . .
    C C22 0.53758(19) 0.0587(2) 0.60259(11) 0.0228(5) Uani d 1 . .
    H H22A 0.592843 0.087662 0.627112 0.027 Uiso calc 1 . .
    C C23 0.5370(2) -0.0434(2) 0.57965(11) 0.0244(5) Uani d 1 . .
    F F3 0.61738(12) -0.09986(14) 0.59174(7) 0.0312(4) Uani d 1 . .
    C C24 0.4596(2) -0.0919(2) 0.54407(12) 0.0265(6) Uani d 1 . .
    H H24A 0.461298 -0.162441 0.528785 0.032 Uiso calc 1 . .
    C C25 0.3798(2) -0.0319(2) 0.53206(12) 0.0256(5) Uani d 1 . .
    F F4 0.30307(12) -0.07915(14) 0.49674(8) 0.0347(4) Uani d 1 . .
    C C26 0.37433(19) 0.0718(2) 0.55362(11) 0.0214(5) Uani d 1 . .
    C C27 0.29216(18) 0.1404(2) 0.54264(11) 0.0216(5) Uani d 1 . .
    C C28 0.20602(19) 0.1192(2) 0.50477(12) 0.0255(5) Uani d 1 . .
    H H28A 0.196735 0.054324 0.482825 0.031 Uiso calc 1 . .
    C C29 0.13299(19) 0.1916(2) 0.49849(12) 0.0264(5) Uani d 1 . .
    C C30 0.14919(19) 0.2857(2) 0.53145(13) 0.0273(6) Uani d 1 . .
    H H30A 0.100800 0.335859 0.529270 0.033 Uiso calc 1 . .
    C C31 0.23655(19) 0.3057(2) 0.56749(12) 0.0242(5) Uani d 1 . .
    H H31A 0.247382 0.371254 0.588827 0.029 Uiso calc 1 . .
    N N2 0.30662(15) 0.23538(18) 0.57334(9) 0.0207(4) Uani d 1 . .
    C C32 0.0424(2) 0.1647(2) 0.45704(13) 0.0290(6) Uani d 1 . .
    C C33 0.0347(2) 0.1588(3) 0.39791(13) 0.0329(6) Uani d 1 . .
    C C34 -0.0469(2) 0.1216(3) 0.36043(14) 0.0386(7) Uani d 1 . .
    H H34A -0.051883 0.117025 0.320534 0.046 Uiso calc 1 . .
    C C35 -0.1215(2) 0.0909(3) 0.37967(14) 0.0364(7) Uani d 1 . .
    C C36 -0.1140(2) 0.1033(2) 0.43762(14) 0.0333(7) Uani d 1 . .
    H H36A -0.165574 0.086533 0.451004 0.040 Uiso calc 1 . .
    C C37 -0.0340(2) 0.1391(2) 0.47677(13) 0.0302(6) Uani d 1 . .
    C C38 0.1131(3) 0.1942(3) 0.37436(15) 0.0438(8) Uani d 1 . .
    H H38A 0.089207 0.209260 0.333131 0.066 Uiso calc 1 . .
    H H38B 0.159140 0.136384 0.380381 0.066 Uiso calc 1 . .
    H H38C 0.141607 0.259789 0.394411 0.066 Uiso calc 1 . .
    C C39 -0.2074(2) 0.0433(3) 0.33887(16) 0.0483(9) Uani d 1 . .
    H H39A -0.193167 0.016486 0.304286 0.072 Uiso calc 1 . .
    H H39B -0.255023 0.099212 0.328086 0.072 Uiso calc 1 . .
    H H39C -0.229634 -0.016696 0.357818 0.072 Uiso calc 1 . .
    C C40 -0.0297(2) 0.1475(3) 0.53984(13) 0.0355(7) Uani d 1 . .
    H H40A 0.022382 0.105043 0.562743 0.053 Uiso calc 1 . .
    H H40B -0.086911 0.119468 0.545677 0.053 Uiso calc 1 . .
    H H40C -0.021905 0.223488 0.551894 0.053 Uiso calc 1 . .
    O O1 0.41561(13) 0.43013(14) 0.64265(7) 0.0207(4) Uani d 1 . .
    O O2 0.39443(15) 0.52154(16) 0.71775(8) 0.0289(4) Uani d 1 . .
    C C41 0.40599(17) 0.4372(2) 0.69325(11) 0.0203(5) Uani d 1 . .
    C C42 0.40885(17) 0.3319(2) 0.72522(10) 0.0198(5) Uani d 1 . .
    C C43 0.3988(2) 0.3291(2) 0.78032(11) 0.0271(6) Uani d 1 . .
    H H43A 0.391480 0.394281 0.799356 0.033 Uiso calc 1 . .
    C C44 0.3995(2) 0.2302(3) 0.80721(13) 0.0337(6) Uani d 1 . .
    H H44A 0.392203 0.226377 0.844824 0.040 Uiso calc 1 . .
    C C45 0.4111(2) 0.1365(2) 0.77822(12) 0.0305(6) Uani d 1 . .
    H H45A 0.411129 0.067594 0.795591 0.037 Uiso calc 1 . .
    C C46 0.42253(19) 0.1451(2) 0.72369(12) 0.0254(5) Uani d 1 . .
    H H46A 0.431422 0.081050 0.704225 0.031 Uiso calc 1 . .
    N N3 0.42147(15) 0.24099(18) 0.69746(9) 0.0202(4) Uani d 1 . .
loop_
    _atom_site_aniso_label
    _atom_site_aniso_U_11
    _atom_site_aniso_U_22
    _atom_site_aniso_U_33
    _atom_site_aniso_U_12
    _atom_site_aniso_U_13
    _atom_site_aniso_U_23
    Ir1 0.02447(5) 0.01372(4) 0.01498(4) -0.00063(4) 0.00470(3) 0.00034(4)
    C1 0.0281(12) 0.0089(10) 0.0156(10) -0.0001(9) 0.0073(9) -0.0003(8)
    C2 0.0256(12) 0.0123(11) 0.0188(11) -0.0008(9) 0.0040(9) -0.0030(8)
    C3 0.0308(13) 0.0120(11) 0.0162(11) 0.0032(9) 0.0028(9) -0.0031(8)
    F1 0.0314(8) 0.0233(8) 0.0167(7) 0.0049(6) 0.0024(6) 0.0025(6)
    C4 0.0334(14) 0.0125(11) 0.0163(11) 0.0016(10) 0.0084(10) -0.0002(8)
    C5 0.0254(12) 0.0138(11) 0.0210(12) 0.0003(9) 0.0075(9) -0.0021(9)
    F2 0.0279(8) 0.0294(9) 0.0253(8) 0.0004(7) 0.0088(6) 0.0032(6)
    C6 0.0268(12) 0.0126(11) 0.0161(11) 0.0005(9) 0.0041(9) -0.0019(8)
    C7 0.0280(13) 0.0115(11) 0.0189(11) 0.0009(9) 0.0037(9) -0.0008(8)
    C8 0.0281(13) 0.0198(13) 0.0221(12) 0.0026(10) 0.0060(10) 0.0015(10)
    C9 0.0260(13) 0.0234(14) 0.0254(13) 0.0031(10) 0.0012(10) -0.0017(10)
    C10 0.0295(13) 0.0304(14) 0.0187(12) 0.0047(12) -0.0015(10) 0.0015(11)
    C11 0.0311(13) 0.0252(13) 0.0177(11) -0.0015(11) 0.0044(10) -0.0005(10)
    N1 0.0229(10) 0.0149(10) 0.0169(9) 0.0013(8) 0.0029(8) 0.0001(7)
    C12 0.0240(13) 0.048(2) 0.0226(13) 0.0070(12) -0.0004(10) 0.0045(12)
    C13 0.0387(19) 0.055(2) 0.049(2) 0.0164(17) 0.0151(16) 0.0065(17)
    C14 0.041(2) 0.084(3) 0.059(3) 0.029(2) 0.0128(18) 0.013(2)
    C15 0.0294(18) 0.110(4) 0.043(2) 0.012(2) 0.0014(15) 0.011(2)
    C16 0.034(2) 0.082(4) 0.073(3) -0.011(2) -0.0059(19) 0.007(3)
    C17 0.0271(17) 0.060(3) 0.058(2) -0.0040(16) -0.0064(15) 0.0019(19)
    C18 0.065(3) 0.044(3) 0.134(5) 0.027(2) 0.037(3) 0.003(3)
    C19 0.032(2) 0.171(7) 0.086(4) 0.017(3) 0.006(2) 0.030(4)
    C20 0.047(3) 0.045(3) 0.140(5) -0.017(2) -0.003(3) -0.003(3)
    C21 0.0295(13) 0.0172(12) 0.0141(11) -0.0012(10) 0.0080(9) 0.0037(8)
    C22 0.0312(13) 0.0175(12) 0.0188(12) 0.0012(10) 0.0057(10) 0.0031(9)
    C23 0.0338(14) 0.0178(12) 0.0229(12) 0.0053(10) 0.0102(11) 0.0041(9)
    F3 0.0392(10) 0.0225(9) 0.0320(9) 0.0117(7) 0.0100(7) 0.0033(7)
    C24 0.0418(16) 0.0132(12) 0.0272(13) -0.0027(11) 0.0140(12) -0.0018(10)
    C25 0.0335(14) 0.0185(13) 0.0247(13) -0.0057(11) 0.0080(11) -0.0021(10)
    F4 0.0357(10) 0.0211(9) 0.0444(10) -0.0075(7) 0.0065(8) -0.0116(7)
    C26 0.0304(13) 0.0135(11) 0.0209(12) -0.0019(10) 0.0082(10) 0.0014(9)
    C27 0.0273(13) 0.0156(12) 0.0228(12) -0.0024(10) 0.0084(10) 0.0018(9)
    C28 0.0316(14) 0.0185(13) 0.0246(13) -0.0053(11) 0.0051(10) -0.0012(10)
    C29 0.0276(13) 0.0228(13) 0.0273(13) -0.0035(11) 0.0051(10) 0.0046(11)
    C30 0.0245(13) 0.0200(14) 0.0360(15) 0.0012(10) 0.0065(11) 0.0020(11)
    C31 0.0290(13) 0.0180(12) 0.0271(13) -0.0012(10) 0.0104(10) 0.0004(10)
    N2 0.0257(10) 0.0152(9) 0.0213(10) -0.0024(9) 0.0067(8) 0.0017(8)
    C32 0.0292(14) 0.0213(14) 0.0323(15) -0.0022(11) 0.0019(11) 0.0042(11)
    C33 0.0357(16) 0.0237(14) 0.0353(16) -0.0007(12) 0.0036(12) 0.0036(12)
    C34 0.0440(18) 0.0295(17) 0.0333(16) 0.0027(14) -0.0036(13) 0.0032(13)
    C35 0.0317(16) 0.0266(16) 0.0410(17) 0.0003(12) -0.0061(13) 0.0037(13)
    C36 0.0246(14) 0.0242(15) 0.0448(18) -0.0016(11) -0.0007(12) 0.0071(12)
    C37 0.0286(14) 0.0227(14) 0.0360(15) -0.0001(11) 0.0040(11) 0.0071(11)
    C38 0.053(2) 0.044(2) 0.0325(17) -0.0121(17) 0.0089(15) 0.0014(14)
    C39 0.0387(19) 0.041(2) 0.051(2) -0.0039(15) -0.0115(15) -0.0008(16)
    C40 0.0303(15) 0.0360(18) 0.0374(17) -0.0040(13) 0.0052(12) 0.0049(13)
    O1 0.0297(10) 0.0143(8) 0.0185(8) -0.0007(7) 0.0075(7) -0.0003(6)
    O2 0.0448(12) 0.0199(10) 0.0237(10) 0.0001(9) 0.0122(9) -0.0034(7)
    C41 0.0211(12) 0.0188(12) 0.0203(12) -0.0038(9) 0.0048(9) -0.0008(9)
    C42 0.0203(11) 0.0200(13) 0.0184(11) 0.0000(9) 0.0042(9) 0.0009(9)
    C43 0.0359(15) 0.0274(15) 0.0198(12) 0.0032(12) 0.0107(11) 0.0021(10)
    C44 0.0468(17) 0.0340(16) 0.0241(13) 0.0067(14) 0.0163(12) 0.0077(12)
    C45 0.0392(16) 0.0256(15) 0.0279(14) 0.0057(12) 0.0113(12) 0.0128(11)
    C46 0.0320(14) 0.0195(13) 0.0255(13) 0.0035(11) 0.0094(11) 0.0033(10)
    N3 0.0243(10) 0.0178(11) 0.0179(9) -0.0002(8) 0.0049(8) 0.0029(8)
_geom_special_details
;
 All esds (except the esd in the dihedral angle between two l.s. planes)
 are estimated using the full covariance matrix.  The cell esds are taken
 into account individually in the estimation of esds in distances, angles
 and torsion angles; correlations between esds in cell parameters are only
 used when they are defined by crystal symmetry.  An approximate (isotropic)
 treatment of cell esds is used for estimating esds involving l.s. planes.
;
loop_
    _geom_bond_atom_site_label_1
    _geom_bond_atom_site_label_2
    _geom_bond_site_symmetry_2
    _geom_bond_distance
    _geom_bond_publ_flag
    Ir1 C21 . 1.988(3) ?
    Ir1 C1 . 2.001(2) ?
    Ir1 N2 . 2.037(2) ?
    Ir1 N1 . 2.040(2) ?
    Ir1 N3 . 2.143(2) ?
    Ir1 O1 . 2.1633(18) ?
    C1 C2 . 1.398(3) ?
    C1 C6 . 1.420(4) ?
    C2 C3 . 1.378(4) ?
    C2 H2A . 0.9500 ?
    C3 F1 . 1.368(3) ?
    C3 C4 . 1.375(4) ?
    C4 C5 . 1.380(3) ?
    C4 H4A . 0.9500 ?
    C5 F2 . 1.359(3) ?
    C5 C6 . 1.394(3) ?
    C6 C7 . 1.470(3) ?
    C7 N1 . 1.372(3) ?
    C7 C8 . 1.386(4) ?
    C8 C9 . 1.394(4) ?
    C8 H8A . 0.9500 ?
    C9 C10 . 1.392(4) ?
    C9 C12 . 1.491(4) ?
    C10 C11 . 1.382(4) ?
    C10 H10A . 0.9500 ?
    C11 N1 . 1.352(3) ?
    C11 H11A . 0.9500 ?
    C12 C17 . 1.383(5) ?
    C12 C13 . 1.392(5) ?
    C13 C14 . 1.411(5) ?
    C13 C18 . 1.495(6) ?
    C14 C15 . 1.365(7) ?
    C14 H14A . 0.9500 ?
    C15 C16 . 1.366(7) ?
    C15 C19 . 1.529(6) ?
    C16 C17 . 1.406(5) ?
    C16 H16A . 0.9500 ?
    C17 C20 . 1.514(6) ?
    C18 H18A . 0.9800 ?
    C18 H18B . 0.9800 ?
    C18 H18C . 0.9800 ?
    C19 H19A . 0.9800 ?
    C19 H19B . 0.9800 ?
    C19 H19C . 0.9800 ?
    C20 H20A . 0.9800 ?
    C20 H20B . 0.9800 ?
    C20 H20C . 0.9800 ?
    C21 C22 . 1.397(4) ?
    C21 C26 . 1.431(4) ?
    C22 C23 . 1.377(4) ?
    C22 H22A . 0.9500 ?
    C23 F3 . 1.363(3) ?
    C23 C24 . 1.381(4) ?
    C24 C25 . 1.378(4) ?
    C24 H24A . 0.9500 ?
    C25 F4 . 1.365(3) ?
    C25 C26 . 1.395(4) ?
    C26 C27 . 1.468(4) ?
    C27 N2 . 1.373(3) ?
    C27 C28 . 1.393(4) ?
    C28 C29 . 1.398(4) ?
    C28 H28A . 0.9500 ?
    C29 C30 . 1.392(4) ?
    C29 C32 . 1.493(4) ?
    C30 C31 . 1.388(4) ?
    C30 H30A . 0.9500 ?
    C31 N2 . 1.348(4) ?
    C31 H31A . 0.9500 ?
    C32 C33 . 1.407(4) ?
    C32 C37 . 1.408(4) ?
    C33 C34 . 1.390(4) ?
    C33 C38 . 1.521(5) ?
    C34 C35 . 1.392(5) ?
    C34 H34A . 0.9500 ?
    C35 C36 . 1.385(5) ?
    C35 C39 . 1.514(4) ?
    C36 C37 . 1.385(4) ?
    C36 H36A . 0.9500 ?
    C37 C40 . 1.515(4) ?
    C38 H38A . 0.9800 ?
    C38 H38B . 0.9800 ?
    C38 H38C . 0.9800 ?
    C39 H39A . 0.9800 ?
    C39 H39B . 0.9800 ?
    C39 H39C . 0.9800 ?
    C40 H40A . 0.9800 ?
    C40 H40B . 0.9800 ?
    C40 H40C . 0.9800 ?
    O1 C41 . 1.278(3) ?
    O2 C41 . 1.236(3) ?
    C41 C42 . 1.508(4) ?
    C42 N3 . 1.350(3) ?
    C42 C43 . 1.387(4) ?
    C43 C44 . 1.383(4) ?
    C43 H43A . 0.9500 ?
    C44 C45 . 1.390(4) ?
    C44 H44A . 0.9500 ?
    C45 C46 . 1.384(4) ?
    C45 H45A . 0.9500 ?
    C46 N3 . 1.342(3) ?
    C46 H46A . 0.9500 ?
loop_
    _geom_angle_atom_site_label_1
    _geom_angle_atom_site_label_2
    _geom_angle_atom_site_label_3
    _geom_angle_site_symmetry_1
    _geom_angle_site_symmetry_3
    _geom_angle
    _geom_angle_publ_flag
    C21 Ir1 C1 . . 87.48(9) ?
    C21 Ir1 N2 . . 81.24(10) ?
    C1 Ir1 N2 . . 91.30(9) ?
    C21 Ir1 N1 . . 92.06(10) ?
    C1 Ir1 N1 . . 80.87(9) ?
    N2 Ir1 N1 . . 169.95(8) ?
    C21 Ir1 N3 . . 100.86(9) ?
    C1 Ir1 N3 . . 171.25(9) ?
    N2 Ir1 N3 . . 92.56(8) ?
    N1 Ir1 N3 . . 96.07(8) ?
    C21 Ir1 O1 . . 176.51(9) ?
    C1 Ir1 O1 . . 94.92(8) ?
    N2 Ir1 O1 . . 96.15(8) ?
    N1 Ir1 O1 . . 90.83(8) ?
    N3 Ir1 O1 . . 76.87(7) ?
    C2 C1 C6 . . 118.6(2) ?
    C2 C1 Ir1 . . 126.97(19) ?
    C6 C1 Ir1 . . 114.22(17) ?
    C3 C2 C1 . . 118.9(2) ?
    C3 C2 H2A . . 120.6 ?
    C1 C2 H2A . . 120.6 ?
    F1 C3 C4 . . 117.6(2) ?
    F1 C3 C2 . . 117.8(2) ?
    C4 C3 C2 . . 124.6(2) ?
    C3 C4 C5 . . 115.8(2) ?
    C3 C4 H4A . . 122.1 ?
    C5 C4 H4A . . 122.1 ?
    F2 C5 C4 . . 116.6(2) ?
    F2 C5 C6 . . 120.0(2) ?
    C4 C5 C6 . . 123.3(2) ?
    C5 C6 C1 . . 118.7(2) ?
    C5 C6 C7 . . 125.8(2) ?
    C1 C6 C7 . . 115.3(2) ?
    N1 C7 C8 . . 120.5(2) ?
    N1 C7 C6 . . 113.2(2) ?
    C8 C7 C6 . . 126.3(2) ?
    C7 C8 C9 . . 120.9(3) ?
    C7 C8 H8A . . 119.6 ?
    C9 C8 H8A . . 119.6 ?
    C10 C9 C8 . . 118.0(3) ?
    C10 C9 C12 . . 121.9(2) ?
    C8 C9 C12 . . 120.1(3) ?
    C11 C10 C9 . . 119.3(2) ?
    C11 C10 H10A . . 120.4 ?
    C9 C10 H10A . . 120.4 ?
    N1 C11 C10 . . 122.9(3) ?
    N1 C11 H11A . . 118.6 ?
    C10 C11 H11A . . 118.6 ?
    C11 N1 C7 . . 118.6(2) ?
    C11 N1 Ir1 . . 125.07(18) ?
    C7 N1 Ir1 . . 115.69(16) ?
    C17 C12 C13 . . 121.0(3) ?
    C17 C12 C9 . . 119.3(3) ?
    C13 C12 C9 . . 119.6(3) ?
    C12 C13 C14 . . 118.0(4) ?
    C12 C13 C18 . . 121.4(3) ?
    C14 C13 C18 . . 120.6(4) ?
    C15 C14 C13 . . 121.9(4) ?
    C15 C14 H14A . . 119.0 ?
    C13 C14 H14A . . 119.0 ?
    C14 C15 C16 . . 118.8(4) ?
    C14 C15 C19 . . 120.5(5) ?
    C16 C15 C19 . . 120.8(5) ?
    C15 C16 C17 . . 122.0(5) ?
    C15 C16 H16A . . 119.0 ?
    C17 C16 H16A . . 119.0 ?
    C12 C17 C16 . . 118.3(4) ?
    C12 C17 C20 . . 121.5(3) ?
    C16 C17 C20 . . 120.2(4) ?
    C13 C18 H18A . . 109.5 ?
    C13 C18 H18B . . 109.5 ?
    H18A C18 H18B . . 109.5 ?
    C13 C18 H18C . . 109.5 ?
    H18A C18 H18C . . 109.5 ?
    H18B C18 H18C . . 109.5 ?
    C15 C19 H19A . . 109.5 ?
    C15 C19 H19B . . 109.5 ?
    H19A C19 H19B . . 109.5 ?
    C15 C19 H19C . . 109.5 ?
    H19A C19 H19C . . 109.5 ?
    H19B C19 H19C . . 109.5 ?
    C17 C20 H20A . . 109.5 ?
    C17 C20 H20B . . 109.5 ?
    H20A C20 H20B . . 109.5 ?
    C17 C20 H20C . . 109.5 ?
    H20A C20 H20C . . 109.5 ?
    H20B C20 H20C . . 109.5 ?
    C22 C21 C26 . . 118.4(2) ?
    C22 C21 Ir1 . . 127.5(2) ?
    C26 C21 Ir1 . . 114.08(19) ?
    C23 C22 C21 . . 119.7(3) ?
    C23 C22 H22A . . 120.2 ?
    C21 C22 H22A . . 120.2 ?
    F3 C23 C22 . . 118.5(3) ?
    F3 C23 C24 . . 117.6(2) ?
    C22 C23 C24 . . 123.9(3) ?
    C25 C24 C23 . . 116.0(3) ?
    C25 C24 H24A . . 122.0 ?
    C23 C24 H24A . . 122.0 ?
    F4 C25 C24 . . 116.4(2) ?
    F4 C25 C26 . . 119.8(3) ?
    C24 C25 C26 . . 123.8(3) ?
    C25 C26 C21 . . 118.2(2) ?
    C25 C26 C27 . . 126.8(2) ?
    C21 C26 C27 . . 115.0(2) ?
    N2 C27 C28 . . 119.6(2) ?
    N2 C27 C26 . . 113.4(2) ?
    C28 C27 C26 . . 126.9(2) ?
    C27 C28 C29 . . 121.2(3) ?
    C27 C28 H28A . . 119.4 ?
    C29 C28 H28A . . 119.4 ?
    C30 C29 C28 . . 117.8(3) ?
    C30 C29 C32 . . 123.5(3) ?
    C28 C29 C32 . . 118.7(3) ?
    C31 C30 C29 . . 119.5(3) ?
    C31 C30 H30A . . 120.3 ?
    C29 C30 H30A . . 120.3 ?
    N2 C31 C30 . . 122.4(3) ?
    N2 C31 H31A . . 118.8 ?
    C30 C31 H31A . . 118.8 ?
    C31 N2 C27 . . 119.5(2) ?
    C31 N2 Ir1 . . 124.31(19) ?
    C27 N2 Ir1 . . 115.32(17) ?
    C33 C32 C37 . . 119.7(3) ?
    C33 C32 C29 . . 119.6(3) ?
    C37 C32 C29 . . 120.7(3) ?
    C34 C33 C32 . . 119.1(3) ?
    C34 C33 C38 . . 119.7(3) ?
    C32 C33 C38 . . 121.2(3) ?
    C33 C34 C35 . . 121.9(3) ?
    C33 C34 H34A . . 119.0 ?
    C35 C34 H34A . . 119.0 ?
    C36 C35 C34 . . 117.8(3) ?
    C36 C35 C39 . . 121.0(3) ?
    C34 C35 C39 . . 121.2(3) ?
    C37 C36 C35 . . 122.4(3) ?
    C37 C36 H36A . . 118.8 ?
    C35 C36 H36A . . 118.8 ?
    C36 C37 C32 . . 118.9(3) ?
    C36 C37 C40 . . 119.6(3) ?
    C32 C37 C40 . . 121.5(3) ?
    C33 C38 H38A . . 109.5 ?
    C33 C38 H38B . . 109.5 ?
    H38A C38 H38B . . 109.5 ?
    C33 C38 H38C . . 109.5 ?
    H38A C38 H38C . . 109.5 ?
    H38B C38 H38C . . 109.5 ?
    C35 C39 H39A . . 109.5 ?
    C35 C39 H39B . . 109.5 ?
    H39A C39 H39B . . 109.5 ?
    C35 C39 H39C . . 109.5 ?
    H39A C39 H39C . . 109.5 ?
    H39B C39 H39C . . 109.5 ?
    C37 C40 H40A . . 109.5 ?
    C37 C40 H40B . . 109.5 ?
    H40A C40 H40B . . 109.5 ?
    C37 C40 H40C . . 109.5 ?
    H40A C40 H40C . . 109.5 ?
    H40B C40 H40C . . 109.5 ?
    C41 O1 Ir1 . . 116.32(16) ?
    O2 C41 O1 . . 126.0(2) ?
    O2 C41 C42 . . 117.9(2) ?
    O1 C41 C42 . . 116.1(2) ?
    N3 C42 C43 . . 121.9(2) ?
    N3 C42 C41 . . 116.7(2) ?
    C43 C42 C41 . . 121.4(2) ?
    C44 C43 C42 . . 119.2(3) ?
    C44 C43 H43A . . 120.4 ?
    C42 C43 H43A . . 120.4 ?
    C43 C44 C45 . . 118.8(3) ?
    C43 C44 H44A . . 120.6 ?
    C45 C44 H44A . . 120.6 ?
    C46 C45 C44 . . 119.1(3) ?
    C46 C45 H45A . . 120.4 ?
    C44 C45 H45A . . 120.4 ?
    N3 C46 C45 . . 122.1(3) ?
    N3 C46 H46A . . 118.9 ?
    C45 C46 H46A . . 118.9 ?
    C46 N3 C42 . . 118.8(2) ?
    C46 N3 Ir1 . . 127.22(18) ?
    C42 N3 Ir1 . . 113.94(16) ?
loop_
    _geom_torsion_atom_site_label_1
    _geom_torsion_atom_site_label_2
    _geom_torsion_atom_site_label_3
    _geom_torsion_atom_site_label_4
    _geom_torsion_site_symmetry_1
    _geom_torsion_site_symmetry_2
    _geom_torsion_site_symmetry_3
    _geom_torsion_site_symmetry_4
    _geom_torsion
    _geom_torsion_publ_flag
    C6 C1 C2 C3 . . . . -2.3(3) ?
    Ir1 C1 C2 C3 . . . . 172.49(18) ?
    C1 C2 C3 F1 . . . . -175.2(2) ?
    C1 C2 C3 C4 . . . . 3.6(4) ?
    F1 C3 C4 C5 . . . . 176.3(2) ?
    C2 C3 C4 C5 . . . . -2.4(4) ?
    C3 C4 C5 F2 . . . . -177.7(2) ?
    C3 C4 C5 C6 . . . . 0.2(4) ?
    F2 C5 C6 C1 . . . . 178.7(2) ?
    C4 C5 C6 C1 . . . . 0.8(4) ?
    F2 C5 C6 C7 . . . . 3.7(4) ?
    C4 C5 C6 C7 . . . . -174.2(2) ?
    C2 C1 C6 C5 . . . . 0.3(3) ?
    Ir1 C1 C6 C5 . . . . -175.16(18) ?
    C2 C1 C6 C7 . . . . 175.8(2) ?
    Ir1 C1 C6 C7 . . . . 0.3(3) ?
    C5 C6 C7 N1 . . . . 168.8(2) ?
    C1 C6 C7 N1 . . . . -6.3(3) ?
    C5 C6 C7 C8 . . . . -12.0(4) ?
    C1 C6 C7 C8 . . . . 172.9(2) ?
    N1 C7 C8 C9 . . . . -0.2(4) ?
    C6 C7 C8 C9 . . . . -179.3(2) ?
    C7 C8 C9 C10 . . . . -0.7(4) ?
    C7 C8 C9 C12 . . . . 177.7(3) ?
    C8 C9 C10 C11 . . . . 0.8(4) ?
    C12 C9 C10 C11 . . . . -177.6(3) ?
    C9 C10 C11 N1 . . . . 0.0(5) ?
    C10 C11 N1 C7 . . . . -1.0(4) ?
    C10 C11 N1 Ir1 . . . . 169.1(2) ?
    C8 C7 N1 C11 . . . . 1.1(4) ?
    C6 C7 N1 C11 . . . . -179.7(2) ?
    C8 C7 N1 Ir1 . . . . -169.93(19) ?
    C6 C7 N1 Ir1 . . . . 9.3(3) ?
    C10 C9 C12 C17 . . . . -103.3(4) ?
    C8 C9 C12 C17 . . . . 78.3(4) ?
    C10 C9 C12 C13 . . . . 79.3(4) ?
    C8 C9 C12 C13 . . . . -99.1(4) ?
    C17 C12 C13 C14 . . . . 1.1(5) ?
    C9 C12 C13 C14 . . . . 178.3(3) ?
    C17 C12 C13 C18 . . . . -177.9(4) ?
    C9 C12 C13 C18 . . . . -0.6(5) ?
    C12 C13 C14 C15 . . . . -1.1(6) ?
    C18 C13 C14 C15 . . . . 177.8(4) ?
    C13 C14 C15 C16 . . . . 0.5(7) ?
    C13 C14 C15 C19 . . . . 179.7(4) ?
    C14 C15 C16 C17 . . . . 0.3(7) ?
    C19 C15 C16 C17 . . . . -179.0(4) ?
    C13 C12 C17 C16 . . . . -0.3(6) ?
    C9 C12 C17 C16 . . . . -177.6(3) ?
    C13 C12 C17 C20 . . . . 177.5(4) ?
    C9 C12 C17 C20 . . . . 0.2(6) ?
    C15 C16 C17 C12 . . . . -0.4(7) ?
    C15 C16 C17 C20 . . . . -178.2(5) ?
    C26 C21 C22 C23 . . . . 1.4(4) ?
    Ir1 C21 C22 C23 . . . . -177.24(19) ?
    C21 C22 C23 F3 . . . . 178.3(2) ?
    C21 C22 C23 C24 . . . . -0.5(4) ?
    F3 C23 C24 C25 . . . . -179.1(2) ?
    C22 C23 C24 C25 . . . . -0.2(4) ?
    C23 C24 C25 F4 . . . . 179.8(2) ?
    C23 C24 C25 C26 . . . . 0.0(4) ?
    F4 C25 C26 C21 . . . . -178.9(2) ?
    C24 C25 C26 C21 . . . . 0.9(4) ?
    F4 C25 C26 C27 . . . . 0.1(4) ?
    C24 C25 C26 C27 . . . . 179.8(3) ?
    C22 C21 C26 C25 . . . . -1.6(4) ?
    Ir1 C21 C26 C25 . . . . 177.24(19) ?
    C22 C21 C26 C27 . . . . 179.3(2) ?
    Ir1 C21 C26 C27 . . . . -1.8(3) ?
    C25 C26 C27 N2 . . . . 175.4(2) ?
    C21 C26 C27 N2 . . . . -5.7(3) ?
    C25 C26 C27 C28 . . . . -6.0(4) ?
    C21 C26 C27 C28 . . . . 172.9(2) ?
    N2 C27 C28 C29 . . . . -1.7(4) ?
    C26 C27 C28 C29 . . . . 179.8(3) ?
    C27 C28 C29 C30 . . . . -0.1(4) ?
    C27 C28 C29 C32 . . . . 179.7(3) ?
    C28 C29 C30 C31 . . . . 2.0(4) ?
    C32 C29 C30 C31 . . . . -177.9(3) ?
    C29 C30 C31 N2 . . . . -2.1(4) ?
    C30 C31 N2 C27 . . . . 0.2(4) ?
    C30 C31 N2 Ir1 . . . . 169.2(2) ?
    C28 C27 N2 C31 . . . . 1.6(4) ?
    C26 C27 N2 C31 . . . . -179.6(2) ?
    C28 C27 N2 Ir1 . . . . -168.25(19) ?
    C26 C27 N2 Ir1 . . . . 10.5(3) ?
    C30 C29 C32 C33 . . . . 115.0(3) ?
    C28 C29 C32 C33 . . . . -64.9(4) ?
    C30 C29 C32 C37 . . . . -68.7(4) ?
    C28 C29 C32 C37 . . . . 111.5(3) ?
    C37 C32 C33 C34 . . . . -3.7(5) ?
    C29 C32 C33 C34 . . . . 172.6(3) ?
    C37 C32 C33 C38 . . . . 175.1(3) ?
    C29 C32 C33 C38 . . . . -8.5(5) ?
    C32 C33 C34 C35 . . . . 0.5(5) ?
    C38 C33 C34 C35 . . . . -178.3(3) ?
    C33 C34 C35 C36 . . . . 3.0(5) ?
    C33 C34 C35 C39 . . . . -175.7(3) ?
    C34 C35 C36 C37 . . . . -3.5(5) ?
    C39 C35 C36 C37 . . . . 175.2(3) ?
    C35 C36 C37 C32 . . . . 0.4(5) ?
    C35 C36 C37 C40 . . . . -178.1(3) ?
    C33 C32 C37 C36 . . . . 3.3(4) ?
    C29 C32 C37 C36 . . . . -173.1(3) ?
    C33 C32 C37 C40 . . . . -178.2(3) ?
    C29 C32 C37 C40 . . . . 5.5(4) ?
    Ir1 O1 C41 O2 . . . . 177.5(2) ?
    Ir1 O1 C41 C42 . . . . -2.8(3) ?
    O2 C41 C42 N3 . . . . 179.9(2) ?
    O1 C41 C42 N3 . . . . 0.2(3) ?
    O2 C41 C42 C43 . . . . 0.1(4) ?
    O1 C41 C42 C43 . . . . -179.7(2) ?
    N3 C42 C43 C44 . . . . -1.5(4) ?
    C41 C42 C43 C44 . . . . 178.3(3) ?
    C42 C43 C44 C45 . . . . 0.5(5) ?
    C43 C44 C45 C46 . . . . 0.7(5) ?
    C44 C45 C46 N3 . . . . -1.0(5) ?
    C45 C46 N3 C42 . . . . 0.0(4) ?
    C45 C46 N3 Ir1 . . . . 178.7(2) ?
    C43 C42 N3 C46 . . . . 1.3(4) ?
    C41 C42 N3 C46 . . . . -178.6(2) ?
    C43 C42 N3 Ir1 . . . . -177.6(2) ?
    C41 C42 N3 Ir1 . . . . 2.5(3) ?
_shelx_space_group_comment
;
The symmetry employed for this shelxl refinement is uniquely defined
by the following loop, which should always be used as a source of
symmetry information in preference to the above space-group names.
They are only intended as comments.
;
_shelx_estimated_absorpt_T_min     0.706
_shelx_estimated_absorpt_T_max     0.706
_shelx_hkl_file
;
   2   0   0 5982.20  225.58
  -2   0   0 6311.37  227.38
  -2   0   0 6372.66  231.68
   3   0   0   89.09    3.80
   3   0   0   87.39    3.70
   3   0   0   84.19    3.00
   3   0   0   80.89    3.50
  -3   0   0   80.19    3.00
   4   0   0 2161.98   69.59
   4   0   0 2086.79   68.69
   4   0   0 2236.88   69.49
   5   0   0 1552.04   49.50
   5   0   0 1445.76   48.50
   5   0   0 1498.35   49.70
   5   0   0 1588.84   49.90
   6   0   0 2509.05   80.39
   6   0   0 2447.76   80.19
   6   0   0 2338.77   78.79
   6   0   0 2609.34   79.99
   7   0   0 3084.69  100.29
   7   0   0 2942.21   98.99
   7   0   0 3139.09  100.59
   7   0   0 3284.67  100.99
   8   0   0 1615.94   53.69
   8   0   0 1717.73   52.99
   8   0   0 1509.15   51.29
   8   0   0 1568.14   53.09
   9   0   0  886.31   30.90
   9   0   0  969.60   34.50
   9   0   0  957.00   33.30
   9   0   0 1017.10   34.10
  10   0   0  431.36   15.30
  10   0   0  479.15   17.60
  10   0   0  477.85   18.00
  10   0   0  478.05   18.50
  11   0   0   32.10    5.10
  11   0   0   29.50    6.60
  11   0   0   27.20    1.70
  11   0   0   34.20    4.50
  12   0   0  216.18   11.00
  12   0   0  205.28   11.00
  12   0   0  203.18   10.10
  13   0   0   25.60    5.00
  13   0   0   21.90    4.70
  13   0   0   19.10    4.80
  14   0   0   87.39    8.70
  14   0   0   96.29    8.60
  14   0   0   81.79    7.80
  15   0   0  226.78   13.10
  15   0   0  224.48   12.80
  15   0   0  217.48   11.50
  16   0   0  212.38   13.40
  16   0   0  220.88   13.40
  16   0   0  214.08   12.20
  17   0   0  169.58   12.70
  17   0   0  172.38   11.40
  17   0   0  189.88   12.50
  18   0   0  100.39   10.90
  18   0   0  117.09   10.90
  18   0   0   95.09    9.60
  19   0   0   67.79    8.50
  19   0   0   69.49    9.20
  19   0   0   84.09   10.50
  20   0   0   -1.00    6.30
  20   0   0    9.90    6.60
  20   0   0    0.80    6.60
   2  -1   0 2451.55   78.09
  -3  -1   0 4444.46  181.48
  -3  -1   0 4406.76  183.78
   3  -1   0 4149.58  184.78
   3  -1   0 4548.75  192.08
   3   1   0 4154.98  180.68
   3   1   0 4364.66  180.58
  -3   1   0 4435.26  187.48
   4  -1   0 6224.38  261.47
   4  -1   0 6463.55  269.37
  -4  -1   0 6208.18  260.87
   4   1   0 6088.79  254.27
  -4   1   0 6430.26  263.67
   4   1   0 6470.15  260.67
   5  -1   0 2214.98   74.59
   5  -1   0 2312.97   75.29
   5  -1   0 2390.76   75.69
   5   1   0 2387.66   74.39
   5   1   0 2329.87   75.49
   5   1   0 2312.87   75.29
   5   1   0 2411.36   75.59
   6  -1   0  572.84   20.30
   6  -1   0  558.54   19.90
   6  -1   0  535.25   19.00
   6  -1   0  593.84   20.20
   6   1   0  564.54   20.10
   6   1   0  603.14   20.00
   6   1   0  593.44   18.80
   6   1   0  591.74   20.30
   7  -1   0  369.26   13.50
   7  -1   0  312.57   11.90
   7  -1   0  351.46   13.10
   7  -1   0  352.06   13.50
   7   1   0  360.06   11.70
   7   1   0  353.06   13.10
   7   1   0  354.36   13.30
   8  -1   0   89.29    8.30
   8  -1   0   87.89    5.60
   8  -1   0   87.69    3.90
   8  -1   0   85.99    5.10
   8   1   0   78.59    8.20
   8   1   0   99.49    5.40
   8   1   0   91.69    3.60
   8   1   0   89.09    5.40
   9  -1   0  143.49    9.00
   9  -1   0  158.58    8.70
   9  -1   0  156.68    5.90
   9  -1   0  166.58    8.30
   9   1   0  149.39    7.80
   9   1   0  151.28    5.60
   9   1   0  153.58    7.80
   9   1   0  152.38    7.40
  10  -1   0  433.36   16.70
  10  -1   0  443.96   18.20
  10  -1   0  427.86   16.20
  10  -1   0  400.96   14.20
  10   1   0  465.15   18.30
  10   1   0  387.66   13.80
  10   1   0  397.26   16.40
  10   1   0  416.66   16.10
  11  -1   0  568.54   21.50
  11  -1   0  571.14   21.50
  11  -1   0  515.95   18.30
  11   1   0  557.14   21.30
  12  -1   0  504.25   19.40
  12  -1   0  457.25   18.80
  12  -1   0  451.35   18.30
  12   1   0  479.55   18.90
  12   1   0  460.85   19.00
  12   1   0  441.76   18.00
  13  -1   0  437.56   18.10
  13  -1   0  427.36   17.60
  13  -1   0  430.46   18.50
  13   1   0  427.26   18.30
  13   1   0  429.36   18.10
  13   1   0  418.46   17.20
  14  -1   0  374.56   17.30
  14  -1   0  393.26   17.30
  14  -1   0  359.46   16.20
  14   1   0  359.76   16.90
  14   1   0  394.16   17.00
  14   1   0  365.26   15.90
  15  -1   0  113.59   10.30
  15  -1   0  128.49   10.10
  15  -1   0  127.09    9.30
  15   1   0  132.99    8.90
  15   1   0  124.39   10.20
  15   1   0  135.39   10.30
  16  -1   0   20.60    5.80
  16  -1   0   14.40    5.90
  16  -1   0   13.50    5.50
  16   1   0   18.30    5.80
  16   1   0   26.70    6.50
  16   1   0   14.80    4.80
  17  -1   0    1.30    5.30
  17  -1   0   -6.10    4.50
  17  -1   0    2.90    5.60
  17   1   0   -1.20    5.30
  17   1   0    1.50    4.70
  17   1   0   -0.70    5.30
  18  -1   0   18.90    7.20
  18  -1   0   24.40    7.10
  18  -1   0   20.10    6.70
  18   1   0   15.70    6.30
  18   1   0   19.00    6.60
  18   1   0   17.60    5.80
  19  -1   0   38.90    7.20
  19  -1   0   43.30    8.50
  19  -1   0   37.40    8.10
  19   1   0   33.00    8.00
  19   1   0   38.20    8.00
  19   1   0   27.00    6.90
  20  -1   0   65.29    9.00
  20  -1   0   48.80    9.30
  20  -1   0   56.79    8.80
  20   1   0   51.29    9.20
  20   1   0   54.09    8.50
  20   1   0   82.09   10.20
   0  -2   0 6531.95  241.78
   0   2   0 6548.04  241.78
   0   2   0 6608.84  242.08
  -1  -2   0 2079.09   66.49
   1  -2   0 2051.99   66.19
   2  -2   0  967.10   32.60
   2  -2   0  976.80   32.60
   2  -2   0 1001.90   32.70
   2   2   0 1028.20   32.50
   2   2   0 1029.90   32.70
   2   2   0  994.80   31.90
   3  -2   0   68.59    3.30
   3  -2   0   77.59    3.50
   3  -2   0   70.89    3.50
   3  -2   0   80.49    3.70
   3   2   0   76.09    3.40
   3   2   0   75.19    3.50
   4  -2   0  136.69    5.60
   4  -2   0  134.89    5.70
   4  -2   0  140.79    5.80
   4  -2   0  129.99    5.40
   4   2   0  129.49    5.70
   4   2   0  134.69    5.50
   4   2   0  137.79    5.70
   5  -2   0  159.58    6.60
  -5  -2   0  152.58    5.30
   5  -2   0  158.78    6.20
   5  -2   0  171.98    7.00
   5  -2   0  160.08    6.70
   5   2   0  154.38    6.80
   5   2   0  161.68    6.80
   5   2   0  160.08    6.50
   6  -2   0 1238.08   40.30
   6  -2   0 1227.98   40.10
   6  -2   0 1146.19   39.40
   6  -2   0 1241.18   40.50
   6   2   0 1220.58   40.30
   6   2   0 1210.68   40.30
   6   2   0 1176.38   39.90
   7  -2   0 2028.30   65.69
   7  -2   0 1957.30   64.59
   7  -2   0 2054.69   65.59
   7  -2   0 2053.69   66.09
   7   2   0 1989.50   65.39
   7   2   0 1956.80   65.69
   7   2   0 1990.90   65.69
   8  -2   0 1634.54   52.19
   8  -2   0 1571.84   52.69
   8  -2   0 1509.55   50.99
   8  -2   0 1600.44   52.39
   8   2   0 1552.34   52.39
   8   2   0 1566.04   51.99
   8   2   0 1577.24   50.49
   9  -2   0 1016.00   34.00
   9  -2   0 1026.10   36.00
   9  -2   0 1070.49   35.80
   9  -2   0 1027.10   35.30
   9   2   0 1014.80   35.50
   9   2   0 1044.60   33.40
   9   2   0 1017.80   35.70
   9   2   0 1041.50   35.20
  10  -2   0  712.83   25.70
  10  -2   0  815.12   28.00
  10  -2   0  804.12   27.50
  10   2   0  783.32   27.80
  10   2   0  744.23   25.20
  10   2   0  791.92   27.40
  11  -2   0  147.79    8.90
  11   2   0  151.28    8.30
  11   2   0  157.08    8.80
  11   2   0  134.59    5.30
  11   2   0  149.49    8.70
  12  -2   0    6.60    3.40
  12  -2   0    1.00    3.40
  12  -2   0    4.00    3.70
  12   2   0    6.20    3.90
  12   2   0    6.30    3.50
  12   2   0    3.30    3.40
  13  -2   0   21.20    5.10
  13  -2   0   28.10    5.70
  13  -2   0   29.80    5.30
  13   2   0   27.80    8.30
  13   2   0   19.00    4.90
  14  -2   0  177.38   11.50
  14  -2   0  185.68   10.70
  14  -2   0  168.48   11.20
  14   2   0  179.28   11.20
  14   2   0  164.28    9.80
  14   2   0  176.88   11.10
  15  -2   0  349.17   17.10
  15  -2   0  351.76   16.60
  15  -2   0  339.17   15.80
  15   2   0  320.57   16.50
  15   2   0  352.36   16.60
  15   2   0  323.57   15.50
  16  -2   0  303.77   15.40
  16  -2   0  268.17   16.20
  16  -2   0  269.87   14.30
  16   2   0  271.67   14.00
  16   2   0  284.97   15.30
  16   2   0  265.17   15.30
  17  -2   0  240.78   14.40
  17  -2   0  238.98   15.00
  17  -2   0  232.28   13.40
  17   2   0  240.98   14.70
  17   2   0  248.48   15.10
  17   2   0  231.98   14.30
  18  -2   0  167.68   13.10
  18  -2   0  147.09   13.10
  18  -2   0  146.99   11.10
  18   2   0  170.58   12.50
  18   2   0  146.59   12.50
  18   2   0  129.99   10.30
  19  -2   0   81.09   10.30
  19  -2   0   84.69    9.70
  19  -2   0   77.79   11.00
  19   2   0   81.19   10.00
  19   2   0   74.99    9.00
  19   2   0   67.79   10.00
  20  -2   0    3.40    6.10
  20  -2   0    0.30    7.10
  20  -2   0   -3.70    6.20
  20   2   0    1.10    6.30
  20   2   0    0.90    7.00
  20   2   0    7.20    7.00
   0  -3   0    0.70    0.90
   0   3   0    1.20    0.80
   1  -3   0  951.10   30.80
   1  -3   0  920.81   30.70
  -1  -3   0  936.11   30.90
   1  -3   0  939.71   30.70
  -1   3   0  915.31   30.40
   1   3   0  894.31   30.40
   2  -3   0  251.97    9.20
   2  -3   0  236.38    9.20
   2  -3   0  213.78    8.50
   2   3   0  207.38    8.70
   3  -3   0 2373.76   77.79
   3  -3   0 2381.16   77.69
   3  -3   0 2464.15   77.69
   3   3   0 2526.05   76.79
   3   3   0 2307.47   77.49
   3   3   0 2405.46   77.79
   4  -3   0 1174.08   39.80
   4  -3   0 1247.38   39.90
   4  -3   0 1200.68   40.10
   4   3   0 1220.78   40.00
   4   3   0 1203.68   39.70
   5  -3   0 1662.83   54.09
   5  -3   0 1639.14   53.79
   5  -3   0 1708.43   54.49
   5  -3   0 1631.54   54.09
   5   3   0 1658.43   53.89
   5   3   0 1608.14   54.19
   5   3   0 1654.63   54.19
   6  -3   0 2880.31   90.59
   6  -3   0 2681.93   89.59
   6  -3   0 2815.22   90.19
   6  -3   0 2875.41   90.19
   6   3   0 2716.33   90.29
   6   3   0 2772.92   89.89
   6   3   0 2737.73   90.19
   7  -3   0 1253.57   40.20
   7  -3   0 1239.28   40.00
   7  -3   0 1094.59   40.20
   7  -3   0 1180.68   39.20
   7   3   0 1182.18   39.60
   7   3   0 1166.08   40.00
   7   3   0 1186.38   40.10
   8  -3   0   51.79    4.70
   8  -3   0   58.69    5.10
   8  -3   0   52.69    3.50
   8  -3   0   52.59    4.50
   8   3   0   61.79    4.60
   8   3   0   62.99    4.90
   8   3   0   62.79    4.80
   9  -3   0   75.69    4.20
   9  -3   0   74.59    5.80
   9  -3   0   80.69    6.10
   9  -3   0   79.69    5.60
   9   3   0   72.69    3.60
   9   3   0   74.39    5.60
   9   3   0   69.59    5.50
   9   3   0   76.89    5.30
  10  -3   0  478.05   18.40
  10  -3   0  466.05   16.80
  10  -3   0  479.95   18.70
  10  -3   0  472.25   19.10
  10   3   0  465.05   18.50
  10   3   0  498.35   18.90
  10   3   0  484.85   18.80
  10   3   0  460.05   16.00
  11  -3   0  501.75   19.70
  11  -3   0  472.55   19.20
  11  -3   0  483.55   19.10
  11   3   0  451.95   15.60
  11   3   0  461.05   18.60
  11   3   0  444.16   18.50
  11   3   0  441.36   17.80
  12  -3   0  352.06   14.70
  12  -3   0  353.06   15.20
  12  -3   0  335.07   16.40
  12   3   0  338.57   14.90
  12   3   0  317.77   14.00
  12   3   0  295.17   11.20
  13  -3   0  407.46   17.20
  13  -3   0  407.86   22.40
  13  -3   0  405.66   17.90
  13   3   0  384.76   17.30
  13   3   0  384.46   16.50
  13   3   0  356.56   17.00
  14  -3   0  327.17   16.20
  14  -3   0  316.97   15.60
  14  -3   0  309.27   14.80
  14   3   0  312.67   15.30
  14   3   0  301.17   15.40
  14   3   0  316.77   14.70
  15  -3   0  250.67   14.50
  15  -3   0  238.98   13.00
  15  -3   0  252.67   13.90
  15   3   0  236.18   12.40
  15   3   0  248.88   13.90
  15   3   0  235.38   13.90
  16  -3   0   28.70    6.10
  16  -3   0   22.10    6.40
  16   3   0   27.10    6.20
  16   3   0   30.70    6.90
  16   3   0   25.40   10.80
  17  -3   0    5.60    5.30
  17  -3   0   -0.20    5.90
  17  -3   0   -1.40    5.50
  17   3   0    7.40   12.60
  17   3   0    3.70    6.50
  17   3   0    4.60    5.60
  18  -3   0   29.70    8.00
  18  -3   0   53.59    9.00
  18  -3   0   47.20    8.20
  18   3   0   48.30    8.50
  18   3   0   46.10    8.60
  18   3   0   42.40    7.40
  19  -3   0   87.19   10.90
  19  -3   0  102.49   11.90
  19  -3   0   97.79   10.50
  19   3   0   70.99    9.90
  19   3   0   91.69   11.00
  19   3   0  100.29   10.70
  20  -3   0  129.89   13.80
  20  -3   0  134.09   13.80
  20  -3   0  118.29   11.50
  20   3   0  144.89   13.60
  20   3   0  131.19   13.30
  20   3   0  121.29   11.60
   0  -4   0  194.78    8.10
   0   4   0  193.08    7.50
  -1  -4   0 1864.21   60.29
   1  -4   0 1924.71   60.09
   1  -4   0 1801.22   60.09
   1   4   0 1806.42   59.59
  -1   4   0 1794.12   59.49
   2  -4   0   79.29    4.20
   2  -4   0   71.09    4.10
   2  -4   0   69.49    4.10
   2   4   0   74.69    3.80
   2   4   0   76.19    4.00
   3  -4   0  787.82   25.40
   3  -4   0  729.43   25.50
   3  -4   0  691.13   25.30
   3   4   0  749.82   25.10
   3   4   0  749.62   25.40
   4  -4   0   13.60    2.30
   4  -4   0    8.70    1.80
   4  -4   0    9.10    1.90
   4   4   0   11.90    2.10
   4   4   0   10.90    1.80
   5  -4   0   79.09    4.60
   5  -4   0   75.99    4.40
   5  -4   0   79.89    4.80
   5  -4   0   80.09    4.80
   5   4   0   79.49    4.30
   5   4   0   75.79    4.60
   6  -4   0  351.36   14.00
   6  -4   0  362.36   13.30
   6  -4   0  349.67   13.70
   6  -4   0  356.86   13.70
   6   4   0  340.77   13.20
   6   4   0  359.16   13.70
   6   4   0  366.16   13.90
   7  -4   0  778.42   26.90
   7  -4   0  802.02   28.10
   7  -4   0  804.72   27.60
   7  -4   0  756.82   27.60
   7   4   0  829.12   28.40
   7   4   0  748.23   27.50
   8  -4   0  659.13   23.70
   8  -4   0  645.64   23.50
   8  -4   0  657.03   22.60
   8  -4   0  647.64   24.10
   8   4   0  638.74   23.60
   8   4   0  647.94   23.10
   8   4   0  644.04   23.50
   9  -4   0  646.84   24.10
   9  -4   0  647.84   23.80
   9  -4   0  617.74   22.60
   9   4   0  655.03   27.30
   9   4   0  670.13   24.10
   9   4   0  663.23   23.50
  10  -4   0  515.45   22.20
  10  -4   0  556.84   21.70
  10  -4   0  525.75   20.60
  10   4   0  562.04   20.50
  10   4   0  531.75   20.80
  10   4   0  560.94   21.10
  11  -4   0  282.77   13.50
  11  -4   0  268.57   13.70
  11  -4   0  290.67   13.10
  11   4   0  290.77   13.20
  11   4   0  290.17   13.20
  11   4   0  262.37   10.20
  11   4   0  283.97   12.40
  12  -4   0    6.60    4.20
  12  -4   0    7.20    4.10
  12  -4   0    0.60    4.00
  12   4   0    8.00    4.10
  12   4   0   11.50    5.50
  12   4   0   17.20    4.90
  13  -4   0    2.30    5.20
  13  -4   0    0.50    4.00
  13  -4   0    4.80    4.80
  13   4   0    3.00    4.30
  13   4   0    3.80    4.30
  13   4   0    3.70    4.30
  14  -4   0  134.69   10.10
  14  -4   0  145.99   11.20
  14  -4   0  151.08   11.10
  14   4   0  143.79   10.60
  14   4   0  145.09    9.80
  14   4   0  155.38   10.70
  15  -4   0  165.78   12.60
  15  -4   0  176.08   12.40
  15  -4   0  154.98   10.90
  15   4   0  151.68   10.10
  15   4   0  151.58   11.80
  15   4   0  179.68   12.00
  16  -4   0  296.07   17.20
  16  -4   0  293.17   15.60
  16  -4   0  324.57   17.00
  16   4   0  309.77   16.80
  16   4   0  278.27   16.20
  16   4   0  317.67   15.40
  17  -4   0  167.88   16.50
  17  -4   0  179.08   14.30
  17   4   0  213.08   13.80
  17   4   0  190.98   12.40
  17   4   0  188.78   13.40
  18  -4   0  126.79   11.20
  18  -4   0  147.29   13.70
  18  -4   0  148.19   13.60
  18   4   0  163.38   13.60
  18   4   0  140.79   13.10
  18   4   0  129.99   11.20
  19  -4   0   15.90    8.00
  19  -4   0   31.40    7.50
  19  -4   0   37.10    8.30
  19   4   0   39.40    7.80
  19   4   0   38.30    9.90
  19   4   0   38.50    8.40
  20  -4   0    7.00    6.70
  20  -4   0    8.60    7.60
  20  -4   0   12.00    7.40
  20   4   0   12.60    7.90
   0  -5   0    4.00    1.60
   0   5   0    5.90    1.50
  -1  -5   0    7.90    2.00
   1  -5   0    8.30    2.00
  -1   5   0   11.40    1.80
   1   5   0   10.10    1.90
   2  -5   0  729.43   25.90
   2  -5   0  746.03   26.00
  -2  -5   0  786.02   26.50
  -2   5   0  733.53   25.40
   2   5   0  724.63   25.30
   2   5   0  743.83   25.70
   3  -5   0 1160.88   40.00
   3  -5   0 1221.28   40.20
   3   5   0 1190.78   39.50
   3   5   0 1178.88   39.90
   4  -5   0 1054.19   34.60
   4  -5   0 1005.70   34.70
   4  -5   0 1008.70   34.90
   4   5   0 1016.10   34.30
   4   5   0 1009.50   34.70
   5  -5   0 1108.99   36.90
   5  -5   0 1059.89   36.50
   5  -5   0 1048.70   36.20
   5   5   0 1055.29   36.40
   5   5   0 1075.69   36.00
   6  -5   0  619.84   22.70
   6  -5   0  646.44   23.20
   6  -5   0  601.24   22.20
   6   5   0  618.84   22.20
   6   5   0  653.43   22.80
   7  -5   0  281.67   11.30
   7  -5   0  268.47   11.90
   7  -5   0  296.37   12.50
   7   5   0  279.87   12.00
   7   5   0  279.27   11.90
   7   5   0  269.77   11.30
   8  -5   0   14.40    3.20
   8  -5   0   19.80    3.80
   8  -5   0   17.80    3.90
   8   5   0   20.40    3.60
   8   5   0   20.40    3.60
   8   5   0   17.30    3.10
   9  -5   0   38.10    4.90
   9  -5   0   53.59    6.20
   9  -5   0   41.50    5.20
   9   5   0   31.30    4.30
   9   5   0   37.40    4.50
  10  -5   0  204.38   11.60
  10  -5   0  229.18   11.40
  10  -5   0  240.48   11.70
  10   5   0  213.58   10.80
  10   5   0  221.18   10.90
  10   5   0  208.98   10.20
  11  -5   0  544.45   21.90
  11  -5   0  562.24   22.40
  11  -5   0  601.24   29.10
  11   5   0  562.94   21.40
  11   5   0  529.45   21.90
  12  -5   0  520.75   23.30
  12  -5   0  524.45   21.20
  12  -5   0  537.15   22.50
  12   5   0  526.55   20.30
  12   5   0  485.15   20.90
  12   5   0  491.35   17.80
  12   5   0  545.95   21.40
  13  -5   0  363.16   17.00
  13  -5   0  352.76   17.90
  13  -5   0  369.16   17.60
  13   5   0  348.07   16.70
  13   5   0  387.86   17.30
  13   5   0  387.36   16.40
  14  -5   0  299.57   15.20
  14  -5   0  295.97   16.10
  14  -5   0  265.27   16.20
  14   5   0  313.07   15.60
  14   5   0  312.77   14.60
  14   5   0  288.87   15.10
  15  -5   0   61.49    8.60
  15  -5   0   59.49    8.60
  15  -5   0   74.89    8.70
  15   5   0   61.79    8.60
  15   5   0   87.29    9.70
  15   5   0   63.69    7.80
  16  -5   0   15.80    6.10
  16  -5   0    3.50    6.10
  16  -5   0    0.60    6.00
  16   5   0   11.60    6.00
  17  -5   0   14.20    6.50
  17  -5   0   19.60    8.10
  17  -5   0   12.00    6.60
  17   5   0   11.60    5.70
  17   5   0   10.60    6.50
  17   5   0    4.60    6.70
  18  -5   0   40.80    9.00
  18  -5   0   60.29   10.00
  18  -5   0   62.39    9.20
  18   5   0   53.89    9.50
  18   5   0   50.39    8.60
  18   5   0   41.40    8.60
  19  -5   0   56.99    9.70
  19  -5   0   58.99   12.10
  19  -5   0   55.19    9.00
  19   5   0   59.39    9.00
  19   5   0   58.49    9.90
  19   5   0   48.90   11.50
  20  -5   0   41.00    9.80
  20   5   0   54.89    8.70
   0  -6   0 2527.65   84.59
   0   6   0 2621.44   83.69
  -1  -6   0 2080.69   69.69
   1  -6   0 2190.08   69.69
   1   6   0 2068.69   68.69
  -1   6   0 2068.99   68.59
   2  -6   0  349.77   14.20
  -2  -6   0  364.26   14.60
   2  -6   0  356.76   14.20
   2   6   0  352.36   13.50
  -2   6   0  356.56   13.50
   2   6   0  358.66   13.90
   3  -6   0  103.39    6.10
   3  -6   0  118.79    6.50
   3   6   0  110.49    5.80
   3   6   0  115.89    6.20
   4  -6   0   87.99    5.60
   4  -6   0   86.99    7.90
   4   6   0   86.99    6.00
   5  -6   0    1.60    2.00
   5   6   0    3.70    1.90
   5   6   0    1.30    2.00
   6  -6   0   94.19    6.50
   6  -6   0   93.49    6.30
   6   6   0   91.79    5.70
   6   6   0   93.79    6.10
   7  -6   0  288.57   13.30
   7  -6   0  298.47   13.10
   7   6   0  302.87   12.90
   7   6   0  289.47   12.90
   7   6   0  314.87   12.50
   8  -6   0  639.84   24.50
   8  -6   0  642.44   24.00
   8   6   0  658.53   25.30
   8   6   0  619.84   23.60
   8   6   0  612.84   23.10
   9  -6   0  692.73   26.80
   9  -6   0  654.43   26.10
   9   6   0  713.33   25.50
   9   6   0  683.13   25.70
   9   6   0  720.63   26.20
  10  -6   0  272.07   13.70
  10  -6   0  300.27   15.10
  10  -6   0  302.57   14.50
  10   6   0  319.87   13.60
  10   6   0  310.07   14.10
  10   6   0  310.17   14.10
  11  -6   0  170.38   10.60
  11  -6   0  147.59   10.80
  11  -6   0  163.08   10.40
  11   6   0  170.58   10.20
  11   6   0  173.58   10.00
  11   6   0  163.28    9.30
  12  -6   0    2.20    4.80
  12  -6   0   -4.40    4.30
  12  -6   0    3.10    4.50
  12   6   0    1.60    4.20
  12   6   0   11.50    4.80
  12   6   0    6.00    4.50
  13  -6   0   19.50    6.50
  13  -6   0   11.40    5.70
  13  -6   0   13.70    5.30
  13   6   0   19.10    5.10
  13   6   0   27.90    6.10
  13   6   0   16.50    5.40
  14  -6   0  111.89   10.30
  14  -6   0  125.99   11.10
  14  -6   0  118.89   11.40
  14   6   0  118.89   10.40
  14   6   0  119.99    8.90
  14   6   0  132.19   10.70
  15  -6   0  111.39   11.70
  15  -6   0  107.79   12.20
  15  -6   0   95.59   10.20
  15   6   0   99.19   11.10
  15   6   0  118.29   11.00
  15   6   0  110.09    9.70
  16  -6   0  168.58   14.40
  16  -6   0  225.88   22.10
  16  -6   0  193.08   13.20
  16   6   0  189.58   13.70
  16   6   0  220.28   12.50
  16   6   0  219.48   14.40
  17  -6   0   76.49   11.30
  17  -6   0   92.39   11.50
  17  -6   0   81.49   10.30
  17   6   0   74.19    9.70
  17   6   0   98.69    9.20
  17   6   0   61.89    9.20
  18  -6   0   38.30    8.10
  18  -6   0   30.60    8.60
  18  -6   0   55.89    9.30
  18   6   0   45.70    9.40
  18   6   0   48.00    8.30
  18   6   0   40.10    8.70
  19  -6   0    5.30    6.90
  19  -6   0    4.40    7.70
  19  -6   0   -2.30    6.60
  19   6   0    4.00    7.30
  19   6   0    4.20   10.20
   0  -7   0   21.50   22.30
   0  -7   0    9.10   15.60
   0  -7   0    8.90   15.40
   0   7   0   -5.60   12.90
   0   7   0    5.40   15.60
  -1  -7   0  134.39    7.80
   1   7   0  133.39    7.30
   2  -7   0  992.60   35.00
  -2  -7   0  970.00   35.10
   2   7   0 1001.80   34.00
   2   7   0  990.80   34.40
   3  -7   0  334.17   14.10
   3  -7   0  317.17   13.90
   3   7   0  335.77   13.70
   3   7   0  342.57   13.30
  -3   7   0  337.67   13.20
   4  -7   0 1000.10   36.50
   4  -7   0 1011.10   36.40
   4   7   0 1073.39   35.80
   4   7   0 1071.59   36.30
   5  -7   0  493.45   19.50
   5  -7   0  469.95   19.20
   5   7   0  509.15   18.60
   5   7   0  506.05   19.20
   6  -7   0  138.59    8.10
   6   7   0  120.39    9.00
   7  -7   0   49.40    5.80
   7   7   0   52.79    5.20
   7   7   0   61.69    5.60
   8  -7   0    5.80    3.50
   8  -7   0    4.00    3.50
   8   7   0    4.30    3.10
   8   7   0    6.30    3.70
   8   7   0   10.80    3.20
   9  -7   0  109.59    8.50
   9  -7   0  109.99    8.30
   9   7   0   98.59    7.50
   9   7   0  101.39    7.80
   9   7   0  106.79    7.50
  10  -7   0   21.60    5.20
  10  -7   0   45.60    6.30
  10   7   0   32.40    5.30
  10   7   0   45.30    5.70
  10   7   0   38.70    5.40
  11  -7   0  120.29   10.20
  11  -7   0  124.89    9.70
  11   7   0  115.69    9.10
  11   7   0  115.89    8.20
  11   7   0  139.69    9.60
  12  -7   0  262.27   14.70
  12  -7   0  237.88   14.90
  12   7   0  271.67   14.10
  12   7   0  245.08   13.60
  12   7   0  270.57   13.30
  13  -7   0  257.77   16.50
  13  -7   0  306.07   16.70
  13   7   0  306.27   15.70
  13   7   0  337.47   16.00
  13   7   0  306.57   14.60
  14  -7   0  270.07   16.10
  14  -7   0  197.48   17.90
  14   7   0  273.27   14.20
  14   7   0  290.47   15.60
  14   7   0  274.87   16.30
  15  -7   0   32.10    7.60
  15  -7   0   16.00    7.00
  15   7   0   49.10    7.20
  15   7   0   46.90    8.20
  15   7   0   28.10    6.60
  16  -7   0   12.60    6.80
  16  -7   0    0.80    6.60
  16   7   0   18.30    6.60
  16   7   0   15.00    6.70
  16   7   0   15.00    7.20
  17  -7   0    6.60    7.50
  17  -7   0    3.10    6.60
  17   7   0    3.60    6.90
  17   7   0    0.40    6.60
  17   7   0   14.00    6.70
  18  -7   0   37.50    9.10
  18  -7   0   33.30   16.50
  18   7   0   33.10    7.80
  18   7   0   41.50    9.30
  18   7   0   36.40   12.80
  19  -7   0   33.30    9.60
  19  -7   0   20.50    9.40
  19   7   0   41.30    9.70
  19   7   0   47.00    9.50
  19   7   0   30.40    7.70
   0  -8   0  142.09    8.40
   0   8   0  135.79    7.20
   1  -8   0  267.57   12.40
  -1  -8   0  260.67   12.40
  -1   8   0  260.37   11.20
   1   8   0  248.78   11.10
  -2  -8   0  310.77   13.90
   2  -8   0  305.97   13.60
   2   8   0  311.47   13.10
  -2   8   0  290.67   12.40
   2   8   0  287.17   12.30
   3  -8   0   41.20    5.10
   3  -8   0   36.30    4.80
  -3   8   0   37.80    4.40
   3   8   0   38.80    4.10
   3   8   0   45.90    4.80
   4  -8   0   13.80    3.40
  -4   8   0   14.10    3.20
   5  -8   0   76.79    6.60
   5   8   0   71.49    5.80
   5   8   0   88.99    6.40
   6  -8   0  132.49    8.50
   6  -8   0  121.89    8.20
   6   8   0  118.69    7.70
   6   8   0  115.69    7.10
   7  -8   0  267.77   13.40
   7  -8   0  252.97   13.00
   7   8   0  263.27   12.10
   7   8   0  276.67   12.80
   8  -8   0  416.86   17.90
   8  -8   0  356.86   20.70
   8   8   0  396.76   17.60
   8   8   0  414.76   18.50
   8   8   0  417.76   17.70
   9  -8   0  209.18   12.50
   9  -8   0  197.98   12.50
   9   8   0  232.58   12.10
   9   8   0  225.68   11.20
   9   8   0  240.18   12.10
  10  -8   0  129.09    9.90
  10  -8   0  127.39   10.30
  10   8   0  148.19    9.80
  10   8   0  121.19    8.50
  10   8   0  138.29    9.60
  11  -8   0   24.70    5.80
  11  -8   0   27.60    6.60
  11   8   0   37.90    6.10
  11   8   0   22.50    5.30
  11   8   0   39.70    6.10
  12  -8   0    3.00    5.10
  12  -8   0   -3.70    4.70
  12   8   0    2.50    4.80
  12   8   0    9.60    5.10
  12   8   0   -3.90    4.00
  13  -8   0   40.90    8.30
  13  -8   0   53.29    8.60
  13   8   0   52.69    7.70
  13   8   0   50.49    7.40
  13   8   0   39.30    6.90
  14  -8   0   23.20    7.10
  14  -8   0   37.20    8.60
  14   8   0   28.90    7.00
  14   8   0   37.40    7.40
  15  -8   0   44.20    9.00
  15  -8   0   67.99   11.30
  15   8   0   85.49   10.30
  15   8   0   87.09    8.80
  15   8   0   60.19    8.90
  16  -8   0   63.59   10.10
  16  -8   0   63.19   10.80
  16   8   0   53.99    9.10
  16   8   0   80.29   10.30
  16   8   0   48.80    8.10
  17  -8   0   75.29   11.10
  17  -8   0   71.99   11.80
  17   8   0  103.59   12.30
  17   8   0   75.49   10.40
  17   8   0   98.99   10.10
  18  -8   0   27.90    8.50
  18  -8   0   30.50   10.00
  18   8   0   29.20    8.70
  18   8   0   30.80   10.40
  18   8   0   36.10   15.80
   0  -9   0   -0.50    2.20
   0   9   0    0.10    2.80
  -1  -9   0  105.59    7.80
   1  -9   0  108.89    7.70
  -1   9   0  109.19    7.50
   1   9   0  113.29    7.00
   2  -9   0  125.19    8.40
  -2  -9   0  114.49    8.30
   2   9   0  130.69    7.90
  -2   9   0  113.39    7.10
   2   9   0  124.09    7.30
   3  -9   0   90.39    7.30
   3   9   0   92.29    6.20
   3   9   0   95.99    6.70
  -3   9   0   94.89    6.20
   4  -9   0  150.08    9.30
   4  -9   0  144.09    9.20
   4   9   0  155.98    8.30
  -4   9   0  151.48    8.40
   4   9   0  153.78    9.00
   5  -9   0  324.57   15.40
   5  -9   0  325.77   15.40
   5   9   0  334.77   14.90
  -5   9   0  329.37   14.10
   5   9   0  341.67   14.40
   6  -9   0  603.74   24.20
   6  -9   0  582.94   23.80
   6   9   0  590.64   22.70
   6   9   0  610.04   23.50
   7  -9   0  111.69    8.80
   7  -9   0  128.29    9.30
   7   9   0  123.19    8.70
   7   9   0  128.79    7.90
   8  -9   0   11.10    4.20
   8  -9   0   12.90    4.80
   8   9   0   14.80    4.30
   8   9   0   10.50    4.00
   9  -9   0  122.79    9.90
   9  -9   0  111.69   10.00
   9   9   0  122.79    8.40
   9   9   0  132.29    9.50
   9   9   0  133.09    9.80
  10  -9   0   67.39    8.70
  10  -9   0   71.39    8.80
  10   9   0   75.79    7.30
  10   9   0   59.09    7.10
  10   9   0   73.29    8.40
  11  -9   0   45.00    7.90
  11  -9   0   37.40    7.00
  11   9   0   65.29    7.80
  11   9   0   45.90    7.20
  11   9   0   43.60    6.60
  12  -9   0   24.50    7.00
  12  -9   0   30.20    7.50
  12   9   0   47.80    7.30
  12   9   0   33.20    6.10
  12   9   0   39.70    7.20
  13  -9   0   67.59    9.30
  13  -9   0   54.49    9.80
  13   9   0   52.69    7.70
  13   9   0   70.09   14.70
  13   9   0   92.49    9.50
  14  -9   0   33.80   13.20
  14  -9   0   21.00    7.30
  14   9   0   43.20    7.60
  14   9   0   44.20    7.40
  14   9   0   37.00    7.70
  15  -9   0    7.60    6.40
  15  -9   0    5.00    6.90
  15   9   0   21.90    7.20
  15   9   0   19.30    7.60
  15   9   0   24.90    6.50
  16  -9   0  -14.90    6.00
  16  -9   0    2.20    6.70
  16   9   0    0.00    6.70
  16   9   0    5.40    6.20
  16   9   0   -2.70    6.80
  17  -9   0    4.40    6.70
  17  -9   0   -4.30    7.20
  17   9   0    4.90    7.30
  17   9   0    4.90    8.30
   0 -10   0   15.30    4.40
   0  10   0   12.80    3.60
  -1 -10   0  195.18   11.30
   1 -10   0  190.68   11.40
  -1  10   0  204.48   10.10
   1  10   0  205.38   10.10
  -2 -10   0  156.58   10.40
   2 -10   0  155.38   10.20
   2  10   0  170.38    9.00
  -2  10   0  161.98    8.90
   2  10   0  165.58    9.70
   3 -10   0    4.80    3.60
  -3  10   0    0.20    2.70
   3  10   0    6.40    3.50
   3  10   0    3.30    3.10
   4 -10   0   45.50    6.60
   4  10   0   42.30    6.40
  -4  10   0   51.09    5.70
   5 -10   0  115.59    8.90
  -5  10   0  122.79    8.20
   5  10   0  111.89    7.70
   5  10   0  116.69    8.40
   6 -10   0   58.09    7.20
   6 -10   0   48.40    6.60
   6  10   0   63.89    6.20
   6  10   0   73.89    7.20
  -6  10   0   74.69   10.80
   7 -10   0   96.09    8.70
   7 -10   0   82.19    8.50
   7  10   0   97.39    7.50
  -7  10   0   94.39    7.90
   7  10   0   95.79    8.40
   8 -10   0  207.58   13.10
   8 -10   0  181.68   12.60
   8  10   0  224.28   11.40
   8  10   0  217.98   12.30
   9 -10   0    3.00    4.30
   9 -10   0   10.10    5.30
   9  10   0    7.40    4.70
   9  10   0    2.90    4.00
   9  10   0    4.40    4.80
  10 -10   0   18.50    5.60
  10 -10   0   24.50    5.90
  10  10   0   38.50    6.60
  10  10   0   33.60    6.30
  10  10   0   31.40    6.40
  11 -10   0   20.60    6.80
  11 -10   0   14.50    6.20
  11  10   0   23.60    5.90
  11  10   0   34.60    6.80
  11  10   0   32.80    5.90
  12 -10   0   14.40    6.40
  12 -10   0    6.10    5.70
  12  10   0   13.40    6.00
  12  10   0   10.90    5.70
  12  10   0    6.90    5.60
  13 -10   0    6.10    6.10
  13 -10   0   14.10    7.00
  13  10   0   15.80    6.70
  13  10   0   15.60    6.30
  13  10   0   16.90    5.80
  14 -10   0   -6.40    5.60
  14 -10   0    3.00    6.70
  14  10   0    9.00    6.50
  14  10   0    2.40    6.40
  14  10   0    6.00    5.70
  15 -10   0   19.90    8.00
  15 -10   0   30.60    8.50
  15  10   0   36.20    7.80
  15  10   0   28.30    8.10
  15  10   0   22.90    7.60
  16 -10   0   -3.50    7.80
  16 -10   0    5.40    7.40
  16  10   0   -0.20   12.90
  16  10   0    1.70    7.20
  16  10   0    6.30    9.90
  17 -10   0    7.50    8.70
  17 -10   0   21.60   12.70
  17  10   0   23.60    8.70
  17  10   0   28.40    8.70
  17  10   0   12.20    7.60
   0 -11   0   -2.80    3.40
   0  11   0   -2.90    2.90
   1 -11   0   73.69    8.00
  -1 -11   0   74.49    8.00
  -1  11   0   72.59    6.80
   1  11   0   68.79    6.30
   2 -11   0  157.38   11.00
  -2 -11   0  177.48   11.50
  -2  11   0  164.78    9.80
   2  11   0  167.18   10.30
   2  11   0  164.28    9.50
   3 -11   0  233.78   13.50
   3  11   0  265.57   13.20
  -3  11   0  237.78   12.00
   3  11   0  235.58   11.90
   4 -11   0   36.70    6.60
   4  11   0   33.70    5.50
   4  11   0   30.50    5.00
  -4  11   0   46.40    6.10
   5 -11   0   29.30    6.20
   5  11   0   29.10    4.90
  -5  11   0   26.30    5.30
   5  11   0   27.50    5.60
   6 -11   0    9.80    4.70
   6 -11   0   11.00    5.20
   6  11   0   14.30    4.60
  -6  11   0   17.40    5.00
   6  11   0    8.10    4.20
   7 -11   0   21.60    5.70
   7 -11   0   19.80    5.60
  -7  11   0   26.70    5.70
   7  11   0   29.90    5.80
   7  11   0   17.80    5.30
   8 -11   0   26.30    6.60
   8 -11   0   27.40    6.40
   8  11   0   31.20    5.90
   8  11   0   33.90    6.10
  -8  11   0   24.50    5.50
   9 -11   0   26.40    6.70
   9 -11   0   29.10    6.80
   9  11   0   42.00    6.40
  -9  11   0   29.10    5.70
   9  11   0   36.40    6.50
   9  11   0   25.80    6.20
  10 -11   0   12.60    6.00
  10  11   0   16.50    7.00
  10  11   0   24.70    9.50
  11 -11   0   12.80    6.80
  11 -11   0    5.10    6.30
  11  11   0   18.70    6.20
  11  11   0   15.20    5.90
  11  11   0    7.10    5.90
  12 -11   0    2.80    6.20
  12 -11   0   -7.00    5.40
  12  11   0    8.80    6.10
  12  11   0    2.70    5.80
  12  11   0    4.90    5.90
  13 -11   0   -2.30    6.40
  13 -11   0   -4.60    5.90
  13  11   0   13.10    6.60
  13  11   0   11.40    6.50
  13  11   0    1.90    6.40
  14 -11   0   -0.20    7.00
  14 -11   0   -2.60    6.30
  14  11   0   -6.70    6.10
  14  11   0    8.50    6.80
  14  11   0   16.30    7.20
  15 -11   0   -0.40   10.60
  15 -11   0   -6.10    6.30
  15  11   0    5.00   10.00
  15  11   0    3.10    7.70
  16 -11   0   13.60   13.50
  16 -11   0    6.50    8.70
  16  11   0   14.30    8.30
  16  11   0   13.70    7.30
  16  11   0    8.40    8.20
   0 -12   0   44.50    7.30
   0  12   0   42.90    6.10
   1 -12   0   55.89    8.10
  -1 -12   0   53.49    7.60
  -1  12   0   62.19    7.10
   1  12   0   55.49    6.90
   2 -12   0   14.10    5.10
   2  12   0    9.90    4.20
  -2  12   0   12.80    4.30
   2  12   0   17.20    5.00
   3 -12   0   21.70    5.70
   3  12   0   20.90    5.20
   3  12   0   23.70    4.90
  -3  12   0   22.50    5.40
   4 -12   0   22.30    6.10
   4  12   0   23.70    5.20
   4  12   0   15.00    4.90
  -4  12   0   20.30    5.80
   5 -12   0    8.70    5.10
   5  12   0    6.60    4.30
   5  12   0    5.50    4.30
  -5  12   0    8.20    4.70
   6 -12   0    6.20    5.10
  -6  12   0    3.60    4.40
   6  12   0    3.50    4.40
   6  12   0    3.40    4.50
   7 -12   0   -0.90    4.60
   7 -12   0   11.10    5.70
  -7  12   0    4.10    5.00
   7  12   0    6.80    5.20
   7  12   0    7.70    4.90
   8 -12   0    0.30    4.80
   8 -12   0    5.40    5.30
   8  12   0    7.90    5.50
  -8  12   0    5.40    4.80
   8  12   0    3.30    5.00
   9 -12   0    0.70    5.40
   9 -12   0    1.60    4.90
  -9  12   0    8.70    4.90
   9  12   0    6.90    5.20
   9  12   0    8.80    5.50
  10 -12   0    0.20    6.00
  10 -12   0   -2.90    4.80
  10  12   0   -5.50    4.70
  10  12   0    0.30    5.50
 -10  12   0   -2.10    6.00
  10  12   0   -4.20    4.70
  11 -12   0    4.30    6.00
  11 -12   0   -5.40    5.60
  11  12   0    2.70    5.80
  11  12   0    5.60    6.30
  11  12   0    0.10    5.40
 -11  12   0    1.40    5.40
  12 -12   0    9.10    6.80
  12 -12   0   -8.90    6.30
  12  12   0   -3.30    6.20
  12  12   0   -1.90    6.40
  12  12   0    8.90    6.80
  13 -12   0    2.60    7.10
  13 -12   0   -5.50    6.80
  13  12   0   19.10    7.30
  13  12   0   -3.80    6.80
  13  12   0    3.90    6.70
  14 -12   0  -16.40    7.30
  14 -12   0    3.00    7.50
  15 -12   0  -12.80    7.40
  15  12   0   -1.70    7.70
  15  12   0    6.00    7.40
  15  12   0    5.30    7.80
   0 -13   0    1.00    4.30
   0  13   0    2.90    4.30
   1 -13   0   17.60    6.00
  -1 -13   0   20.10    5.90
   1  13   0   12.70    4.90
  -1  13   0   27.90    6.10
   1  13   0   14.70    4.80
   2 -13   0    1.40    4.80
   2  13   0    7.10    4.80
  -2  13   0    3.10    4.80
   2  13   0    3.70    4.30
   3 -13   0   10.20    5.80
   3  13   0   13.20    5.10
   3  13   0   10.50    4.80
  -3  13   0    3.70    4.50
   4 -13   0    7.10    5.80
   4  13   0   12.60    5.10
  -4  13   0    4.40    4.90
   4  13   0    5.10    4.60
   5 -13   0   15.50    6.30
   5  13   0   27.90    5.90
  -5  13   0    1.00    4.70
   5  13   0    9.20    5.00
   6 -13   0   20.10    6.80
   6  13   0   18.70    6.80
  -6  13   0   24.70    5.90
   7  13   0   10.90    5.50
  -7  13   0    1.20    5.20
   7  13   0   11.00    6.00
   8 -13   0    0.20    5.50
   8 -13   0   -3.00    4.90
   8  13   0    2.00    4.80
   8  13   0    6.00    5.50
   9 -13   0    3.70    6.30
   9 -13   0    4.50    5.90
   9  13   0    7.10    5.90
   9  13   0    9.00    5.70
  -9  13   0    4.30    5.70
  10 -13   0    9.60    6.50
  10 -13   0    8.20    6.30
  10  13   0    3.90    6.70
  10  13   0    9.80    6.30
  10  13   0   10.60    6.60
 -10  13   0    1.90    5.00
  11 -13   0   -1.80    6.50
  11 -13   0    3.00    6.70
 -11  13   0   11.30    6.20
  11  13   0   11.10    6.70
  11  13   0    5.80    7.00
  11  13   0   13.30    6.90
  12 -13   0   -6.60    7.00
  12 -13   0   12.20    7.80
  12  13   0    2.90    7.00
  12  13   0   -0.30    6.80
 -12  13   0   10.20    6.50
  12  13   0   -0.20    6.50
  13 -13   0   -5.20    7.30
  13 -13   0   -5.20    6.60
  13  13   0   -5.70    6.90
  13  13   0   -4.10    8.00
 -13  13   0   -4.70    5.80
  13  13   0    2.20    7.20
  14 -13   0   -9.40    7.50
  14 -13   0   -7.60    7.80
 -14  13   0  -11.30    7.70
  14  13   0    0.70    7.40
  14  13   0  -10.90    7.00
  14  13   0   -3.10    6.50
   0  14   0   21.50    8.70
  -1 -14   0    4.90    6.70
  -1  14   0   10.40    7.60
   2 -14   0    7.80    6.90
   2  14   0    3.50    5.30
   2  14   0    4.00    6.20
  -2  14   0    6.90    8.00
   3 -14   0   -1.90    5.30
   3  14   0    3.70    4.50
   3  14   0    3.80    4.60
   4 -14   0    2.70    5.60
  -4  14   0   14.10    6.10
   4  14   0   13.00    5.20
   4  14   0   14.70    5.70
   5 -14   0    2.40    5.80
  -5  14   0   -2.60    5.00
   5  14   0    2.00    5.30
   5  14   0    9.10    5.40
   6 -14   0    1.30    5.60
   6  14   0   10.40    5.60
   6  14   0    5.30    5.80
  -6  14   0    6.70    5.90
   7 -14   0   22.40    7.10
  -7  14   0   16.90    6.00
   7  14   0   20.40    7.00
   7  14   0   35.90    7.50
   8 -14   0    7.80    6.40
  -8  14   0   19.70    6.40
   8  14   0   22.10    6.50
   8  14   0   10.80    6.80
   9 -14   0    3.80    7.00
  -9  14   0   10.10    6.40
   9  14   0   -1.80    5.60
   9  14   0   -1.30    5.90
  10 -14   0   17.10    7.30
  10 -14   0    5.00    7.10
 -10  14   0    6.10    7.10
  10  14   0    6.70    6.70
  10  14   0    7.60    7.00
  10  14   0   11.00    6.90
  11 -14   0   10.00    7.70
  11 -14   0   10.20    9.60
  11  14   0    1.00   11.00
 -11  14   0    6.80    6.40
  12 -14   0    2.20    7.80
 -12  14   0    4.90    6.70
  12  14   0   -3.60    7.10
  12  14   0    2.00    6.90
  12  14   0    0.60    7.70
   0 -15   0    3.70    5.60
   0  15   0    3.60    5.70
   0  15   0   -1.60    5.20
   1 -15   0    5.80    5.70
  -1  15   0   -2.40    5.00
   1  15   0    8.80    5.90
   1  15   0    5.60    5.40
   2 -15   0   13.70    6.40
  -2  15   0   32.80    6.60
   2  15   0   21.90    6.70
   2  15   0   30.00    6.50
   3 -15   0   28.00    7.90
   3  15   0   27.10    6.60
  -3  15   0   31.00    6.90
   3  15   0   25.40    6.80
   4 -15   0    5.70    6.10
   4  15   0    5.40    5.70
   4  15   0    1.40    5.20
  -4  15   0    6.00    5.80
   5 -15   0    7.10    6.70
   5  15   0    8.70    6.00
   5  15   0    3.20    5.90
  -5  15   0   19.40    6.80
   6 -15   0   -1.50    6.40
   6  15   0   -1.40    5.90
  -6  15   0    0.30    5.80
   6  15   0    7.60    6.30
   7 -15   0    7.70    6.90
  -7  15   0   -7.70    5.50
   7  15   0    5.50    6.50
   7  15   0    8.50    6.70
   8 -15   0    2.20    7.00
   8  15   0    6.60    6.60
   8  15   0    3.20    6.60
  -8  15   0    6.20    6.60
   9 -15   0    8.00    7.40
  -9  15   0   11.20    7.30
   9  15   0   12.00    9.70
   9  15   0   17.70   11.10
  10  15   0   10.00    7.90
  10  15   0    1.80    6.90
  10  15   0    9.30    7.30
 -10  15   0   16.50    7.40
  11  15   0   26.60    9.40
  11  15   0   32.80    9.40
 -11  15   0   42.90   10.40
  11  15   0   20.10    8.40
   0  16   0   78.99    9.70
   0  16   0   74.89   10.10
   1 -16   0   60.39   10.60
   1  16   0   53.29    9.00
   1  16   0   50.59    8.40
  -1  16   0   63.49    9.10
   2 -16   0   41.50    9.30
  -2  16   0   46.20    8.00
   2  16   0   42.80    8.50
   2  16   0   59.59    9.60
   3 -16   0    4.90    6.90
   3  16   0    8.20    6.70
   3  16   0   12.70    7.00
  -3  16   0   13.00    6.90
   4 -16   0   12.20    7.40
   4  16   0    9.40    6.80
  -4  16   0   -4.90    5.90
   4  16   0   14.20    6.80
   5 -16   0   17.10    8.10
   5  16   0    5.50    6.40
  -5  16   0   11.10    6.40
   5  16   0    8.90    6.50
   6 -16   0    5.50    7.20
  -6  16   0   12.40    6.70
   6  16   0   10.40    9.20
   6  16   0    7.00   10.30
  -7  16   0   29.90    7.90
   7  16   0   37.30    8.90
   7  16   0   19.40    7.30
   8 -16   0   19.20    8.80
   8  16   0   29.60    8.60
   8  16   0   10.50    7.40
   0  17   0    8.80    9.70
   0  17   0    0.70    6.80
   1 -17   0    8.10    7.10
   1  17   0    4.80    7.50
  -1  17   0    2.40    7.40
   1  17   0   10.20    8.20
   2 -17   0   34.30    9.80
   2  17   0   25.90    8.00
   2  17   0   37.70    8.70
  -2  17   0   53.19   12.60
   3 -17   0   73.39   11.30
   3  17   0   62.19   10.10
   3  17   0   65.29    9.60
  -3  17   0   68.99   11.30
   4 -17   0   51.49   10.10
   4  17   0   66.19   10.40
  -4  17   0   58.19    9.70
   4  17   0   52.69    9.50
   5 -17   0   79.39   11.70
  -5  17   0   80.69   10.40
   5  17   0   56.59    9.80
   5  17   0   63.59   10.00
  21   0  -1    5.00    9.00
  20   0  -1   -0.60    5.90
  20   0  -1   -3.90    6.50
  20   0  -1   -6.00    9.50
  19   0  -1   -4.10    5.50
  19   0  -1   -7.50    5.90
  19   0  -1    3.70    5.90
  18   0  -1   -6.00    5.40
  18   0  -1    2.40    5.90
  18   0  -1   -4.20    5.50
  17   0  -1    2.10    4.70
  17   0  -1    3.60    5.30
  17   0  -1   -0.70    5.30
  16   0  -1    3.00    4.60
  16   0  -1   -2.60    4.80
  16   0  -1    0.80    5.10
  15   0  -1    2.40    4.50
  15   0  -1    0.50    4.70
  15   0  -1   -0.80    4.20
  14   0  -1   -4.40    3.90
  14   0  -1   -0.50    3.90
  14   0  -1   -2.80    3.50
  13   0  -1    1.30    3.80
  13   0  -1    1.60    3.40
  13   0  -1    3.50    3.90
  12   0  -1   -0.50    3.00
  12   0  -1    1.40    3.10
  12   0  -1   -2.30    3.10
  11   0  -1   -1.90    2.50
  11   0  -1   -3.00    2.80
  10   0  -1    0.20    2.30
  10   0  -1   -2.00    2.10
  10   0  -1   -3.30    2.20
   9   0  -1   -2.90    2.10
   9   0  -1    0.00    2.20
   9   0  -1   -1.90    2.00
   8   0  -1   -0.60    1.80
   8   0  -1    1.60    0.50
   8   0  -1    0.30    1.90
   8   0  -1    2.10    1.90
   7   0  -1    4.50    2.00
   7   0  -1    4.00    2.10
   7   0  -1    2.50    1.60
   6   0  -1    0.30    1.30
   6   0  -1   -0.60    0.40
   6   0  -1    0.40    1.30
   6   0  -1    2.60    1.60
   5   0  -1   -0.90    1.20
   5   0  -1    0.40    1.20
   5   0  -1    0.70    1.30
   5   0  -1    0.00    0.40
   4   0  -1    3.70    1.10
   4   0  -1    4.60    1.20
   4   0  -1    3.00    1.10
   3   0  -1    1.60    0.80
   3   0  -1    0.70    0.60
   3   0  -1    0.10    0.80
   2   0  -1    1.90    0.50
   2   0  -1    1.30    0.40
   2   0  -1    1.00    0.60
   2   0   1    0.50    0.70
   2   0   1    0.60    0.40
   2   0   1    0.90    0.50
   2   0   1    0.10    0.40
   2   0   1    0.90    0.70
   3   0   1    2.50    0.80
   3   0   1    1.80    0.60
   3   0   1    1.60    0.80
   3   0   1    2.20    0.90
   4   0   1    7.00    1.70
   5   0   1    1.20    0.70
   5   0   1    2.60    1.30
   5   0   1    2.60    1.40
   6   0   1    2.50    1.50
   6   0   1    3.40    1.70
   6   0   1    2.80    1.70
   6   0   1    1.00    0.80
   7   0   1    1.10    0.90
   7   0   1   -0.20    1.60
   7   0   1   -0.30    1.70
   7   0   1    1.40    1.90
   8   0   1    0.70    0.90
   8   0   1    0.90    4.30
   8   0   1    2.60    1.90
   8   0   1    0.50    2.10
   9   0   1    2.20    1.00
   9   0   1    5.90    2.50
   9   0   1    2.40    2.20
  10   0   1    2.70    1.10
  10   0   1    4.50    2.70
  10   0   1    5.90    2.90
  11   0   1    0.50    3.00
  11   0   1   -0.50    2.60
  11   0   1   -2.10    2.60
  11   0   1   -0.10    1.00
  12   0   1    6.30    3.70
  13   0   1    0.60    6.20
  13   0   1   -1.20    3.70
  13   0   1   -0.10    3.50
  14   0   1    5.00    4.50
  14   0   1    2.10    4.30
  14   0   1    2.10    4.20
  15   0   1   -3.00    4.40
  15   0   1   -5.70    4.40
  15   0   1   -4.20    4.10
  16   0   1    1.10    5.10
  16   0   1    0.90    5.10
  16   0   1    0.00    4.10
  17   0   1   -0.90    5.60
  17   0   1   -0.80    5.30
  17   0   1    0.90    5.20
  18   0   1   -2.50    5.40
  18   0   1   -1.00    5.60
  18   0   1    1.10    6.00
  19   0   1    2.30    6.20
  19   0   1    4.80    5.90
  19   0   1    0.50    6.00
  20   0   1    6.10    6.70
  20   0   1    2.70    7.00
  20   0   1   -1.60    5.80
  21  -1  -1   11.10    7.50
  20  -1  -1    1.90    5.90
  20  -1  -1   -5.40    6.50
  20  -1  -1   -2.50    6.80
  20   1  -1  -10.80    5.30
  20   1  -1   10.50    8.80
  20   1  -1    3.40    6.70
  19  -1  -1    7.30    6.60
  19  -1  -1   -3.00    6.00
  19  -1  -1    1.70    5.40
  19   1  -1   -3.70    6.10
  19   1  -1    0.80    5.60
  19   1  -1    4.30    6.30
  18  -1  -1    1.90    5.60
  18  -1  -1    5.60    6.00
  18  -1  -1   -7.90    8.10
  18   1  -1    9.10    6.10
  18   1  -1    4.50    6.10
  18   1  -1    6.80    5.60
  17  -1  -1    0.30    5.70
  17  -1  -1   10.60    5.80
  17  -1  -1    3.70    5.00
  17   1  -1    0.10    5.10
  17   1  -1    0.70    5.30
  17   1  -1    1.50    5.70
  16  -1  -1   -2.30    4.60
  16  -1  -1    8.90    5.70
  16  -1  -1   10.40    5.70
  16   1  -1    3.80    5.20
  16   1  -1    3.80    4.80
  16   1  -1    2.60    4.80
  15  -1  -1    5.70    4.70
  15  -1  -1    1.10    4.50
  15  -1  -1    3.30    4.10
  15   1  -1    1.30    4.40
  15   1  -1    1.90    4.60
  15   1  -1   -0.20    4.20
  14  -1  -1   71.39    8.40
  14  -1  -1   57.69    7.10
  14  -1  -1   73.49    8.00
  14   1  -1   70.19    7.90
  14   1  -1   65.29    7.00
  14   1  -1   63.89    7.80
  13  -1  -1    5.50    4.10
  13  -1  -1    7.70    3.90
  13  -1  -1    5.90    4.20
  13   1  -1    3.60    3.60
  13   1  -1    4.10    3.90
  13   1  -1    2.90    3.60
  12  -1  -1  137.19    8.90
  12  -1  -1  145.09    8.90
  12  -1  -1  133.29    7.90
  12   1  -1  127.09    8.60
  12   1  -1  131.89    8.50
  12   1  -1  129.89    7.90
  11  -1  -1    4.70    2.80
  11  -1  -1    2.90    3.10
  11   1  -1    6.30    3.30
  11   1  -1    5.40    2.70
  10  -1  -1   45.30    5.10
  10  -1  -1   36.70    4.20
  10  -1  -1   41.70    5.00
  10   1  -1   39.40    4.70
  10   1  -1   35.90    4.20
  10   1  -1   33.70    4.40
   9  -1  -1   13.90    2.90
   9  -1  -1   11.00    2.90
   9  -1  -1   11.60    2.70
   9   1  -1   10.30    2.80
   9   1  -1    7.20    2.40
   9   1  -1    9.00    2.40
   8  -1  -1    8.80    2.30
   8  -1  -1    6.60    1.10
   8  -1  -1    5.30    2.30
   8  -1  -1    8.40    2.50
   8   1  -1    7.00    0.70
   8   1  -1    8.10    2.40
   8   1  -1    5.80    2.10
   8   1  -1    7.30    2.20
   7  -1  -1   28.60    2.00
   7  -1  -1   43.80    3.90
   7   1  -1   27.60    1.50
   7   1  -1   33.90    3.50
   7   1  -1   33.00    2.90
   7   1  -1   44.50    3.70
   6  -1  -1   57.49    2.70
   6  -1  -1   66.49    4.10
   6  -1  -1   62.99    3.50
   6  -1  -1   60.59    4.10
   6   1  -1   59.49    3.50
   6   1  -1   60.19    2.30
   6   1  -1   56.99    3.90
   6   1  -1   61.09    3.90
   5  -1  -1   39.00    3.10
   5  -1  -1   33.90    1.90
   5  -1  -1   37.50    2.50
   5  -1  -1   40.40    2.90
   5   1  -1   40.60    2.80
   5   1  -1   42.60    2.90
   5   1  -1   43.60    2.60
   4  -1  -1  574.04   19.80
   4  -1  -1  534.35   18.50
   4  -1  -1  588.54   19.00
   4   1  -1  596.94   20.00
   4   1  -1  552.54   19.00
   3  -1  -1  102.19    4.10
   3  -1  -1   96.89    4.10
   3  -1  -1   96.29    3.80
   3   1  -1   93.19    4.10
   3   1  -1   93.59    4.00
   3   1  -1   91.89    3.80
   2  -1  -1   62.39    2.70
  -2  -1   1   62.39    2.20
   2  -1  -1   67.09    2.70
   2  -1  -1   65.29    2.50
   2   1  -1   59.19    2.20
   2   1  -1   54.19    2.30
   2   1  -1   63.39    2.70
   2   1  -1   62.99    2.70
   2   1  -1   61.49    2.50
  -1  -1   1  204.68   18.80
   1  -1   1  317.77   10.50
   1  -1   1  304.77   10.50
   1  -1   1  314.17   10.40
   1  -1   1  331.67   10.50
   1  -1   1  292.17   10.30
   1   1   1  318.07   10.40
   1   1   1  319.17   10.10
   1   1   1  307.87   10.40
   2  -1   1  127.09    4.70
   2  -1   1  125.59    4.70
   2  -1   1  135.89    4.80
   2  -1   1  126.59    4.60
  -2  -1  -1  124.59    4.20
   2   1   1  126.29    4.70
   2   1   1  127.29    4.80
   2   1   1  122.59    4.70
   2   1   1  120.09    4.20
   3  -1   1  291.57    9.90
   3  -1   1  300.87   10.30
   3  -1   1  299.67   10.20
  -3  -1  -1  269.47    9.50
   3  -1   1  296.47   10.10
   3   1   1  284.67   10.10
   3   1   1  289.67   10.20
   3   1   1  289.77   10.10
   3   1   1  279.27    9.50
   4  -1   1    1.00    0.80
   4  -1   1    1.20    1.00
   4  -1   1    0.50    1.10
   4  -1   1    0.30    1.10
   4   1   1    0.90    0.70
   4   1   1    1.90    1.10
   4   1   1    0.80    1.00
   4   1   1    2.70    1.10
   5  -1   1   -0.50    0.80
   5  -1   1   -0.10    1.30
   5  -1   1    1.30    1.40
   5  -1   1    1.80    1.30
   5   1   1    0.10    0.70
   5   1   1    0.80    1.10
   5   1   1    0.30    1.40
   5   1   1    0.30    1.30
   6  -1   1   37.10    2.60
   6  -1   1   48.90    3.60
   6  -1   1   45.80    3.50
   6  -1   1   45.90    3.60
   6   1   1   46.60    3.40
   6   1   1   46.10    2.30
   6   1   1   42.20    3.50
   6   1   1   46.30    3.40
   7  -1   1    9.00    2.30
   7  -1   1    5.00    2.10
   7  -1   1    7.90    2.10
   7  -1   1    5.80    1.30
   7   1   1    6.70    2.00
   7   1   1    7.00    2.20
   7   1   1    5.40    1.10
   7   1   1    5.60    2.10
   8  -1   1  165.38    6.60
   8  -1   1  191.18    8.80
   8  -1   1  181.68    8.20
   8  -1   1  175.88    8.00
   8   1   1  168.38    9.00
   8   1   1  167.98    7.90
   8   1   1  166.08    7.70
   8   1   1  161.18    6.30
   9  -1   1   50.99    4.40
   9  -1   1   58.69    5.20
   9  -1   1   46.60    3.10
   9   1   1   53.89    4.80
   9   1   1   52.29    5.10
   9   1   1   50.49    2.70
   9   1   1   50.49    4.70
  10  -1   1   24.20    2.40
  10  -1   1   31.80    4.40
  10  -1   1   25.80    4.10
  10   1   1   21.10    3.70
  10   1   1   19.90    1.90
  10   1   1   25.80    4.10
  11  -1   1    5.40    3.00
  11  -1   1    4.50    3.40
  11  -1   1    1.30    1.30
  11  -1   1    3.20    3.30
  11   1   1    7.70    3.40
  11   1   1    5.50    1.20
  11   1   1    4.70    3.10
  12  -1   1  270.47   12.50
  12  -1   1  266.67   12.80
  12  -1   1  244.98    9.60
  12  -1   1  275.77   13.40
  12   1   1  251.07    9.20
  12   1   1  284.77   12.80
  12   1   1  276.67   13.20
  12   1   1  282.67   12.50
  13  -1   1   94.99   11.60
  13  -1   1   79.39    7.80
  13  -1   1   77.79    7.60
  13   1   1   84.39    7.70
  13   1   1   86.49    8.60
  13   1   1   91.79    8.00
  14  -1   1   19.10    5.10
  14  -1   1   15.90    4.80
  14  -1   1   20.30    4.70
  14   1   1   17.60    5.30
  14   1   1   23.20    5.30
  14   1   1   22.90    5.30
  15  -1   1    1.30    4.80
  15  -1   1   -3.10    4.60
  15  -1   1    4.40    4.60
  15   1   1    6.00    5.00
  15   1   1    4.80    4.90
  15   1   1    0.40    4.40
  16  -1   1   -0.10    5.30
  16  -1   1    4.20    5.20
  16  -1   1    3.50    5.00
  16   1   1    5.50    5.10
  16   1   1    1.50    5.10
  16   1   1    2.40    5.10
  17  -1   1    1.80    5.60
  17  -1   1    2.50    5.30
  17  -1   1   -2.80    5.20
  17   1   1    5.10    5.30
  17   1   1    3.90    5.30
  18  -1   1    2.70    5.90
  18  -1   1   -0.80    5.50
  18  -1   1   -5.50    5.40
  18   1   1   10.70    5.80
  18   1   1    1.60    5.70
  18   1   1   -6.80    5.60
  19  -1   1    1.00    5.60
  19  -1   1    5.40    6.40
  19  -1   1    1.10    6.30
  19   1   1    2.30    6.10
  19   1   1    6.80    6.40
  19   1   1    0.10    6.70
  20  -1   1   -2.50    5.90
  20  -1   1    5.20    7.00
  20  -1   1    2.60    6.60
  20   1   1   11.30    6.50
  20   1   1    5.30    6.70
  20   1   1    0.90    6.80
  20  -2  -1    6.00    7.20
  20  -2  -1    7.90    6.00
  20  -2  -1    8.90    7.50
  20   2  -1   -2.80    6.60
  20   2  -1    2.30    6.80
  20   2  -1   -2.60    5.70
  19  -2  -1   -2.10    5.30
  19  -2  -1   -4.60    6.00
  19  -2  -1   -1.30    6.10
  19   2  -1   12.90    6.90
  19   2  -1    5.00    5.80
  19   2  -1    4.10    6.20
  18  -2  -1    3.80    5.80
  18  -2  -1    3.10    6.10
  18  -2  -1   10.50    6.60
  18   2  -1    4.50    5.90
  18   2  -1   12.00    6.00
  18   2  -1    5.40    5.70
  17  -2  -1   -5.90    5.30
  17  -2  -1    7.10    5.20
  17  -2  -1    6.80    5.70
  17   2  -1   10.80    6.50
  17   2  -1    1.50    5.40
  17   2  -1    8.90    5.40
  16  -2  -1   13.20    5.30
  16  -2  -1    7.00    5.60
  16  -2  -1   14.30    5.90
  16   2  -1   14.70    5.90
  16   2  -1   15.30    4.90
  16   2  -1   11.30    5.50
  15  -2  -1    5.00    4.80
  15  -2  -1    5.30    4.90
  15  -2  -1    6.20    4.90
  15   2  -1    5.30    4.70
  15   2  -1    5.40    4.80
  15   2  -1   -0.10    4.10
  14  -2  -1   32.60    5.60
  14  -2  -1   25.30    5.50
  14  -2  -1   24.90    5.60
  14   2  -1   24.80    5.20
  14   2  -1   25.40    5.10
  14   2  -1   24.40    5.40
  13  -2  -1    8.20    4.10
  13  -2  -1    3.60    3.70
  13  -2  -1    6.00    4.10
  13   2  -1   -3.00    3.40
  13   2  -1    0.70    4.10
  12  -2  -1   66.79    7.00
  12  -2  -1   75.69    5.90
  12  -2  -1   65.39    6.80
  12   2  -1   60.19    6.60
  12   2  -1   52.29    6.00
  12   2  -1   60.49    6.70
  11  -2  -1   19.30    4.00
  11  -2  -1   31.80    4.40
  11   2  -1   15.50    3.90
  11   2  -1   16.00    4.00
  10  -2  -1  101.29    6.20
  10  -2  -1   92.19    6.50
  10  -2  -1   86.49    8.90
  10   2  -1   90.39    6.30
  10   2  -1   92.09    5.90
  10   2  -1   75.39    3.20
  10   2  -1   77.59    7.80
   9  -2  -1    5.30    2.60
   9  -2  -1    1.50    2.30
   9  -2  -1    4.40    2.50
   9   2  -1    4.40    2.30
   9   2  -1    5.90    0.90
   9   2  -1    2.10    2.20
   9   2  -1    3.30    2.20
   8  -2  -1   23.20    5.20
   8  -2  -1   29.30    3.30
   8  -2  -1   26.70    3.60
   8   2  -1   23.90    1.70
   8   2  -1   24.00    3.30
   8   2  -1   22.40    3.90
   8   2  -1   27.30    3.20
   7  -2  -1   13.20    2.50
   7  -2  -1    6.80    1.40
   7  -2  -1    7.10    2.20
   7  -2  -1   11.00    2.10
   7   2  -1   14.90    2.40
   7   2  -1   13.90    2.40
   7   2  -1   12.50    2.40
   6  -2  -1   70.79    4.20
   6  -2  -1   79.79    4.50
   6  -2  -1   75.19    4.10
   6  -2  -1   67.39    3.40
   6   2  -1   72.49    4.00
   6   2  -1   71.59    4.30
   6   2  -1   68.99    4.20
   5  -2  -1    6.20    1.60
   5  -2  -1    7.90    1.60
  -5  -2   1    6.10    0.70
   5  -2  -1    9.20    1.60
   5  -2  -1    6.20    1.20
   5   2  -1    5.90    1.50
   5   2  -1    6.60    1.60
   5   2  -1    5.80    1.40
   4  -2  -1  153.78    6.20
   4  -2  -1  169.28    6.40
   4  -2  -1  139.89    5.80
   4  -2  -1  159.48    6.10
   4   2  -1  151.18    6.40
   4   2  -1  148.09    6.30
   4   2  -1  156.88    6.10
   3  -2  -1  162.28    5.70
  -3  -2   1  125.79    4.80
   3  -2  -1  152.48    5.80
   3  -2  -1  151.88    5.80
   3   2  -1  149.69    5.80
   3   2  -1  154.38    5.70
   3   2  -1  136.49    4.80
   3   2  -1  142.29    5.90
  -2  -2   1  149.49    5.30
   2  -2  -1  165.88    6.00
   2  -2  -1  153.88    5.90
   2   2  -1  150.48    5.70
   2   2  -1  152.88    5.90
   2   2  -1  163.78    5.50
  -1  -2   1  133.29    4.90
   1  -2  -1  126.19    5.00
  -1  -2   1  126.39    4.60
   1  -2  -1  126.19    4.90
  -1  -2   1  129.89    5.10
  -1   2   1  122.49    4.70
   1   2  -1  125.79    4.80
   0  -2  -1  798.92   26.90
   0  -2   1  815.92   26.80
   0  -2   1  834.02   26.90
   0  -2   1  841.52   26.70
   0   2   1  802.52   26.60
   0   2  -1  824.32   26.70
   1  -2   1   26.50    1.80
   1  -2   1   26.40    1.70
   1  -2   1   25.80    1.80
  -1  -2  -1   25.60    1.80
   1   2   1   28.20    1.70
   1   2   1   25.80    1.60
   2  -2   1   65.39    3.10
   2  -2   1   60.99    3.00
   2  -2   1   71.09    3.20
   2  -2   1   59.29    2.90
   2   2   1   58.49    2.90
   2   2   1   65.89    3.00
   3  -2   1  114.69    4.70
   3  -2   1  117.09    4.60
   3  -2   1  103.29    4.50
   3   2   1  103.59    3.70
   3   2   1  111.59    4.70
   4  -2   1  112.19    4.90
   4  -2   1  129.79    5.60
   4  -2   1  114.89    5.20
   4  -2   1  103.09    4.70
   4   2   1  106.29    5.00
   4   2   1  110.09    5.00
   4   2   1  109.59    4.80
   5  -2   1  452.35   15.60
   5  -2   1  463.85   16.00
  -5  -2  -1  435.46   14.30
   5  -2   1  429.96   15.20
   5  -2   1  447.26   15.60
   5   2   1  437.36   15.50
   5   2   1  441.36   15.70
   5   2   1  422.06   15.60
   6  -2   1  465.15   16.50
   6  -2   1  474.25   16.50
   6  -2   1  480.55   16.90
   6  -2   1  444.36   15.80
   6   2   1  438.16   16.50
   6   2   1  446.46   16.50
   6   2   1  451.35   16.30
   7  -2   1   35.00    3.30
   7  -2   1   34.60    3.60
   7  -2   1   33.50    2.70
   7  -2   1   34.60    3.40
   7   2   1   34.10    3.50
   7   2   1   34.40    3.50
   7   2   1   33.60    3.40
   7   2   1   29.10    2.30
   8  -2   1    8.70    2.60
   8  -2   1    3.40    2.20
   8  -2   1    4.70    2.30
   8   2   1    2.10    2.20
   8   2   1    2.10    1.10
   8   2   1    1.50    2.40
   8   2   1    2.30    2.10
   9  -2   1    3.70    2.60
   9  -2   1    5.10    1.70
   9  -2   1    3.20    2.30
   9  -2   1    4.40    2.60
   9   2   1    7.50    2.50
   9   2   1    8.20    1.30
   9   2   1    6.10    2.70
   9   2   1    5.60    2.50
  10  -2   1   11.70    2.00
  10  -2   1   11.70    3.40
  10  -2   1   13.50    3.30
  10  -2   1   14.40    3.50
  10   2   1    8.40    3.90
  10   2   1   11.60    3.10
  10   2   1   12.30    1.60
  10   2   1   10.30    3.10
  11  -2   1   21.10    4.30
  11  -2   1   22.70    2.50
  11  -2   1   16.40    3.90
  11   2   1   16.60    4.10
  11   2   1   19.80    4.30
  11   2   1   19.80    4.40
  11   2   1   16.00    1.80
  12  -2   1    1.30    3.60
  12  -2   1    3.70    1.80
  12  -2   1    2.70    3.40
  12   2   1    4.80    1.20
  12   2   1    7.60    3.60
  12   2   1    2.30    3.40
  12   2   1    2.70    5.10
  13  -2   1    8.10    4.50
  13  -2   1   10.30    4.40
  13   2   1   13.40    4.50
  13   2   1   11.70    6.70
  13   2   1   17.60    4.80
  14  -2   1   26.10    5.60
  14  -2   1    6.60    4.60
  14  -2   1   19.00    5.30
  14   2   1   15.10    5.00
  14   2   1   18.50    5.20
  14   2   1   13.60    5.00
  15  -2   1   11.40    5.50
  15  -2   1   11.20    5.20
  15  -2   1   19.70    5.80
  15   2   1   18.60    5.20
  15   2   1   18.30    5.70
  15   2   1   13.20    4.90
  16  -2   1    5.00    5.20
  16  -2   1    1.70    5.20
  16   2   1    0.60    9.40
  16   2   1    7.30    5.20
  16   2   1    9.40    5.40
  17  -2   1   -0.10    5.30
  17  -2   1   11.00    8.80
  17  -2   1    9.60    5.70
  17   2   1    1.70    5.40
  17   2   1    1.50    5.80
  17   2   1    7.00    6.20
  18  -2   1   16.90    6.20
  18  -2   1   21.20    6.80
  18  -2   1   21.90    7.20
  18   2   1   20.90    7.30
  18   2   1   29.00    7.10
  18   2   1   28.00    7.30
  19  -2   1   11.60    6.90
  19  -2   1    9.30    7.20
  19  -2   1   16.00    6.50
  19   2   1   18.60    6.90
  19   2   1   -0.10    6.20
  19   2   1    7.30    7.00
  20  -2   1   -1.60    6.80
  20  -2   1    3.20    6.30
  20  -2   1    2.50    7.20
  20   2   1   10.70    7.10
  20   2   1  -12.10    6.00
  20   2   1    8.80    7.20
  20  -3  -1    9.20    7.00
  20  -3  -1    4.10    6.40
  20  -3  -1    5.80    7.00
  20   3  -1   16.10    7.20
  20   3  -1    4.70    6.70
  20   3  -1   14.50    7.40
  19  -3  -1    7.00    6.10
  19  -3  -1   -8.70    6.10
  19  -3  -1   -0.40    6.60
  19   3  -1    3.80    6.90
  19   3  -1   -0.70    6.60
  19   3  -1   -0.80    5.60
  18  -3  -1   16.30    6.60
  18  -3  -1   14.80    6.10
  18  -3  -1    5.60    6.20
  18   3  -1   11.70    6.00
  18   3  -1   19.20    7.00
  18   3  -1    9.10    6.50
  17  -3  -1   24.90    6.30
  17  -3  -1   15.60    6.20
  17  -3  -1   10.30    6.50
  17   3  -1   18.40    7.10
  17   3  -1   25.70   13.80
  17   3  -1   18.60    6.10
  16  -3  -1   73.29    8.60
  16  -3  -1   70.59    8.00
  16  -3  -1   50.59    9.10
  16   3  -1   57.19    9.50
  16   3  -1   60.29    8.30
  16   3  -1   70.99    7.80
  15  -3  -1   57.29    7.90
  15  -3  -1   57.29    8.20
  15  -3  -1   52.79    6.80
  15   3  -1   43.70    6.70
  15   3  -1   45.20    7.20
  15   3  -1   49.50    6.60
  14  -3  -1  120.19    8.70
  14  -3  -1  104.49    9.60
  14  -3  -1  113.19    9.70
  14   3  -1  107.89    9.40
  14   3  -1  109.59    9.50
  14   3  -1  100.79    8.30
  13  -3  -1    1.50    3.40
  13  -3  -1    3.20    4.10
  13   3  -1    4.40    4.00
  13   3  -1   -0.50    3.60
  12  -3  -1   61.09    6.30
  12  -3  -1   62.09    6.90
  12   3  -1   58.49    6.70
  12   3  -1   53.69    6.00
  12   3  -1   69.49   11.10
  11  -3  -1    9.80    3.40
  11  -3  -1   10.60    3.60
  11  -3  -1    9.90    3.40
  11   3  -1   10.30    3.50
  11   3  -1    8.90    3.30
  11   3  -1   12.70    3.60
  11   3  -1    9.20    1.20
  10  -3  -1   16.90    4.00
  10  -3  -1   16.20    3.50
  10  -3  -1   21.60    3.90
  10   3  -1   12.10    1.50
  10   3  -1   21.50    3.90
  10   3  -1   13.90    3.50
  10   3  -1   19.90    3.50
   9  -3  -1  108.89    6.50
   9  -3  -1  106.69    6.70
   9  -3  -1  115.49    6.80
   9   3  -1  103.69    6.50
   9   3  -1  107.09    6.20
   9   3  -1  105.59    6.50
   8  -3  -1  260.47   11.30
   8  -3  -1  251.37   11.80
   8  -3  -1  263.37   10.70
   8   3  -1  258.17   11.00
   8   3  -1  254.67   11.20
   8   3  -1  249.48   10.80
   7  -3  -1  328.97   13.00
   7  -3  -1  339.57   12.80
   7  -3  -1  357.66   13.40
   7   3  -1  313.77   12.90
   7   3  -1  317.67   12.80
   7   3  -1  322.97   12.50
   6  -3  -1  438.66   16.00
   6  -3  -1  431.66   15.40
   6  -3  -1  429.36   15.70
   6   3  -1  421.86   15.30
   6   3  -1  413.16   15.70
   6   3  -1  420.46   15.60
   5  -3  -1  133.49    5.80
   5  -3  -1  137.09    6.10
   5  -3  -1  130.49    6.00
   5   3  -1  126.29    5.90
   5   3  -1  112.49    5.90
   5   3  -1  125.39    5.60
   4  -3  -1   23.50    2.50
   4  -3  -1   23.50    2.50
   4  -3  -1   22.30    2.10
   4   3  -1   17.20    0.90
   4   3  -1   15.70    1.80
   4   3  -1   20.30    2.30
   3  -3  -1   60.79    3.40
   3  -3  -1   58.39    3.30
   3   3  -1   63.29    3.20
   3   3  -1   62.99    3.50
   2  -3  -1  138.49    6.20
  -1  -3   1 2627.34   82.59
  -1  -3   1 2512.95   82.89
   0  -3   1  422.06   14.70
   0  -3   1  425.36   14.90
   0  -3  -1  432.46   15.00
   0   3   1  409.06   14.40
   0   3  -1  426.66   14.50
  -1  -3  -1 3170.38  152.78
   1  -3   1 3060.09  142.99
   1  -3   1 3008.10  140.99
  -1   3  -1 3095.99  142.69
  -1   3  -1 2973.60  141.09
   1   3   1 3223.88  152.18
   2  -3   1  188.38    7.40
   2  -3   1  203.08    7.60
   2  -3   1  195.38    7.60
   2   3   1  176.68    7.20
   3  -3   1  278.97   10.30
   3  -3   1  273.07   10.10
   3  -3   1  278.57   10.00
   3   3   1  258.47    9.80
   3   3   1  265.47   10.10
   4  -3   1    3.50    1.50
   4  -3   1    3.60    1.30
   4  -3   1    5.00    1.40
   4  -3   1    2.80    1.20
   4   3   1    3.10    1.30
   4   3   1    4.40    1.30
   5  -3   1   27.80    2.90
   5  -3   1   20.30    2.30
   5  -3   1   27.20    2.70
   5  -3   1   24.70    2.90
   5   3   1   24.10    2.70
   5   3   1   20.30    2.50
   5   3   1   28.40    2.90
   6  -3   1   97.39    5.00
   6  -3   1   96.39    5.30
   6  -3   1  100.19    5.30
   6  -3   1  103.69    5.70
   6   3   1   94.39    5.30
   6   3   1   92.89    5.30
   6   3   1   94.29    5.00
   7  -3   1    6.40    2.30
   7  -3   1    4.20    2.10
   7  -3   1    4.00    1.60
   7  -3   1    4.20    1.90
   7   3   1    3.00    1.90
   7   3   1    2.60    2.00
   7   3   1    4.50    2.00
   8  -3   1   21.30    2.60
   8  -3   1   24.80    4.00
   8  -3   1   22.40    3.50
   8  -3   1   22.30    3.40
   8   3   1   24.70    3.50
   8   3   1   26.10    4.10
   8   3   1   24.10    3.40
   9  -3   1  155.38    7.90
   9  -3   1  147.29    8.00
   9  -3   1  147.99    6.70
   9  -3   1  169.78    8.70
   9   3   1  147.79    7.60
   9   3   1  152.98    8.10
   9   3   1  150.88    8.00
  10  -3   1  139.19    8.00
  10  -3   1  132.89    7.80
  10  -3   1  123.79    6.00
  10  -3   1  135.29    8.40
  10   3   1  113.89    8.10
  10   3   1  125.69    7.80
  10   3   1  117.19    7.50
  11  -3   1  157.88    8.90
  11  -3   1  165.98    9.80
  11  -3   1  161.98    7.30
  11  -3   1  194.38   11.70
  11   3   1  160.48    9.40
  11   3   1  153.78    8.50
  11   3   1  165.48    9.40
  12  -3   1   10.10    2.30
  12  -3   1   11.40    4.40
  12  -3   1   15.40    4.40
  12  -3   1   11.60    4.20
  12   3   1    6.70    3.90
  12   3   1    8.30    1.60
  12   3   1    9.90    4.10
  12   3   1   10.70    4.00
  13  -3   1   89.59    8.80
  13  -3   1   82.79    7.80
  13  -3   1   76.39    8.70
  13   3   1   91.19    8.10
  13   3   1   81.39    7.70
  13   3   1   73.69    8.10
  14  -3   1   -4.10    3.80
  14  -3   1   -3.30    4.40
  14  -3   1    0.90    4.70
  14   3   1    2.40    4.40
  14   3   1   -3.70    4.30
  14   3   1    1.40    4.50
  15  -3   1    3.50    5.20
  15  -3   1    8.90    5.30
  15  -3   1    9.50    5.30
  15   3   1   13.80    5.40
  15   3   1   11.30    5.80
  15   3   1   12.50    5.30
  16  -3   1   10.90    5.80
  16  -3   1   19.50    6.10
  16  -3   1   14.40    6.40
  16   3   1   11.80    6.70
  16   3   1   13.90    5.60
  16   3   1   14.60    5.60
  17  -3   1   18.70    9.50
  17  -3   1   15.00    6.70
  17  -3   1   11.30    6.20
  17   3   1   11.60    5.90
  17   3   1   30.70   10.10
  17   3   1   13.60    6.00
  18  -3   1   52.09    8.40
  18  -3   1   49.00    8.50
  18  -3   1   68.39   10.00
  18   3   1   60.99    8.60
  18   3   1   43.80    8.20
  18   3   1   53.79    8.10
  19  -3   1   21.40    7.80
  19  -3   1   14.60    7.30
  19  -3   1   12.70    6.90
  19   3   1    9.80    6.90
  19   3   1    5.50    6.90
  19   3   1    8.40    6.30
  20  -3   1   10.40    6.80
  20  -3   1    7.50    7.20
  20  -3   1   11.40    7.70
  20   3   1   16.20    7.50
  20   3   1    8.70    7.20
  20  -4  -1   18.80    7.20
  20  -4  -1   39.40    9.50
  20   4  -1   31.30   14.70
  20   4  -1   18.10    7.30
  20   4  -1   11.90    7.70
  19  -4  -1   55.39    8.30
  19  -4  -1   55.69    9.80
  19  -4  -1   62.09   10.70
  19   4  -1   69.99    9.10
  19   4  -1   57.59    9.60
  19   4  -1   55.99    9.50
  18  -4  -1   75.19   10.80
  18  -4  -1  106.79   11.70
  18  -4  -1   90.19    9.70
  18   4  -1   89.89   11.20
  18   4  -1   88.89   10.70
  18   4  -1   84.29    9.60
  17  -4  -1   16.20    6.30
  17  -4  -1    2.50    5.50
  17   4  -1   12.20    6.70
  17   4  -1    8.90    6.20
  17   4  -1   19.50    6.30
  16  -4  -1    6.10    5.50
  16  -4  -1    0.10    4.90
  16  -4  -1    8.30    6.40
  16   4  -1    8.90    6.40
  16   4  -1    4.00    5.40
  16   4  -1    7.00    5.00
  15  -4  -1   -0.10    4.80
  15  -4  -1   -2.20    4.50
  15  -4  -1    8.40    5.70
  15   4  -1   11.50    5.10
  15   4  -1    4.60    5.30
  15   4  -1    6.70    4.60
  14  -4  -1   14.90    5.40
  14  -4  -1   17.00    5.50
  14  -4  -1   18.60    5.10
  14   4  -1   18.20    5.00
  14   4  -1   24.20    5.70
  14   4  -1   17.40    5.60
  13  -4  -1   -2.30    3.70
  13  -4  -1   -6.50    3.80
  13  -4  -1    6.30    4.60
  13   4  -1    3.20    4.40
  13   4  -1    0.00    3.90
  13   4  -1    0.80    4.00
  12  -4  -1  127.29    9.00
  12  -4  -1  107.69    8.10
  12  -4  -1  111.19    8.90
  12   4  -1  109.99    9.40
  12   4  -1   98.69    4.60
  12   4  -1  125.29    8.50
  12   4  -1   96.89    7.10
  11  -4  -1  335.07   17.40
  11  -4  -1  333.37   15.20
  11  -4  -1  328.77   14.80
  11   4  -1  323.27   14.40
  11   4  -1  330.17   14.60
  11   4  -1  302.37   13.60
  10  -4  -1  217.78   11.30
  10  -4  -1  225.18   10.60
  10   4  -1  213.88   10.60
  10   4  -1  223.48   10.90
   9  -4  -1   35.60    4.80
   9  -4  -1   33.50    4.20
   9  -4  -1   20.40    3.70
   9   4  -1   25.70    3.60
   9   4  -1   30.30    4.20
   9   4  -1   31.30    4.10
   8  -4  -1   13.60    3.10
   8  -4  -1   18.50    3.20
   8  -4  -1   20.20    3.40
   8   4  -1   20.50    3.20
   8   4  -1   22.80    3.30
   8   4  -1   23.50    3.20
   7  -4  -1    9.20    2.40
   7  -4  -1    4.20    2.00
   7  -4  -1    5.10    2.30
   7   4  -1    9.10    2.40
   7   4  -1    8.50    2.50
   6  -4  -1   39.90    3.90
   6  -4  -1   43.00    3.90
   6  -4  -1   41.20    3.70
   6   4  -1   37.90    3.50
   6   4  -1   38.40    3.20
   6   4  -1   40.40    3.60
   5  -4  -1   96.59    5.40
   5  -4  -1  111.59    5.70
   5   4  -1  103.19    5.10
   5   4  -1   97.09    5.30
   4  -4  -1  227.88    9.30
   4  -4  -1  225.48    9.20
   4   4  -1  220.48    8.80
   4   4  -1  234.08    9.30
   3  -4  -1  825.82   28.00
   3  -4  -1  838.72   28.00
   3   4  -1  809.02   27.90
   3   4  -1  812.22   27.60
   2  -4  -1  104.49    5.00
   2  -4  -1  101.69    5.00
   2   4  -1   93.39    4.50
   2   4  -1   92.29    4.80
   1  -4  -1  109.99    5.10
  -1  -4   1  103.99    5.30
   1  -4  -1  108.19    5.30
   1   4  -1  106.89    4.70
  -1   4   1   96.29    4.60
   0  -4  -1 1158.18   38.60
   0  -4   1 1165.78   38.50
   0  -4   1 1170.28   38.30
   0   4  -1 1123.59   37.90
   0   4   1 1152.78   37.90
   1  -4   1  584.24   20.60
   1  -4   1  574.04   20.60
  -1  -4  -1  589.14   20.80
   1  -4   1  614.64   20.50
  -1   4  -1  596.54   20.20
   1   4   1  583.04   20.10
  -2  -4  -1    8.60    1.90
   2  -4   1    7.90    1.70
   2  -4   1   11.90    2.00
   2  -4   1    9.90    2.00
   2   4   1   11.50    1.70
   2   4   1   12.90    1.80
   3  -4   1    6.90    1.70
   3  -4   1   11.60    2.00
   3  -4   1   11.00    1.80
   3   4   1   13.10    1.90
   3   4   1   14.40    2.10
   4  -4   1  632.04   21.90
   4  -4   1  614.74   21.90
   4  -4   1  651.83   22.30
   4   4   1  614.44   21.60
   4   4   1  634.44   22.00
   5  -4   1  387.16   14.50
   5  -4   1  405.36   14.40
   5  -4   1  386.36   14.50
   5  -4   1  388.46   14.80
   5   4   1  382.86   14.20
   5   4   1  379.76   14.50
   6  -4   1  100.29    5.70
   6  -4   1  107.79    6.20
   6  -4   1  111.29    5.80
   6  -4   1  106.49    5.40
   6   4   1   98.99    5.60
   6   4   1  103.79    5.60
   6   4   1   98.49    5.60
   7  -4   1  319.47   12.80
   7  -4   1  325.07   12.30
   7  -4   1  330.67   13.40
   7  -4   1  325.57   12.90
   7   4   1  301.77   12.40
   7   4   1  305.77   12.70
   8  -4   1  187.48    8.90
   8  -4   1  171.98    7.90
   8  -4   1  196.08    9.50
   8  -4   1  172.98    8.70
   8   4   1  168.38    8.60
   8   4   1  180.78    8.50
   8   4   1  178.98    8.80
   9  -4   1   58.09    5.70
   9  -4   1   64.59    5.70
   9  -4   1   57.89    4.30
   9   4   1   61.79    5.50
   9   4   1   56.29    5.90
  10  -4   1  183.08    8.20
  10  -4   1  184.78   10.40
  10  -4   1  197.58   10.20
  10   4   1  180.68    7.40
  10   4   1  192.18    9.90
  10   4   1  177.58    9.70
  10   4   1  182.18    9.10
  11  -4   1   39.20    5.70
  11  -4   1   43.40    4.10
  11  -4   1   53.69    6.20
  11  -4   1   55.29    6.60
  11   4   1   40.80    3.30
  11   4   1   48.20    5.70
  11   4   1   52.19    6.20
  11   4   1   53.39    6.20
  12  -4   1   -1.80    3.80
  12  -4   1    6.00    4.60
  12  -4   1    4.30    4.30
  12   4   1    2.60    4.00
  12   4   1    1.60    1.50
  12   4   1    2.90    3.90
  12   4   1    3.20    3.80
  13  -4   1   26.40    5.90
  13  -4   1   38.80    6.70
  13  -4   1   23.40    5.60
  13   4   1   33.70    5.90
  13   4   1   34.70    6.00
  13   4   1   33.10    5.90
  14  -4   1  107.69   10.50
  14  -4   1  116.09    9.60
  14  -4   1  123.39   10.20
  14   4   1  112.59    9.20
  14   4   1  113.59    9.90
  14   4   1  116.69    9.70
  15  -4   1  118.19   10.40
  15  -4   1  102.29   10.60
  15  -4   1  103.69    9.60
  15   4   1   82.69    9.40
  15   4   1   90.19    8.40
  15   4   1  117.19   10.30
  16  -4   1  106.69   11.10
  16  -4   1  104.09   11.50
  16  -4   1  111.59   10.30
  16   4   1   91.59   13.40
  16   4   1  108.19   10.50
  16   4   1  100.69   10.70
  17  -4   1   11.70    6.80
  17  -4   1   23.50    6.40
  17   4   1   22.00    7.30
  17   4   1   19.30    6.80
  17   4   1   10.60    5.70
  18  -4   1    4.80    7.00
  18  -4   1   14.50    6.60
  18  -4   1    9.00    6.10
  18   4   1   10.00    6.40
  18   4   1   10.40    6.50
  18   4   1    5.60    6.80
  19  -4   1   -5.20    6.20
  19  -4   1    1.40    6.30
  19   4   1   -9.90   13.00
  19   4   1   -0.30    6.90
  19   4   1    8.70    6.40
  20  -4   1   23.10    8.20
  20  -4   1   19.70   10.70
  20  -4   1   27.60    9.20
  20   4   1   23.50    7.80
  20   4   1   26.10    8.50
  20  -5  -1   -5.60    6.70
  20  -5  -1    0.50    6.60
  20   5  -1    3.60    7.70
  20   5  -1   -0.70    7.50
  20   5  -1   -5.90    6.80
  19  -5  -1    5.60    7.30
  19  -5  -1   -1.50    5.90
  19   5  -1    3.90    7.10
  19   5  -1    0.70    9.50
  19   5  -1    5.50    6.70
  18  -5  -1   27.80    7.80
  18  -5  -1   36.70    7.30
  18  -5  -1   39.10    9.10
  18   5  -1   28.50    6.90
  18   5  -1   34.60    8.50
  18   5  -1   45.00    8.80
  17  -5  -1   69.29    9.90
  17  -5  -1   72.79   10.20
  17  -5  -1   68.59    9.70
  17   5  -1   62.99    8.10
  17   5  -1   49.00    8.50
  17   5  -1   50.99    8.60
  16  -5  -1   95.29   11.20
  16  -5  -1   88.29   10.70
  16  -5  -1   95.69    9.50
  16   5  -1   95.59    9.40
  16   5  -1   93.79   15.50
  16   5  -1   92.19   10.30
  15  -5  -1  182.28   11.60
  15  -5  -1  161.98   13.20
  15  -5  -1  171.48   12.90
  15   5  -1  198.98   11.60
  15   5  -1  194.68   12.80
  15   5  -1  185.88   12.30
  14  -5  -1   89.59   10.00
  14  -5  -1   81.49    9.80
  14  -5  -1   72.59    8.30
  14   5  -1   91.39    8.90
  14   5  -1   98.69    9.60
  14   5  -1   97.59    8.50
  13  -5  -1    2.10    4.80
  13  -5  -1   11.90    4.70
  13  -5  -1   10.20    5.30
  13   5  -1    7.80    4.20
  13   5  -1   13.60    4.50
  13   5  -1   12.00    4.90
  12  -5  -1   12.10    7.40
  12  -5  -1   25.60    5.20
  12  -5  -1   15.00    5.00
  12   5  -1   22.40    4.40
  12   5  -1   26.30    4.90
  12   5  -1   23.50    4.90
  11  -5  -1   25.20    5.10
  11  -5  -1   30.40    5.40
  11  -5  -1   25.30    6.50
  11   5  -1   36.00    6.50
  11   5  -1   22.90    4.70
  11   5  -1   20.50    4.30
  10  -5  -1   66.19    6.90
  10  -5  -1   50.39    6.00
  10  -5  -1   64.89    6.50
  10   5  -1   54.69    5.90
  10   5  -1   59.69    5.80
  10   5  -1   67.19    6.30
   9  -5  -1   25.50    4.50
   9  -5  -1   24.80    4.40
   9  -5  -1   24.60    4.40
   9   5  -1   35.30    8.00
   9   5  -1   23.30    4.00
   8  -5  -1  397.56   16.00
   8  -5  -1  388.56   15.10
   8  -5  -1  388.96   15.60
   8   5  -1  371.86   14.70
   8   5  -1  347.87   15.10
   8   5  -1  364.86   15.10
   7  -5  -1  906.31   31.80
   7  -5  -1  977.50   32.40
   7   5  -1  866.11   31.70
   7   5  -1  870.41   31.00
   7   5  -1  903.91   31.60
   6  -5  -1  674.63   24.60
   6  -5  -1  630.74   23.10
   6   5  -1  613.24   23.00
   6   5  -1  637.94   24.20
   5  -5  -1  682.03   23.80
   5  -5  -1  653.73   23.90
   5   5  -1  662.63   23.70
   4  -5  -1   27.10    3.30
   4  -5  -1   29.10    3.10
   4   5  -1   27.80    2.90
   4   5  -1   28.70    3.20
   3  -5  -1   61.39    4.20
   3  -5  -1   60.09    4.20
   3   5  -1   59.59    4.10
   3   5  -1   61.79    3.70
   2  -5  -1    4.20    1.90
  -2  -5   1    5.20    2.00
   2  -5  -1    5.20    1.80
   2   5  -1    3.60    1.50
  -2   5   1    3.80    1.50
   2   5  -1    4.90    1.70
   1  -5  -1  368.16   13.90
  -1  -5   1  349.27   13.80
  -1   5   1  361.56   13.10
   1   5  -1  355.16   13.20
   0  -5  -1 1408.46   47.80
   0  -5   1 1487.05   47.90
   0   5   1 1409.46   47.00
   0   5  -1 1414.46   47.10
   1  -5   1  731.53   25.60
  -1  -5  -1  722.73   25.90
   1  -5   1  764.42   25.90
   1  -5   1  766.72   25.80
  -1   5  -1  711.83   25.10
   1   5   1  724.43   25.10
   2  -5   1  239.28    9.80
   2  -5   1  229.28    9.70
  -2  -5  -1  237.58   10.10
   2  -5   1  234.78    9.70
   2   5   1  229.38    9.50
   2   5   1  228.28    9.20
   3  -5   1 1445.26   47.00
   3  -5   1 1422.66   46.60
   3  -5   1 1367.36   46.60
   3   5   1 1376.86   46.60
   3   5   1 1383.76   46.20
   4  -5   1  122.29    6.40
   4  -5   1  128.89    6.70
   4  -5   1  135.49    6.50
   4   5   1  122.49    6.30
   4   5   1  122.39    6.00
   5  -5   1  139.99    6.90
   5  -5   1  134.39    7.20
   5  -5   1  140.39    6.80
   5   5   1  131.29    6.80
   5   5   1  131.99    4.70
   5   5   1  135.49    6.50
   6  -5   1   15.70    2.80
   6  -5   1   16.10    3.30
   6  -5   1   18.40    2.80
   6   5   1   18.10    3.00
   6   5   1   18.70    3.00
   7  -5   1   60.49    5.10
   7  -5   1   52.59    4.40
   7  -5   1   62.79    5.50
   7  -5   1   61.19    5.20
   7   5   1   59.89    4.80
   7   5   1   62.99    5.10
   7   5   1   55.19    4.90
   8  -5   1   29.00    4.20
   8  -5   1   26.80    3.50
   8  -5   1   43.90    7.90
   8  -5   1   34.80    4.50
   8   5   1   32.50    4.00
   8   5   1   22.50    3.70
   8   5   1   34.80    4.60
   9  -5   1  357.46   15.80
   9  -5   1  310.67   12.80
   9  -5   1  340.67   14.80
   9  -5   1  320.67   14.00
   9   5   1  315.57   13.80
   9   5   1  289.47   13.10
  10  -5   1  184.38   10.30
  10  -5   1  173.58    8.40
  10  -5   1  190.58   10.80
  10  -5   1  183.58    9.80
  10   5   1  179.98    9.80
  10   5   1  171.18    9.40
  10   5   1  172.78    9.70
  11  -5   1  428.66   18.30
  11  -5   1  460.35   19.60
  11  -5   1  452.45   18.90
  11   5   1  422.46   21.40
  11   5   1  428.86   18.30
  11   5   1  434.86   19.10
  12  -5   1  371.36   17.80
  12  -5   1  352.56   17.20
  12  -5   1  387.56   17.10
  12   5   1  333.27   15.80
  12   5   1  347.27   15.50
  12   5   1  325.67   12.80
  12   5   1  365.76   16.20
  13  -5   1  141.29   10.50
  13  -5   1  146.19   10.70
  13  -5   1  128.69   11.10
  13   5   1  137.59   10.00
  13   5   1  140.49    9.70
  13   5   1  151.58   10.40
  14  -5   1   20.40    6.30
  14  -5   1   29.10    7.10
  14  -5   1   30.20    6.40
  14   5   1   29.30    6.10
  14   5   1   29.70    6.30
  14   5   1   20.60    5.90
  15  -5   1    9.30    5.70
  15  -5   1   -4.40    4.90
  15   5   1   -0.90    5.30
  15   5   1   -4.10    5.20
  15   5   1    1.20    5.60
  16  -5   1   54.29    9.50
  16  -5   1   51.89    7.80
  16  -5   1   45.10    8.00
  16   5   1   50.19    7.40
  16   5   1   47.40    7.60
  17  -5   1   25.50    7.70
  17  -5   1   28.80    7.20
  17  -5   1    9.00    6.80
  17   5   1   25.60    7.70
  17   5   1   20.90    7.20
  17   5   1   23.20    6.80
  18  -5   1   79.29   11.70
  18  -5   1   97.49   10.70
  18  -5   1   66.79    9.80
  18   5   1   68.69    9.30
  18   5   1   63.29    9.50
  18   5   1   70.09    9.70
  19  -5   1   26.00    8.10
  19  -5   1   23.10    7.20
  19  -5   1   31.30    8.90
  19   5   1   10.90    6.40
  19   5   1   26.30    8.80
  19   5   1   35.20    8.40
  19  -6  -1   22.00    7.40
  19  -6  -1   24.70    8.40
  19  -6  -1   21.40    7.70
  19   6  -1   27.10    7.90
  19   6  -1   30.90    9.10
  19   6  -1   23.70    9.40
  18  -6  -1   88.59   11.30
  18  -6  -1   74.89   10.20
  18  -6  -1  105.39   12.90
  18   6  -1   67.59    9.10
  18   6  -1   86.39   10.90
  17  -6  -1   13.10    7.40
  17  -6  -1   16.20    6.90
  17  -6  -1   13.50    6.20
  17   6  -1   20.00    6.70
  17   6  -1   22.30    7.60
  17   6  -1   20.80    7.30
  16  -6  -1    5.60    5.80
  16  -6  -1   -5.50    5.20
  16   6  -1    7.90    6.00
  16   6  -1    7.70    5.50
  16   6  -1   10.60    5.90
  15  -6  -1   20.40    6.80
  15  -6  -1   11.70   12.10
  15  -6  -1   14.50    5.90
  15   6  -1    9.80    5.90
  15   6  -1   12.20    5.50
  14  -6  -1    5.80    5.30
  14  -6  -1   11.20    6.10
  14  -6  -1   26.00    7.00
  14   6  -1   13.90    5.30
  14   6  -1    9.50    4.60
  14   6  -1    9.60    5.20
  13  -6  -1   58.49    7.80
  13  -6  -1   44.60    7.50
  13  -6  -1   54.09    8.40
  13   6  -1   70.29    7.50
  13   6  -1   67.39    8.00
  13   6  -1   72.59    8.40
  12  -6  -1  144.89   10.20
  12  -6  -1  150.58   11.20
  12  -6  -1  161.88   10.90
  12   6  -1  143.69    9.40
  12   6  -1  148.69   10.00
  12   6  -1  144.99   10.20
  11  -6  -1  392.76   17.80
  11  -6  -1  375.16   17.20
  11  -6  -1  356.66   16.40
  11   6  -1  397.76   17.90
  11   6  -1  353.36   16.50
  11   6  -1  367.66   16.40
  10  -6  -1  253.57   13.00
  10  -6  -1  242.98   12.40
  10   6  -1  231.28   12.00
  10   6  -1  237.38   11.30
  10   6  -1  225.38   11.60
   9  -6  -1  458.55   19.60
   9  -6  -1  505.25   19.60
   9   6  -1  463.75   18.30
   9   6  -1  473.65   19.10
   9   6  -1  459.85   18.70
   8  -6  -1   63.89    5.90
   8  -6  -1   54.99    5.90
   8   6  -1   66.29    6.20
   8   6  -1   67.69    5.80
   7  -6  -1   56.79    5.30
   7  -6  -1   50.39    5.40
   7   6  -1   44.70    5.00
   7   6  -1   50.99    4.40
   7   6  -1   53.79    5.00
   6  -6  -1   23.70    3.70
   6  -6  -1   26.80    3.90
   6   6  -1   20.70    3.30
   6   6  -1   28.00    3.50
   5  -6  -1  124.19    7.20
   5  -6  -1  131.09    7.30
   5   6  -1  134.59    7.10
   5   6  -1  127.09    6.50
   4  -6  -1  733.93   27.60
   4  -6  -1  794.92   27.90
   4   6  -1  787.92   27.80
   4   6  -1  802.12   28.60
   3  -6  -1 1087.09   37.60
   3  -6  -1 1088.89   37.60
  -3   6   1 1074.69   36.80
   3   6  -1 1117.79   37.00
   3   6  -1 1097.89   37.40
   2  -6  -1  992.80   33.80
  -2  -6   1  995.70   34.20
   2  -6  -1  960.00   33.80
  -2   6   1  958.80   33.00
   2   6  -1  973.30   33.50
   2   6  -1  964.60   33.10
  -1  -6   1 1339.97   45.40
   1  -6  -1 1344.47   45.30
  -1   6   1 1314.47   44.30
   1   6  -1 1332.77   44.40
   0  -6   1  754.62   26.80
   0  -6  -1  737.83   26.70
   0   6  -1  738.03   25.80
   0   6   1  757.02   25.80
  -1  -6  -1  264.97   11.50
   1  -6   1  269.77   11.40
  -1   6  -1  257.37   10.50
   1   6   1  268.87   10.60
  -2  -6  -1  158.58    8.40
   2  -6   1  178.28    8.30
   2  -6   1  174.68    8.00
   2  -6   1  173.78    8.30
  -2   6  -1  163.88    7.50
   2   6   1  158.08    7.50
   2   6   1  167.58    7.90
   3  -6   1   15.20    2.90
   3  -6   1   17.00    3.00
   3  -6   1   17.00    3.00
   3   6   1   16.20    2.60
   3   6   1   14.70    2.50
   4  -6   1  725.93   26.70
   4  -6   1  789.72   28.30
   4  -6   1  756.32   26.60
   4   6   1  720.83   27.00
   4   6   1  770.72   27.70
   5  -6   1  753.22   26.40
   5  -6   1  714.33   25.70
   5   6   1  699.83   25.30
   5   6   1  713.53   25.80
   6  -6   1  876.91   30.40
   6  -6   1  864.01   30.70
   6  -6   1  899.51   31.30
   6   6   1  847.32   30.50
   6   6   1  841.12   30.00
   7  -6   1  724.83   26.00
   7  -6   1  707.63   29.20
   7   6   1  705.03   25.80
   7   6   1  693.63   25.60
   7   6   1  688.43   25.30
   8  -6   1  390.06   16.30
   8  -6   1  410.06   15.80
   8  -6   1  389.46   16.90
   8   6   1  396.56   17.30
   8   6   1  393.36   16.10
   8   6   1  385.46   15.60
   9  -6   1   93.79    7.80
   9  -6   1   89.39    7.70
   9  -6   1   86.39    5.90
   9   6   1   93.49    7.10
   9   6   1   91.69    6.40
   9   6   1   82.99    6.90
  10  -6   1   57.09    6.70
  10  -6   1   45.80    6.00
  10   6   1   49.10    5.50
  10   6   1   46.20    5.90
  10   6   1   57.29    6.60
  11  -6   1   83.69    8.70
  11  -6   1   85.49    8.10
  11  -6   1   68.79    8.00
  11   6   1   80.49    7.40
  11   6   1   86.79    7.70
  11   6   1   82.69    7.60
  12  -6   1   56.09    8.00
  12  -6   1   60.89    7.50
  12  -6   1   70.99    8.10
  12   6   1   65.39    7.60
  12   6   1   54.19    6.40
  12   6   1   64.09    7.70
  13  -6   1  258.77   14.70
  13  -6   1  267.17   16.00
  13  -6   1  308.17   15.50
  13   6   1  270.17   14.50
  13   6   1  283.67   14.70
  14  -6   1  282.77   15.20
  14  -6   1  308.27   16.60
  14  -6   1  274.27   16.80
  14   6   1  304.57   15.70
  14   6   1  301.47   14.90
  14   6   1  280.27   15.30
  15  -6   1  111.39   10.70
  15  -6   1  115.59   10.80
  15  -6   1  105.49   11.80
  15   6   1  119.49   11.10
  15   6   1  101.99   10.40
  16  -6   1  110.99   13.80
  16  -6   1  106.19   12.50
  16  -6   1  126.39   15.10
  16   6   1  106.99    9.70
  16   6   1  107.49   11.20
  16   6   1  128.99   11.50
  17  -6   1   10.00    7.20
  17  -6   1   11.20    6.90
  17  -6   1    6.50    6.20
  17   6   1   19.00    7.60
  17   6   1   18.60    7.20
  17   6   1   21.90    6.90
  18  -6   1    7.30    7.10
  18  -6   1    3.80    7.30
  18  -6   1    9.40    6.80
  18   6   1   -2.90    6.70
  18   6   1    1.30    7.10
  18   6   1    2.70    6.60
  19  -6   1   10.80    7.30
  19  -6   1   -2.70    6.80
  19  -6   1    1.30    7.50
  19   6   1   -4.60   11.10
  19   6   1    2.40    7.30
  19   6   1    5.70    6.80
  19  -7  -1   -0.30    8.30
  19  -7  -1   -8.70    6.40
  19   7  -1    1.00    7.40
  19   7  -1   -9.10    6.50
  19   7  -1    3.80    7.90
  18  -7  -1    9.90    7.90
  18  -7  -1    8.70   10.60
  18   7  -1   13.50    7.20
  18   7  -1   13.60    7.50
  18   7  -1   11.50    9.90
  17  -7  -1   60.99   10.50
  17  -7  -1   67.89   10.10
  17   7  -1   68.49    9.00
  17   7  -1   44.40    8.90
  17   7  -1   63.19    9.90
  16  -7  -1   55.79    9.40
  16  -7  -1   58.89   10.00
  16   7  -1   64.79    8.60
  16   7  -1   49.50    8.30
  16   7  -1   61.79    9.00
  15  -7  -1  235.08   15.30
  15  -7  -1  193.58   15.10
  15   7  -1  226.28   14.30
  15   7  -1  217.58   16.30
  15   7  -1  226.18   18.50
  14  -7  -1  195.98   14.10
  14  -7  -1  186.08   13.90
  14   7  -1  197.38   13.20
  14   7  -1  195.48   11.40
  14   7  -1  197.78   12.50
  13  -7  -1  266.87   15.90
  13  -7  -1  259.27   15.40
  13   7  -1  253.97   13.40
  13   7  -1  268.57   14.30
  13   7  -1  256.17   14.40
  12  -7  -1   77.49    9.50
  12  -7  -1   63.79    8.20
  12   7  -1   78.19    8.50
  12   7  -1   74.79    8.30
  12   7  -1   79.09    7.90
  11  -7  -1   82.09    8.50
  11  -7  -1   91.49    9.70
  11   7  -1   88.79    7.60
  11   7  -1   75.09    7.30
  11   7  -1   81.29    8.00
  10  -7  -1   84.69    8.10
  10  -7  -1   78.79    8.10
  10   7  -1   94.39    7.80
  10   7  -1   98.89    7.90
  10   7  -1  102.79    8.10
   9  -7  -1   40.80    5.70
   9  -7  -1   54.79    6.70
   9   7  -1   56.89    6.10
   9   7  -1   51.99    6.10
   9   7  -1   52.99    6.40
   8  -7  -1  434.46   18.30
   8  -7  -1  471.65   19.00
   8   7  -1  436.76   18.00
   8   7  -1  428.56   17.10
   8   7  -1  417.06   17.70
   7  -7  -1  606.44   23.10
   7   7  -1  573.44   22.30
   7   7  -1  586.84   21.80
   6  -7  -1  963.60   34.00
   6  -7  -1  936.01   33.50
   6   7  -1  943.41   34.10
   6   7  -1  893.11   32.70
   5  -7  -1  953.00   33.60
   5  -7  -1  918.31   33.40
   5   7  -1  943.71   33.20
   4  -7  -1  247.68   11.50
   4  -7  -1  256.17   11.60
   4   7  -1  246.18   10.70
   4   7  -1  254.87   11.30
  -4   7   1  262.57   10.80
   3  -7  -1  279.27   12.20
   3  -7  -1  269.07   12.00
   3   7  -1  260.37   11.10
   3   7  -1  275.37   11.80
  -2  -7   1  103.69    6.60
   2  -7  -1  108.89    6.70
  -2   7   1  103.29    5.70
   2   7  -1   95.09    5.80
  -1  -7   1   86.09    7.00
   1  -7  -1   95.19    6.40
  -1   7   1   98.79    5.40
   1   7  -1   96.89    5.70
   0  -7  -1  943.41   35.10
   0   7   1 1022.40   34.70
   0   7  -1  975.90   34.60
  -1  -7  -1  464.25   18.50
  -1   7  -1  469.75   18.40
   1   7   1  478.55   18.40
   2  -7   1  827.32   28.80
  -2  -7  -1  807.02   29.10
   2  -7   1  774.72   30.00
  -2   7  -1  787.82   27.80
   2   7   1  776.12   27.70
   2   7   1  800.42   28.30
   3  -7   1  706.73   25.80
   3  -7   1  702.73   25.80
   3   7   1  707.03   25.00
  -3   7  -1  695.43   25.00
   3   7   1  703.33   25.50
   4  -7   1  752.52   27.20
   4  -7   1  755.82   27.40
   4   7   1  731.93   26.30
   4   7   1  737.53   26.80
   5  -7   1   83.09    6.40
   5  -7   1   86.19    6.30
   5   7   1  100.89    6.00
   5   7   1   91.29    6.10
   6  -7   1   65.99    5.80
   6   7   1   85.09    8.60
   7  -7   1    5.70    3.00
   7  -7   1    1.80    3.10
   7   7   1    9.90    3.20
   7   7   1    2.40    2.50
   8  -7   1  247.78   12.80
   8  -7   1  263.97   12.50
   8   7   1  240.68   11.30
   8   7   1  252.87   12.20
   8   7   1  250.07   12.10
   9  -7   1  473.15   19.40
   9  -7   1  466.15   24.80
   9   7   1  446.96   18.90
   9   7   1  446.76   18.80
   9   7   1  464.85   18.60
  10  -7   1  583.84   24.50
  10  -7   1  564.74   23.60
  10   7   1  606.44   23.30
  10   7   1  595.54   23.40
  10   7   1  586.94   22.60
  11  -7   1  322.27   16.10
  11  -7   1  328.57   16.90
  11   7   1  337.37   15.60
  11   7   1  335.57   15.80
  11   7   1  323.77   15.00
  12  -7   1   99.59    9.40
  12  -7   1   82.29    9.90
  12   7   1  112.19    9.40
  12   7   1   87.69    8.70
  12   7   1   97.59    7.90
  13  -7   1   10.10    5.50
  13  -7   1   -1.40    5.30
  13   7   1   11.80    5.30
  13   7   1   10.70    4.70
  13   7   1   10.30    5.30
  14  -7   1    2.50    5.40
  14   7   1    8.80   10.30
  14   7   1   15.90    5.90
  15  -7   1    4.00    6.40
  15  -7   1   12.80    6.80
  15   7   1   16.80    6.60
  15   7   1   18.60    6.50
  15   7   1   12.80    6.60
  16  -7   1   11.20    7.20
  16  -7   1    8.50    6.90
  16   7   1   16.30    6.40
  16   7   1   19.90    7.20
  16   7   1    8.30    6.60
  17  -7   1   42.50    9.10
  17  -7   1   63.59   10.20
  17   7   1   76.19   10.50
  17   7   1   57.59    9.00
  17   7   1   82.09   10.60
  18  -7   1   57.09   10.80
  18  -7   1   54.09   10.00
  18   7   1   65.19   10.30
  18   7   1   60.89    9.10
  18   7   1   84.99   13.60
  18  -8  -1   81.59   12.00
  18  -8  -1   84.89   13.00
  18   8  -1   70.39   10.70
  18   8  -1   53.09   12.90
  17  -8  -1   49.70    9.90
  17  -8  -1   36.70    9.80
  17   8  -1   38.90    9.20
  17   8  -1   37.30    7.50
  17   8  -1   45.10    9.00
  16  -8  -1   70.99   10.60
  16  -8  -1   67.79   11.30
  16   8  -1   84.29   10.70
  16   8  -1   70.79    9.90
  16   8  -1   67.19    8.70
  15  -8  -1    4.40    6.10
  15  -8  -1   -5.90    5.60
  15   8  -1   18.10    6.70
  15   8  -1    4.40    5.20
  15   8  -1    9.10    6.30
  14  -8  -1   22.40    7.40
  14  -8  -1   14.00    6.50
  14   8  -1   30.30    7.00
  13  -8  -1  217.48   14.80
  13  -8  -1  199.78   14.60
  13   8  -1  239.68   14.10
  13   8  -1  236.68   12.90
  13   8  -1  219.68   13.50
  12  -8  -1  313.57   16.90
  12  -8  -1  323.77   17.60
  12   8  -1  330.97   16.00
  12   8  -1  304.27   15.10
  12   8  -1  325.27   16.00
  11  -8  -1  545.95   24.00
  11  -8  -1  565.34   23.60
  11   8  -1  512.25   22.20
  11   8  -1  535.65   21.50
  11   8  -1  535.15   22.60
  10  -8  -1  451.05   20.70
  10  -8  -1  458.25   20.50
  10   8  -1  456.55   19.80
  10   8  -1  458.15   19.00
  10   8  -1  477.25   19.80
   9  -8  -1  311.67   19.90
   9  -8  -1  295.27   15.00
   9   8  -1  298.67   14.20
   9   8  -1  294.57   13.40
   9   8  -1  267.17   13.80
   8  -8  -1  169.58   10.30
   8  -8  -1  171.98   10.60
   8   8  -1  165.98    9.90
   8   8  -1  167.78   10.10
   8   8  -1  155.88    8.90
   7  -8  -1   31.10    5.40
   7  -8  -1   21.80    4.70
   7   8  -1   21.30    4.00
   7   8  -1   31.40    4.60
   6  -8  -1   65.89    6.20
   6  -8  -1   72.89    6.70
   6   8  -1   79.79    5.70
   6   8  -1   80.19    6.20
   5  -8  -1  316.37   14.50
   5   8  -1  317.17   13.30
  -5   8   1  320.57   13.40
   5   8  -1  321.27   14.00
   4  -8  -1  523.15   20.90
   4  -8  -1  539.55   20.90
  -4   8   1  501.55   19.40
   3  -8  -1  903.91   32.50
   3  -8  -1  855.81   32.50
   3   8  -1  906.81   31.60
  -3   8   1  915.91   31.50
   3   8  -1  914.61   32.20
  -2  -8   1  492.65   20.50
   2  -8  -1  526.75   20.50
   2   8  -1  508.85   19.80
   2   8  -1  523.95   19.40
  -2   8   1  531.45   19.40
   1  -8  -1  725.23   26.90
  -1  -8   1  710.53   26.90
   1   8  -1  695.03   25.60
  -1   8   1  732.73   25.70
   0  -8  -1  591.74   22.90
   0  -8   1  575.94   22.80
   0   8  -1  582.14   21.60
   0   8   1  610.34   21.70
   1  -8   1  109.89    7.40
  -1  -8  -1  112.99    7.20
   1   8   1  103.79    6.10
  -1   8  -1  102.89    6.20
  -2  -8  -1   22.70    4.10
   2  -8   1   29.40    4.50
   2   8   1   41.50    4.50
   2   8   1   30.20    4.30
  -2   8  -1   23.80    3.50
   3  -8   1  101.19    6.90
   3  -8   1  107.89    7.20
  -3   8  -1  100.09    6.10
   3   8   1   99.79    6.20
   3   8   1  102.89    6.80
   4  -8   1  572.84   23.10
   4   8   1  612.54   25.40
  -4   8  -1  638.14   22.70
   5  -8   1  891.31   32.60
   5   8   1  889.11   32.00
   5   8   1  881.31   31.40
   6  -8   1 1551.14   53.29
   6  -8   1 1553.44   52.99
   6   8   1 1503.05   52.39
   6   8   1 1516.35   51.89
   7  -8   1  779.22   29.90
   7  -8   1  814.02   30.50
   7   8   1  821.62   29.60
   7   8   1  785.92   29.00
   8  -8   1  169.88   10.60
   8  -8   1  218.68   16.30
   8   8   1  198.58   11.60
   8   8   1  169.88   10.20
   8   8   1  221.88   14.90
   9  -8   1  103.09    8.50
   9  -8   1   95.69    8.80
   9   8   1  104.69    7.50
   9   8   1  110.89    8.70
   9   8   1  112.69    8.50
  10  -8   1    0.20    4.00
  10  -8   1    7.20    4.40
  10   8   1    7.90    4.30
  10   8   1    7.10    4.40
  10   8   1    9.40    4.50
  11  -8   1   46.50    7.40
  11  -8   1   60.29    8.80
  11   8   1   33.30    5.70
  11   8   1   40.90    6.20
  11   8   1   44.20    6.70
  12  -8   1  134.39   12.50
  12  -8   1  168.98   12.00
  12   8   1  166.88   11.40
  12   8   1  167.58   11.00
  12   8   1  194.38   11.70
  13  -8   1  301.57   19.00
  13  -8   1  319.37   17.20
  13   8   1  295.37   16.20
  13   8   1  300.67   15.00
  13   8   1  307.17   16.00
  14  -8   1  299.47   16.90
  14  -8   1  260.77   17.30
  14   8   1  286.67   19.90
  14   8   1  264.47   14.40
  14   8   1  285.47   15.90
  15  -8   1  231.38   18.40
  15  -8   1  184.88   15.50
  15   8   1  205.88   12.60
  15   8   1  210.58   14.50
  15   8   1  206.88   14.10
  16  -8   1   53.49    9.90
  16  -8   1   69.59   10.20
  16   8   1   66.99    8.90
  16   8   1   93.69   10.80
  16   8   1   85.79   10.40
  17  -8   1   34.10    8.50
  17  -8   1   29.90   12.60
  17   8   1   37.60    9.00
  17   8   1   33.20    7.30
  17   8   1   45.60    9.20
  18  -8   1   16.50    8.70
  18  -8   1   17.90    8.30
  18   8   1   25.10    8.60
  18   8   1   18.20    7.70
  18  -9  -1   -1.20    8.10
  18   9  -1    4.10    8.10
  18   9  -1   -3.20    7.50
  18   9  -1    6.90    6.70
  17  -9  -1   66.59   10.70
  17  -9  -1   56.69   15.40
  17   9  -1   70.79   13.10
  17   9  -1   57.49   11.00
  17   9  -1   52.39    8.70
  16  -9  -1  120.99   14.70
  16  -9  -1  131.09   14.20
  16   9  -1  138.69   11.30
  16   9  -1  137.69   13.20
  16   9  -1  129.39   12.90
  15  -9  -1  273.47   17.40
  15  -9  -1  244.48   18.00
  15   9  -1  273.07   16.60
  15   9  -1  246.08   15.90
  15   9  -1  246.48   14.70
  14  -9  -1  350.66   20.90
  14  -9  -1  386.26   21.60
  14   9  -1  402.26   19.50
  14   9  -1  392.26   18.40
  14   9  -1  385.86   19.60
  13  -9  -1  254.67   17.10
  13  -9  -1  293.87   17.30
  13   9  -1  290.57   15.80
  12  -9  -1  165.58   13.40
  12  -9  -1  181.38   13.40
  12   9  -1  202.68   11.80
  12   9  -1  164.18   12.10
  12   9  -1  183.98   12.30
  11  -9  -1   46.80    7.40
  11  -9  -1   36.90    7.40
  11   9  -1   42.80    6.50
  11   9  -1   45.70    7.20
  11   9  -1   29.00    5.60
  10  -9  -1  100.39   10.10
  10  -9  -1  105.59   10.20
  10   9  -1  140.59   10.10
  10   9  -1  121.29    9.60
  10   9  -1  126.69    9.30
   9  -9  -1  216.58   13.10
   9  -9  -1  221.08   13.40
   9   9  -1  208.48   12.30
   9   9  -1  239.08   12.00
   9   9  -1  227.08   12.40
   8  -9  -1  662.23   26.40
   8  -9  -1  633.54   26.50
   8   9  -1  656.93   25.60
   8   9  -1  659.13   25.00
   7  -9  -1  871.91   33.70
   7  -9  -1  829.12   32.20
   7   9  -1  836.92   31.60
   6  -9  -1  511.85   20.80
   6  -9  -1  474.25   20.40
   6   9  -1  483.75   19.10
  -6   9   1  478.05   19.20
   6   9  -1  478.25   19.80
   5  -9  -1  345.37   15.80
   5  -9  -1  342.97   15.70
   5   9  -1  345.47   14.70
   5   9  -1  337.27   15.20
  -5   9   1  348.57   14.50
   4  -9  -1  176.48   10.00
   4  -9  -1  173.48   10.10
   4   9  -1  159.58    8.90
   4   9  -1  153.68    9.20
  -4   9   1  171.08    8.70
   3  -9  -1    7.60    3.60
  -3   9   1    9.10    3.50
   3   9  -1    4.20    2.70
   3   9  -1    3.20    2.70
   2  -9  -1   61.79    5.90
  -2  -9   1   60.39    6.20
   2   9  -1   57.39    5.00
   2   9  -1   47.90    5.40
  -1  -9   1  336.07   14.90
   1  -9  -1  306.47   14.50
   1   9  -1  301.07   13.10
   0  -9   1  654.93   25.20
   0  -9  -1  640.14   25.00
   0   9   1  628.64   27.20
   0   9  -1  615.34   23.40
   1  -9   1  441.66   19.80
  -1  -9  -1  484.75   19.70
   1   9   1  458.75   18.00
  -1   9  -1  474.75   18.30
   2  -9   1  829.92   31.30
  -2  -9  -1  849.91   31.70
   2   9   1  832.12   29.90
   2   9   1  863.71   30.80
  -2   9  -1  821.12   30.00
   3  -9   1  377.36   16.70
   3   9   1  378.96   16.20
  -3   9  -1  375.56   15.70
   3   9   1  390.76   15.70
   4  -9   1  354.86   16.20
   4  -9   1  346.07   16.10
   4   9   1  372.86   15.20
   4   9   1  378.56   15.90
  -4   9  -1  378.56   15.40
   5  -9   1   35.20    5.50
   5  -9   1   45.30    5.90
   5   9   1   45.50    5.50
  -5   9  -1   45.10    5.00
   5   9   1   45.20    5.70
   6  -9   1   13.70    4.20
   6  -9   1    6.00    4.20
   6   9   1    5.20    3.50
   6   9   1   11.80    4.00
   7  -9   1   67.79    7.80
   7  -9   1   61.39    7.10
   7   9   1   61.29    5.90
   7   9   1   46.50    2.60
   7   9   1   59.19    6.40
   8  -9   1  150.28   11.80
   8  -9   1  157.68   11.00
   8   9   1  168.28   10.10
   8   9   1  165.48    9.40
   9  -9   1  353.86   16.80
   9  -9   1  343.67   17.30
   9   9   1  344.27   16.00
   9   9   1  325.47   15.10
   9   9   1  326.87   16.10
  10  -9   1  484.15   22.10
  10  -9   1  469.05   21.50
  10   9   1  479.15   20.40
  10   9   1  464.55   19.90
  10   9   1  463.35   20.60
  11  -9   1  258.27   15.20
  11  -9   1  266.57   16.10
  11   9   1  263.97   14.70
  11   9   1  263.47   14.20
  11   9   1  272.47   13.50
  12  -9   1  159.68   12.80
  12  -9   1  142.99   13.10
  12   9   1  179.28   12.10
  12   9   1  173.98   11.30
  12   9   1  161.78   11.70
  13  -9   1   62.19    9.80
  13  -9   1   50.49    8.50
  13   9   1   60.49    8.10
  13   9   1   74.79    8.20
  13   9   1   89.09   16.00
  14  -9   1   -3.90    5.90
  14  -9   1   20.00   11.70
  14   9   1   24.00    6.90
  14   9   1   19.50    6.70
  14   9   1   13.60    5.90
  15  -9   1   16.60    7.40
  15  -9   1   13.40    7.80
  15   9   1   10.40    7.20
  15   9   1   16.50    7.20
  15   9   1   15.80    6.40
  16  -9   1   20.90    8.30
  16  -9   1   15.70    7.80
  16   9   1   26.90    8.20
  16   9   1   14.40    6.70
  16   9   1   12.30    7.40
  17  -9   1   91.79   13.00
  17  -9   1  118.89   13.90
  17   9   1   84.29   16.50
  17   9   1  105.29   11.10
  17   9   1   88.29   11.20
  17 -10  -1   76.49   12.50
  17 -10  -1   87.49   19.90
  17  10  -1   84.99   11.20
  17  10  -1   75.59   10.20
  17  10  -1   75.79   11.30
  16 -10  -1   37.30    9.30
  16  10  -1   61.39   13.10
  16  10  -1   36.60    9.00
  16  10  -1   50.69    8.60
  15 -10  -1   -3.30    6.90
  15 -10  -1   -7.10    6.50
  15  10  -1    5.10    6.90
  15  10  -1    2.40    5.70
  15  10  -1   -3.60    6.40
  14 -10  -1    4.10    6.30
  14 -10  -1    5.20    6.90
  14  10  -1    6.10    6.20
  14  10  -1    9.30    6.00
  14  10  -1   10.90    6.50
  13 -10  -1  154.28   13.70
  13 -10  -1  120.29   13.00
  13  10  -1  150.18   12.30
  13  10  -1  167.88   11.70
  13  10  -1  156.08   12.70
  12 -10  -1  369.86   20.30
  12 -10  -1  337.07   19.90
  12  10  -1  381.66   18.80
  12  10  -1  412.96   20.90
  12  10  -1  373.36   18.60
  11 -10  -1  578.44   26.90
  11 -10  -1  579.84   26.50
  11  10  -1  619.04   24.50
  11  10  -1  603.54   25.20
  11  10  -1  594.54   25.30
  10 -10  -1  574.74   25.70
  10 -10  -1  584.24   25.40
  10  10  -1  568.14   23.10
  10  10  -1  570.44   24.10
  10  10  -1  570.04   24.30
   9 -10  -1  207.18   13.70
   9 -10  -1  230.18   13.90
   9  10  -1  215.88   13.00
   9  10  -1  228.28   13.00
   9  10  -1  230.28   12.40
   8 -10  -1  231.28   13.70
   8 -10  -1  212.48   13.20
   8  10  -1  209.68   12.40
   8  10  -1  226.58   12.00
   7 -10  -1   13.60    5.00
   7 -10  -1    6.30    4.50
   7  10  -1    8.30    4.20
  -7  10   1    8.50    4.00
   7  10  -1    3.30    4.10
   6 -10  -1   23.20    5.40
   6 -10  -1   19.90    5.20
   6  10  -1   17.20    4.60
  -6  10   1   25.50    4.80
   6  10  -1   25.30    4.80
   5 -10  -1  354.56   16.70
   5 -10  -1  331.67   22.60
   5  10  -1  365.66   15.30
  -5  10   1  360.86   15.50
   5  10  -1  331.27   15.80
   4 -10  -1  558.84   22.90
   4  10  -1  460.25   26.50
  -4  10   1  599.04   21.70
   3 -10  -1  946.41   35.50
  -3  10   1  956.70   33.90
   3  10  -1  911.71   34.60
   3  10  -1  978.60   34.10
   2 -10  -1  460.75   19.70
  -2 -10   1  438.96   19.60
  -2  10   1  448.36   18.00
   2  10  -1  447.16   18.00
   2  10  -1  448.36   18.80
  -1 -10   1  248.28   13.50
   1 -10  -1  261.87   13.70
   1  10  -1  275.57   12.40
  -1  10   1  268.17   12.20
   0 -10  -1  246.08   12.90
   0 -10   1  250.07   13.20
   0  10  -1  239.18   11.50
   0  10   1  250.07   11.70
   1 -10   1   42.20    5.90
  -1 -10  -1   56.39    7.20
   1  10   1   44.20    5.00
  -1  10  -1   50.29    5.20
   2 -10   1    8.50    3.60
  -2 -10  -1    4.90    3.40
   2  10   1   10.50    3.70
  -2  10  -1    9.10    3.30
   2  10   1   10.60    3.60
   3 -10   1  176.08   10.70
  -3  10  -1  171.08    9.30
   3  10   1  177.18   10.10
   3  10   1  162.08    9.40
   4 -10   1  148.19   10.20
  -4  10  -1  160.28    9.40
   4  10   1  168.88   10.40
   4  10   1  179.28   11.20
   5 -10   1  354.66   16.60
   5 -10   1  360.16   21.40
   5  10   1  338.87   15.70
  -5  10  -1  322.47   19.90
   5  10   1  353.46   15.20
   6 -10   1  224.48   12.60
   6 -10   1  216.98   12.60
   6  10   1  211.58   11.80
   6  10   1  220.78   11.20
  -6  10  -1  220.38   11.50
   7 -10   1  279.27   14.60
   7 -10   1  277.27   15.00
   7  10   1  276.37   13.20
   7  10   1  279.77   14.00
   8 -10   1  179.88   11.60
   8 -10   1  147.19   11.30
   8  10   1  160.38    9.80
   8  10   1  159.58   10.50
   9 -10   1  269.07   15.70
   9 -10   1  287.67   15.50
   9  10   1  268.07   14.40
   9  10   1  288.57   14.20
   9  10   1  269.87   14.50
  10 -10   1   59.29    8.70
  10 -10   1   84.29    9.80
  10  10   1   80.69    8.80
  10  10   1   79.59    7.90
  10  10   1   72.49    8.80
  11 -10   1   -5.20    6.40
  11 -10   1   -3.10    5.00
  11  10   1    1.90    5.60
  11  10   1    6.20    5.00
  11  10   1    7.50    5.70
  12 -10   1   93.29   11.00
  12 -10   1   92.99   11.30
  12  10   1   93.09   10.50
  12  10   1   89.79   10.10
  12  10   1   95.49    8.90
  13 -10   1  197.68   15.70
  13 -10   1  218.28   17.00
  13  10   1  225.38   14.40
  13  10   1  220.18   14.60
  13  10   1  216.98   13.10
  14 -10   1  278.97   19.40
  14 -10   1  325.97   19.20
  14  10   1  343.77   17.30
  14  10   1  315.27   17.90
  14  10   1  298.97   17.60
  15 -10   1  270.57   18.50
  15 -10   1  223.48   18.40
  15  10   1  295.77   17.60
  15  10   1  277.47   17.20
  15  10   1  258.87   16.00
  16 -10   1  146.49   15.90
  16 -10   1  173.58   15.10
  16  10   1  162.28   16.40
  16  10   1  211.18   23.60
  16  10   1  167.28   17.00
  17 -10   1   74.49   15.00
  17  10   1   51.59   10.40
  17  10   1   68.09   10.10
  16 -11  -1  180.38   17.80
  16  11  -1  182.18   15.40
  16  11  -1  182.38   14.50
  16  11  -1  215.78   16.50
  15 -11  -1  210.08   17.30
  15 -11  -1  250.87   27.20
  15  11  -1  242.88   24.00
  15  11  -1  197.88   14.30
  15  11  -1  190.68   15.80
  14 -11  -1  222.98   17.80
  14 -11  -1  234.18   17.60
  14  11  -1  255.07   15.50
  14  11  -1  245.28   16.50
  14  11  -1  243.68   16.00
  13 -11  -1  178.08   15.10
  13 -11  -1  175.18   15.80
  13  11  -1  192.88   13.30
  13  11  -1  206.68   14.20
  13  11  -1  192.68   14.40
  12 -11  -1  104.39   12.40
  12 -11  -1   82.69   11.20
  12  11  -1  125.69   11.20
  12  11  -1  106.89   11.10
  12  11  -1  108.49    9.60
  11 -11  -1   27.20    8.10
  11 -11  -1   10.40    9.20
  11  11  -1   19.00    6.30
  11  11  -1   25.70    6.70
  11  11  -1    7.30    5.50
  10 -11  -1   25.50    6.70
  10 -11  -1   16.80    7.20
  10  11  -1   25.80    7.10
  10  11  -1   32.60    6.40
  10  11  -1   21.90    6.30
   9 -11  -1  254.77   15.60
   9 -11  -1  236.08   15.50
   9  11  -1  252.87   14.50
  -9  11   1  264.67   14.00
   9  11  -1  245.88   14.70
   9  11  -1  290.97   14.30
   8 -11  -1  431.96   20.90
   8 -11  -1  425.46   20.70
   8  11  -1  438.86   19.00
   8  11  -1  450.55   19.90
  -8  11   1  425.26   19.00
   7 -11  -1  853.51   34.30
   7 -11  -1  883.61   34.50
   7  11  -1  861.31   33.30
  -7  11   1  901.91   32.80
   7  11  -1  846.72   32.20
   6 -11  -1  905.21   34.10
   6 -11  -1  833.02   33.70
   6  11  -1  837.32   31.90
  -6  11   1  874.71   32.10
   6  11  -1  862.11   32.90
   5 -11  -1  451.15   20.80
  -5  11   1  475.95   19.50
   5  11  -1  479.75   19.50
   5  11  -1  465.65   20.30
   4 -11  -1  426.76   19.70
  -4  11   1  425.66   18.20
   4  11  -1  421.26   18.90
   4  11  -1  436.66   18.10
   3 -11  -1    4.60    4.40
  -3  11   1   13.30    4.10
   3  11  -1   10.40    3.80
   3  11  -1    6.00    3.90
  -2 -11   1   41.10    6.30
   2 -11  -1   45.10    6.80
   2  11  -1   45.50    6.00
   2  11  -1   53.19    5.70
  -2  11   1   57.79    6.30
   1 -11  -1  166.98   10.90
  -1 -11   1  161.78   10.80
  -1  11   1  182.28   10.00
   1  11  -1  165.68    9.50
   0 -11  -1  258.37   14.40
   0 -11   1  270.07   14.30
   0  11  -1  273.47   12.90
   0  11   1  281.87   12.90
   1 -11   1  380.46   17.70
  -1 -11  -1  375.36   17.90
  -1  11  -1  375.66   16.40
   1  11   1  369.76   16.00
  -2 -11  -1  537.55   23.90
   2 -11   1  586.44   24.20
  -2  11  -1  576.04   22.60
   2  11   1  557.34   22.20
   2  11   1  575.44   23.10
   3 -11   1  662.63   27.30
  -3  11  -1  663.13   25.60
   3  11   1  671.63   25.60
   3  11   1  680.33   26.60
   4 -11   1  115.79    9.90
  -4  11  -1  135.19    9.10
   4  11   1  131.59    9.30
   4  11   1  123.39    8.40
   5 -11   1   68.09    8.30
   5  11   1   65.19    6.70
  -5  11  -1   67.19    7.40
   5  11   1   69.59    7.60
   6 -11   1    2.00    4.60
   6 -11   1   -3.30    4.00
   6  11   1    7.60    4.50
  -6  11  -1    2.60    4.30
   6  11   1    1.80    3.60
   7 -11   1   55.19    8.10
   7 -11   1   67.59    8.80
   7  11   1   69.59    7.50
   7  11   1   68.09    7.70
  -7  11  -1   64.49    7.20
   8 -11   1   88.59   10.00
   8 -11   1   62.69    8.50
   8  11   1   70.39    8.40
   8  11   1   83.89    7.80
  -8  11  -1   73.39    8.20
   9 -11   1  256.87   15.20
   9 -11   1  241.68   15.40
   9  11   1  251.17   13.70
   9  11   1  248.28   14.10
   9  11   1  225.98   13.80
  10 -11   1  350.96   21.50
  10 -11   1  378.16   19.20
  10  11   1  381.96   19.30
  10  11   1  320.77   22.90
  11 -11   1  308.37   18.40
  11 -11   1  313.37   18.30
  11  11   1  291.87   16.80
  11  11   1  297.77   15.90
  11  11   1  298.87   16.40
  12 -11   1  181.78   15.00
  12 -11   1  201.38   14.70
  12  11   1  183.08   13.70
  12  11   1  175.88   13.40
  12  11   1  201.98   13.10
  13 -11   1   82.99   11.60
  13 -11   1   73.69   11.30
  13  11   1   91.09   10.70
  13  11   1   86.39    9.80
  13  11   1   80.99   10.10
  14 -11   1   -2.60    6.80
  14 -11   1   -0.90    6.60
  14  11   1    0.40    5.90
  14  11   1   15.60    7.50
  14  11   1    4.80    6.70
  15 -11   1   -7.90    6.80
  15 -11   1    2.90    7.10
  15  11   1   12.20   11.40
  15  11   1   11.50   10.50
  15  11   1   11.50   11.90
  16 -11   1   69.69   13.20
  16 -11   1   73.89   16.30
  16  11   1   55.79   10.50
  16  11   1   53.19   10.00
  16  11   1   50.39    9.00
  15 -12  -1   -9.70    7.30
  15  12  -1    5.90    7.70
  15  12  -1    7.00    7.90
  15  12  -1  -11.30    6.60
  14 -12  -1    1.40    7.40
  14  12  -1    2.80    9.50
  13 -12  -1   57.89   10.50
  13 -12  -1   47.30   10.60
  13  12  -1   74.39    9.70
  13  12  -1   59.89    9.40
  13  12  -1   68.19    9.80
  12 -12  -1  167.38   14.60
  12 -12  -1  136.49   14.50
  12  12  -1  161.28   13.30
 -12  12   1  168.38   12.60
  12  12  -1  170.48   12.10
  12  12  -1  137.99   13.10
  11 -12  -1  305.67   18.80
  11 -12  -1  299.87   18.70
  11  12  -1  285.47   16.90
 -11  12   1  315.67   17.00
  11  12  -1  275.67   15.90
  11  12  -1  278.67   16.90
  10 -12  -1  383.16   20.70
  10 -12  -1  375.86   20.50
  10  12  -1  374.66   19.00
  10  12  -1  400.76   18.70
 -10  12   1  396.96   18.70
  10  12  -1  377.96   19.60
   9 -12  -1  222.08   15.00
   9 -12  -1  223.98   15.30
  -9  12   1  205.98   13.00
   9  12  -1  207.38   13.60
   9  12  -1  205.68   12.40
   8 -12  -1  186.68   13.60
   8 -12  -1  217.98   14.40
  -8  12   1  225.48   12.80
   8  12  -1  203.78   12.70
   8  12  -1  208.28   13.20
   7 -12  -1   35.70    7.10
   7 -12  -1   30.00    6.70
  -7  12   1   31.10    6.40
   7  12  -1   27.60    5.80
   7  12  -1   28.50    5.80
   6 -12  -1    1.20    5.10
   6  12  -1    0.60    4.30
   6  12  -1    1.90    4.20
  -6  12   1   14.00    5.10
   5 -12  -1  109.89   10.40
   5  12  -1  126.09    9.50
  -5  12   1  113.39    9.10
   5  12  -1  129.39   10.00
   4 -12  -1  505.05   23.20
   4  12  -1  545.95   21.60
   4  12  -1  514.55   22.40
  -4  12   1  517.65   21.60
   3 -12  -1  795.32   32.80
   3  12  -1  812.82   30.80
  -3  12   1  828.52   31.00
   3  12  -1  838.02   32.00
   2 -12  -1  819.12   33.30
  -2  12   1  820.32   31.30
   2  12  -1  844.42   31.40
   2  12  -1  854.51   32.40
  -1 -12   1  626.04   27.10
   1 -12  -1  604.24   26.70
  -1  12   1  661.53   25.30
   1  12  -1  661.83   25.40
   0 -12   1  249.78   14.70
   0 -12  -1  233.48   14.20
   0  12  -1  246.98   12.60
   0  12   1  260.87   12.70
  -1 -12  -1   48.90    7.70
   1 -12   1   27.60    6.10
   1  12   1   34.30    6.10
   1  12   1   40.60    6.20
  -1  12  -1   37.60    6.00
   2 -12   1   10.60    5.20
   2  12   1    9.70    4.20
  -2  12  -1    9.80    4.30
   2  12   1   10.10    4.30
   3 -12   1  165.18   11.70
   3  12   1  161.88   10.00
  -3  12  -1  158.38   10.10
   3  12   1  159.68   10.80
   4 -12   1  297.87   16.40
  -4  12  -1  315.77   15.20
   4  12   1  292.97   14.80
   4  12   1  310.77   15.60
   5 -12   1  390.86   19.90
   5  12   1  419.86   19.40
  -5  12  -1  416.86   18.50
   5  12   1  442.96   18.60
   6 -12   1  355.16   19.00
  -6  12  -1  378.26   17.90
   6  12   1  411.06   18.00
   6  12   1  395.76   18.50
   7 -12   1  440.46   21.50
   7 -12   1  406.46   20.80
  -7  12  -1  473.15   20.10
   7  12   1  445.96   19.40
   7  12   1  427.06   20.10
   8 -12   1  174.38   13.00
  -8  12  -1  189.08   12.40
   8  12   1  196.08   12.60
   9 -12   1   65.59    9.10
   9 -12   1   72.29    9.90
  -9  12  -1   84.09    9.50
   9  12   1   91.59   10.00
   9  12   1   85.09    8.50
  10 -12   1   -2.70    5.20
  10 -12   1    2.40    6.60
  10  12   1   10.20    6.20
  10  12   1    8.10    5.50
  10  12   1    4.80    5.70
 -10  12  -1   10.30    6.10
  11 -12   1    8.00    6.60
  11 -12   1    6.20    6.10
  11  12   1    5.90    6.10
  11  12   1   -1.50    6.10
  11  12   1   10.80    6.80
  12 -12   1   99.59   12.20
  12 -12   1   85.69   12.50
  12  12   1  104.19   11.10
  12  12   1   87.49   10.40
  12  12   1   98.99   11.50
  13 -12   1  126.99   14.10
  13 -12   1  141.89   15.30
  13  12   1  143.19   13.40
  13  12   1  138.19   13.70
  13  12   1  173.48   13.20
  14 -12   1  143.79   16.80
  14 -12   1  144.69   14.90
  14  12   1  177.98   14.20
  14  12   1  148.39   16.00
  15 -12   1   99.19   14.40
  15  12   1   91.09   11.90
  15  12   1   91.49   11.20
  15  12   1  115.69   13.20
  14 -13  -1  109.19   14.40
  14 -13  -1  101.99   14.40
 -14  13   1  118.09   12.50
  14  13  -1  129.79   13.00
  14  13  -1  140.89   14.80
  14  13  -1  121.59   14.10
  13 -13  -1  107.89   14.90
  13 -13  -1  111.99   13.80
 -13  13   1  133.09   12.10
  13  13  -1   87.29   12.10
  13  13  -1  112.59   15.70
  13  13  -1  128.19   15.60
  12 -13  -1   33.10    9.00
  12 -13  -1   51.89   11.20
  12  13  -1   11.60    7.70
  12  13  -1   34.80    8.70
 -12  13   1   23.50    7.40
  12  13  -1   26.10    7.90
  11 -13  -1    2.00    6.60
  11 -13  -1    4.90    7.20
  11  13  -1   -4.00    6.40
 -11  13   1    5.40    5.90
  11  13  -1    3.10    6.60
  11  13  -1   -4.10    6.10
  10 -13  -1   24.20    7.60
  10 -13  -1   13.00    6.90
  10  13  -1   24.20    7.90
 -10  13   1   19.30    6.40
  10  13  -1   15.70    6.60
  10  13  -1   14.30    6.20
   9 -13  -1  112.69   12.40
   9 -13  -1  137.79   12.90
   9  13  -1  159.68   11.70
  -9  13   1  147.09   11.40
   9  13  -1  137.39   12.00
   8 -13  -1  163.38   14.00
   8 -13  -1  171.68   13.90
   8  13  -1  195.58   12.60
   8  13  -1  189.18   13.20
  -8  13   1  198.18   12.50
   7  13  -1  397.46   18.60
  -7  13   1  410.26   19.10
   7  13  -1  411.36   19.90
   6 -13  -1  398.26   20.90
  -6  13   1  419.96   19.20
   5 -13  -1  535.55   24.90
  -5  13   1  548.85   23.00
   5  13  -1  533.25   23.60
   5  13  -1  529.95   22.50
   4 -13  -1  338.87   18.50
  -4  13   1  335.77   16.50
   4  13  -1  398.36   18.30
   4  13  -1  356.76   17.10
   3 -13  -1    1.20    4.80
  -3  13   1    8.10    4.50
   3  13  -1    4.40    4.70
   3  13  -1    4.80    4.50
   2 -13  -1   36.70    6.80
   2  13  -1   58.99    7.90
  -2  13   1   54.39    7.00
   2  13  -1   52.49    7.20
   1 -13  -1  183.28   13.20
  -1 -13   1  186.88   13.30
   1  13  -1  205.38   12.00
   1  13  -1  190.18   12.50
  -1  13   1  202.68   11.90
   0 -13  -1  333.37   18.40
   0 -13   1  374.46   18.90
   0  13  -1  364.76   16.60
   0  13   1  347.77   16.70
  -1 -13  -1  503.65   23.80
   1 -13   1  510.45   23.70
   1  13   1  508.25   21.50
   1  13   1  504.25   22.50
  -1  13  -1  541.15   22.00
   2 -13   1  563.14   25.80
   2  13   1  608.04   24.10
   2  13   1  575.64   25.00
  -2  13  -1  608.14   24.50
   3 -13   1  675.23   29.70
   3  13   1  710.43   29.10
  -3  13  -1  734.53   28.50
   3  13   1  728.73   28.20
   4 -13   1  186.18   13.40
   4  13   1  193.18   12.90
   4  13   1  203.78   11.70
  -4  13  -1  184.98   12.10
   5 -13   1   85.69   10.40
   5  13   1  106.49    9.50
  -5  13  -1  102.09    9.00
   5  13   1  104.09    9.90
   6 -13   1   -0.10    5.00
   6  13   1    4.20    5.70
  -6  13  -1    4.50    5.10
  -7  13  -1    5.40    8.10
   7  13   1    9.00    5.90
   7  13   1    1.90    5.20
   8 -13   1  130.69   12.10
   8 -13   1  105.19   11.80
  -8  13  -1  117.39   11.00
   8  13   1  114.59   11.10
   8  13   1  104.79   10.50
   9 -13   1  327.17   19.50
   9 -13   1  329.77   19.20
  -9  13  -1  359.06   18.10
   9  13   1  317.77   18.10
   9  13   1  356.46   17.70
  10 -13   1  361.56   21.30
  10 -13   1  364.26   21.10
 -10  13  -1  365.76   19.00
  10  13   1  370.26   18.90
  10  13   1  385.16   20.40
  10  13   1  384.56   19.70
  11 -13   1  309.37   20.30
  11 -13   1  319.17   19.60
 -11  13  -1  325.67   18.00
  11  13   1  310.17   18.60
  11  13   1  319.37   18.80
  11  13   1  323.47   17.20
  12 -13   1  191.28   15.60
  12 -13   1  130.79   16.20
 -12  13  -1  181.88   13.50
  12  13   1  140.39   12.50
  12  13   1  140.79   14.10
  12  13   1  143.69   13.60
  13 -13   1   37.10    9.90
  13 -13   1   57.59   11.00
  13  13   1   50.39    8.60
  13  13   1   46.80    9.30
 -13  13  -1   26.30    8.10
  13  13   1   43.90    9.60
  14  13   1    2.70    7.10
  12 -14  -1  177.08   17.10
  12  14  -1  184.18   13.70
  12  14  -1  187.28   15.90
 -12  14   1  201.38   14.70
  12  14  -1  172.18   15.40
  11 -14  -1  268.77   18.60
  11  14  -1  262.17   22.90
 -11  14   1  264.27   16.50
  10 -14  -1  256.77   18.80
  10 -14  -1  302.37   19.30
  10  14  -1  283.07   16.20
 -10  14   1  274.47   16.50
  10  14  -1  293.87   17.80
  10  14  -1  289.67   18.20
   9 -14  -1  211.18   16.30
  -9  14   1  229.78   14.30
   9  14  -1  205.58   15.40
   9  14  -1  205.28   14.30
   8 -14  -1   96.29   12.00
   8  14  -1  100.59   10.80
  -8  14   1   98.79   10.40
   8  14  -1   86.39   10.90
   7 -14  -1   33.70    8.40
  -7  14   1   45.40    8.30
   7  14  -1   36.00    7.30
   7  14  -1   33.70    7.40
   6 -14  -1   39.30    8.20
   6  14  -1   39.10    7.50
  -6  14   1   50.29    7.70
   6  14  -1   45.50    7.30
   5 -14  -1  110.19   12.10
   5  14  -1  116.79    9.90
   5  14  -1  114.69   10.90
  -5  14   1  119.19   11.50
   4 -14  -1  394.66   21.60
   4  14  -1  441.26   20.00
   4  14  -1  457.95   21.40
   3 -14  -1  477.35   23.70
   3  14  -1  495.95   21.70
  -3  14   1  468.85   22.90
   3  14  -1  483.95   22.50
   2 -14  -1  473.85   25.70
  -2  14   1  506.65   22.10
   2  14  -1  503.75   21.90
   2  14  -1  510.95   24.10
   1 -14  -1  461.85   28.50
   1  14  -1  462.15   27.10
  -1  14   1  431.06   20.20
   1  14  -1  464.25   26.90
   0 -14  -1  198.18   25.20
   0  14   1  180.28   13.00
  -1 -14  -1   39.80    9.10
   2  14   1   -4.90    5.10
   3 -14   1   96.99   13.90
  -3  14  -1   97.79   11.00
   3  14   1  104.49    9.80
   3  14   1   99.89   10.60
   4 -14   1  275.27   16.80
   4  14   1  251.37   14.50
  -4  14  -1  270.87   15.10
   4  14   1  261.17   15.60
   5 -14   1  227.08   15.70
  -5  14  -1  230.78   13.60
   5  14   1  248.68   13.70
   5  14   1  217.28   14.60
   6 -14   1  459.75   23.60
  -6  14  -1  473.15   21.80
   6  14   1  453.95   22.40
   6  14   1  494.55   21.30
   7 -14   1  239.58   16.40
   7  14   1  254.27   15.00
  -7  14  -1  241.88   15.10
   7  14   1  263.87   15.90
   8 -14   1  199.88   15.90
   8  14   1  215.68   14.30
  -8  14  -1  208.98   14.20
   8  14   1  222.28   15.00
   9 -14   1   42.30    9.00
   9  14   1   57.69    9.00
   9  14   1   61.19    9.40
  -9  14  -1   53.99    8.90
  10 -14   1   10.00    7.30
  10 -14   1    9.90    7.30
 -10  14  -1   11.80    7.30
  10  14   1    6.50    7.10
  10  14   1    3.50    6.60
  10  14   1   11.50    7.50
  11 -14   1   -3.30    6.30
  11 -14   1   -5.40    7.70
  11  14   1    5.40    8.20
 -11  14  -1   -4.10    6.40
  12 -14   1   28.80    9.50
  12  14   1   40.90   10.00
 -12  14  -1   56.59   13.60
  12  14   1   41.20    9.00
  12  14   1   48.90    9.60
  11 -15  -1   -1.40    7.40
  11  15  -1    4.90    7.80
  11  15  -1    2.20    7.20
  11  15  -1    0.10    7.20
  10  15  -1   12.10    7.20
  10  15  -1   19.50    8.60
  10  15  -1   18.50    8.00
 -10  15   1   10.50    7.50
   9 -15  -1   83.39   11.90
   9  15  -1   59.19   13.50
  -9  15   1  125.89   11.90
   9  15  -1   71.69   14.70
   8 -15  -1  181.08   15.90
   8  15  -1  217.88   15.50
   8  15  -1  193.78   13.40
  -8  15   1  188.18   14.20
   7 -15  -1  294.57   19.50
   7  15  -1  329.07   18.60
  -7  15   1  307.57   17.50
   7  15  -1  289.17   16.50
   6 -15  -1  230.48   16.70
  -6  15   1  181.68   13.40
   6  15  -1  190.78   13.80
   6  15  -1  199.08   14.60
   5 -15  -1  155.78   14.50
   5  15  -1  188.78   13.20
  -5  15   1  192.78   13.00
   5  15  -1  185.48   14.00
   4 -15  -1  104.69   12.40
  -4  15   1   97.19   10.30
   4  15  -1  104.79   10.60
   4  15  -1  101.49   11.30
   3 -15  -1   34.40    8.00
  -3  15   1   30.10    6.70
   3  15  -1   39.80    7.80
   3  15  -1   41.50    7.80
   2 -15  -1    4.30    6.30
   2  15  -1    7.20    6.00
  -2  15   1    6.70    5.50
   2  15  -1   15.80    6.10
   1 -15  -1  114.39   12.20
   1  15  -1  109.69   11.10
   1  15  -1   93.29   10.00
  -1  15   1  105.49    9.50
   0 -15   1  199.28   15.10
   0 -15  -1  203.08   15.30
   0  15  -1  209.68   14.30
   0  15   1  192.78   14.00
   0  15   1  196.38   12.60
   0  15  -1  203.18   12.80
   1 -15   1  362.66   20.70
   1  15   1  376.06   19.50
   1  15   1  386.16   18.60
  -1  15  -1  363.46   18.10
   2 -15   1  393.66   21.80
   2  15   1  425.46   19.90
   2  15   1  407.76   20.80
  -2  15  -1  406.86   19.90
   3 -15   1  360.96   20.50
   3  15   1  401.16   18.80
   3  15   1  372.46   19.80
  -3  15  -1  349.47   18.40
   4 -15   1  227.68   16.50
  -4  15  -1  264.07   15.40
   4  15   1  256.47   15.00
   4  15   1  251.97   15.90
   5 -15   1   82.29   10.70
   5  15   1   82.89   10.20
  -5  15  -1   80.79    9.20
   5  15   1   54.59    8.70
   6 -15   1   -1.10    5.70
   6  15   1    3.60    6.30
   6  15   1    4.90    6.50
  -6  15  -1   -5.20    5.80
   7 -15   1   40.90    8.90
  -7  15  -1   33.50    7.90
   7  15   1   33.20    8.20
   7  15   1   30.40    7.90
   8 -15   1  155.88   14.80
  -8  15  -1  144.89   12.30
   8  15   1  156.78   13.00
   8  15   1  159.58   13.80
   9 -15   1  122.09   14.30
  -9  15  -1  165.58   13.70
   9  15   1  131.89   14.20
  10  15   1  238.18   16.00
 -10  15  -1  203.78   20.20
  10  15   1  232.58   17.00
  10  15   1  231.08   17.40
   9  16  -1   79.49   11.10
  -9  16   1   62.49   10.30
   9  16  -1   74.79   11.90
   8 -16  -1   28.80    9.20
   8  16  -1   15.90    7.80
   8  16  -1   37.10    8.90
  -8  16   1   28.50   11.70
   7  16  -1   20.20    8.00
  -7  16   1   21.30    7.90
   7  16  -1   27.70    8.50
   6 -16  -1   18.80    8.10
  -6  16   1   17.80    7.50
   5 -16  -1   31.30    9.30
   5  16  -1   51.79    9.30
  -5  16   1   58.29    9.00
   5  16  -1   49.80    9.10
   4 -16  -1  159.38   15.10
   4  16  -1  186.58   13.10
   4  16  -1  184.48   15.00
  -4  16   1  179.48   13.40
   3 -16  -1  218.88   17.00
   3  16  -1  222.38   14.10
  -3  16   1  209.28   14.30
   3  16  -1  220.08   15.70
   2 -16  -1  242.28   17.60
   2  16  -1  250.77   16.80
  -2  16   1  255.87   15.60
   2  16  -1  254.07   15.90
   1 -16  -1  214.68   16.80
  -1  16   1  222.58   14.00
   1  16  -1  201.38   15.50
   1  16  -1  238.28   15.10
  -1  16   1  214.78   15.60
   0  16   1  202.08   13.90
   0  16  -1  209.48   14.10
   0  16  -1  184.78   14.80
   0  16   1  182.58   14.60
   1 -16   1   74.79   11.10
   1  16   1   87.89   10.20
   1  16   1   83.49   10.80
  -1  16  -1   79.39    9.80
   2 -16   1    3.50    6.70
  -2  16  -1    2.50    6.10
   2  16   1    4.40    5.80
   2  16   1    0.40    5.90
   3 -16   1   74.89   11.10
   3  16   1   61.49    9.20
   3  16   1   61.09    9.30
  -3  16  -1   72.49    9.70
   4 -16   1  199.38   16.70
   4  16   1  209.18   15.50
   4  16   1  219.38   14.90
  -4  16  -1  233.28   14.40
   5 -16   1  195.48   16.40
   5  16   1  229.38   15.90
  -5  16  -1  204.38   14.80
   5  16   1  226.58   15.40
   6 -16   1  269.27   18.70
   6  16   1  283.07   22.40
  -6  16  -1  269.87   16.90
   7  16   1  125.99   13.50
   7  16   1  135.79   12.90
  -7  16  -1  122.69   16.90
   8 -16   1  118.39   14.20
   8  16   1  129.99   13.60
  -8  16  -1  114.19   13.00
   8  16   1  118.59   11.80
   6  17  -1  213.18   19.70
  -6  17   1  231.78   15.90
   5 -17  -1  171.48   16.40
   5  17  -1  167.28   13.40
   5  17  -1  164.78   15.20
  -5  17   1  174.48   14.10
   4 -17  -1  118.39   14.50
   4  17  -1  112.29   12.40
  -4  17   1  117.69   13.40
   4  17  -1  115.89   13.50
   3 -17  -1   40.30    9.50
   3  17  -1   24.90    8.20
   3  17  -1   54.59    9.60
   2 -17  -1    4.60    6.90
   2  17  -1   -0.30    6.50
   2  17  -1    3.40    6.10
   1 -17  -1   48.50   10.50
   1  17  -1   33.90    8.70
  -1  17   1   66.79   12.30
   1  17  -1   55.29    9.70
   0  17   1  138.49   15.90
   0  17  -1  133.69   14.30
   0  17  -1  113.89   13.20
  -1  17  -1  206.68   15.90
   1  17   1  212.08   16.30
   1  17   1  200.08   18.20
  -1  17  -1  185.38   15.90
   2 -17   1  260.27   19.20
  -2  17  -1  254.27   16.20
   2  17   1  263.47   16.70
   2  17   1  265.17   17.70
   3 -17   1  163.98   15.50
   3  17   1  166.18   14.50
  -3  17  -1  167.28   13.60
   3  17   1  154.58   13.60
   4 -17   1  128.79   14.30
   4  17   1  135.49   13.80
   4  17   1  129.79   12.30
  -4  17  -1  141.39   13.30
   5 -17   1   37.80    9.90
   5  17   1   39.70    9.30
   5  17   1   38.10    8.90
  -5  17  -1   50.59    9.60
  21   0  -2  288.17   24.90
  21   0  -2  250.57   15.30
  21   0  -2  279.87   17.70
  20   0  -2   47.80   12.90
  20   0  -2   39.40    7.70
  20   0  -2   33.20    8.20
  19   0  -2   59.09    8.20
  19   0  -2   57.99    8.90
  19   0  -2   53.59    8.70
  18   0  -2   22.80    6.40
  18   0  -2   34.20    7.50
  18   0  -2   23.60    7.10
  17   0  -2   14.80    5.90
  17   0  -2    7.70    5.40
  17   0  -2    3.70    4.60
  16   0  -2   55.59    7.70
  16   0  -2   50.79    6.60
  16   0  -2   60.19    7.70
  15   0  -2  342.77   16.90
  15   0  -2  382.06   16.00
  15   0  -2  361.96   17.10
  14   0  -2  280.17   13.90
  14   0  -2  284.47   14.00
  14   0  -2  257.47   12.70
  13   0  -2  395.06   16.90
  13   0  -2  391.16   17.00
  13   0  -2  379.46   15.80
  12   0  -2   97.89    7.60
  12   0  -2  102.09    7.50
  11   0  -2  505.75   19.60
  11   0  -2  496.15   18.70
  10   0  -2  129.89    7.60
  10   0  -2  133.89    7.00
  10   0  -2  140.19    7.70
   9   0  -2    3.80    2.30
   9   0  -2   11.10    2.90
   9   0  -2   10.30    2.90
   8   0  -2  164.58    7.90
   8   0  -2  173.28    7.30
   8   0  -2  172.18    8.10
   7   0  -2 1534.45   49.50
   7   0  -2 1463.45   50.09
   7   0  -2 1542.05   50.19
   6   0  -2  467.15   16.30
   6   0  -2  433.96   16.20
   6   0  -2  456.85   15.70
   5   0  -2  742.43   25.40
   5   0  -2  750.42   25.40
   5   0  -2  763.32   24.90
   4   0  -2 1494.05   48.80
   4   0  -2 1539.35   49.40
   3   0  -2 1189.78   38.90
   3   0  -2 1205.68   39.40
   3   0  -2 1244.58   39.30
  -2   0   2  741.23   23.80
   2   0  -2  709.33   24.20
  -2   0   2  735.13   23.80
   2   0  -2  771.02   23.90
   2   0  -2  764.92   24.10
   1   0   2 1908.81   84.59
   1   0   2 1952.40   85.79
  -1   0  -2 1922.81   84.49
  -1   0  -2 1931.01   85.49
   2   0   2 1586.74   50.99
   2   0   2 1632.34   50.89
   2   0   2 1596.64   50.89
   2   0   2 1525.25   51.09
   2   0   2 1611.04   51.09
   3   0   2 1169.48   38.80
   3   0   2 1221.48   39.00
   3   0   2 1156.28   38.60
   3   0   2 1228.38   38.50
   3   0   2 1195.48   38.70
   4   0   2 4642.64  147.89
   5   0   2 5180.58  164.68
   6   0   2 3308.07  110.59
   6   0   2 3466.45  109.79
   6   0   2 3421.26  110.69
   6   0   2 3563.94  111.09
   7   0   2 1104.89   37.30
   7   0   2 1149.98   37.80
   7   0   2 1102.49   36.20
   7   0   2 1090.89   37.30
   8   0   2   47.20    7.60
   8   0   2   39.00    4.10
   8   0   2   44.70    4.10
   8   0   2   38.50    2.70
   9   0   2  633.84   21.80
   9   0   2  686.73   24.10
   9   0   2  598.24   26.70
   9   0   2  686.13   23.60
  10   0   2 1236.68   41.40
  10   0   2 1235.28   41.30
  10   0   2 1154.08   39.40
  11   0   2  856.91   29.20
  11   0   2  800.72   29.50
  11   0   2  737.43   26.70
  11   0   2  838.32   29.40
  12   0   2 1231.58   42.40
  12   0   2 1144.79   39.90
  12   0   2 1247.08   45.70
  12   0   2 1277.57   42.70
  13   0   2  537.45   21.10
  13   0   2  532.75   21.80
  13   0   2  518.95   21.00
  14   0   2  451.15   18.90
  14   0   2  422.46   19.40
  14   0   2  458.85   19.10
  15   0   2   37.30    7.00
  15   0   2   40.20    6.50
  15   0   2   19.20    5.70
  16   0   2   -2.40    9.30
  16   0   2    5.20    5.50
  16   0   2    2.40    5.00
  17   0   2   63.19    8.10
  17   0   2   58.19    8.20
  17   0   2   62.79    9.10
  18   0   2   58.79    8.90
  18   0   2   74.39    9.20
  18   0   2   45.80    8.50
  19   0   2  126.99   11.90
  19   0   2  133.09   11.80
  19   0   2  118.19   12.90
  20   0   2   71.79   10.10
  20   0   2  110.49   12.00
  20   0   2   57.49   12.80
  21  -1  -2   15.10    6.80
  21  -1  -2    6.10    7.10
  21  -1  -2   19.10   13.00
  21   1  -2    8.60    7.90
  21   1  -2   22.60    7.30
  21   1  -2   -0.50    7.20
  20  -1  -2   11.70    7.20
  20  -1  -2   19.90    6.60
  20   1  -2   18.80    7.70
  20   1  -2   20.50    6.40
  19  -1  -2   91.49   11.40
  19  -1  -2   59.89    9.10
  19  -1  -2   88.69    9.60
  19   1  -2   90.99   10.50
  19   1  -2   74.29   10.00
  19   1  -2   81.29    9.10
  18  -1  -2  184.48   12.80
  18  -1  -2  170.78   11.30
  18  -1  -2  170.08   13.00
  18   1  -2  130.69   14.30
  18   1  -2  185.98   13.00
  18   1  -2  164.98   12.50
  17  -1  -2  255.47   13.50
  17  -1  -2  259.57   15.10
  17  -1  -2  259.17   15.10
  17   1  -2  301.57   15.50
  17   1  -2  252.07   13.50
  17   1  -2  249.97   14.80
  16  -1  -2  257.67   14.20
  16  -1  -2  253.07   14.30
  16  -1  -2  259.47   13.10
  16   1  -2  255.37   13.00
  16   1  -2  259.17   14.30
  16   1  -2  244.68   14.10
  15  -1  -2  210.88   12.30
  15  -1  -2  199.48   10.90
  15  -1  -2  172.68   11.80
  15   1  -2  175.18   11.70
  15   1  -2  200.68   12.10
  15   1  -2  182.98   10.60
  14  -1  -2  125.49    9.60
  14  -1  -2  112.39    8.30
  14  -1  -2  135.49    9.80
  14   1  -2  117.59    9.30
  14   1  -2  100.49   11.00
  14   1  -2  131.79    9.50
  13  -1  -2  129.99    9.10
  13  -1  -2  144.69    9.40
  13  -1  -2  129.49    8.10
  13   1  -2  128.99    9.10
  13   1  -2  117.29    7.90
  13   1  -2  125.99    9.00
  12  -1  -2   13.10    4.00
  12  -1  -2   11.60    3.70
  12   1  -2   15.70    3.80
  12   1  -2   13.30    3.80
  12   1  -2   13.70    3.90
  11  -1  -2  402.06   15.60
  11  -1  -2  394.96   16.50
  11   1  -2  413.26   21.00
  11   1  -2  391.36   16.40
  11   1  -2  404.16   15.60
  10  -1  -2  568.44   20.30
  10  -1  -2  553.44   21.00
  10  -1  -2  575.54   21.10
  10   1  -2  562.34   20.20
  10   1  -2  540.65   20.90
  10   1  -2  546.15   20.80
   9  -1  -2  865.91   29.30
   9  -1  -2  844.12   29.30
   9  -1  -2  853.71   28.60
   9   1  -2  790.82   29.00
   9   1  -2  796.52   28.40
   8  -1  -2 1099.59   37.30
   8  -1  -2 1137.19   37.30
   8  -1  -2 1066.09   36.50
   8   1  -2 1091.09   37.20
   8   1  -2 1098.79   36.50
   8   1  -2 1070.29   37.10
   7  -1  -2 2553.44   82.89
   7  -1  -2 2581.04   83.49
   7   1  -2 2584.84   83.39
   7   1  -2 2613.94   82.89
   7   1  -2 2497.85   83.39
   6  -1  -2  866.21   29.00
   6  -1  -2  853.91   28.90
   6  -1  -2  827.42   28.30
   6   1  -2  846.62   28.80
   6   1  -2  879.51   28.40
   6   1  -2  839.02   28.90
   5  -1  -2  515.55   17.00
   5  -1  -2  516.05   17.50
   5  -1  -2  500.55   17.60
   5   1  -2  434.96   16.10
   5   1  -2  546.05   17.20
   5   1  -2  512.15   17.50
   5   1  -2  493.75   17.50
   4  -1  -2  226.48    7.90
   4  -1  -2  240.58    8.50
   4   1  -2  200.28    9.60
   4   1  -2  203.28    7.30
   4   1  -2  236.38    8.00
  -3  -1   2  125.39    4.60
  -3  -1   2  138.79    4.70
   3  -1  -2  132.09    5.20
   3  -1  -2  142.99    4.90
   3  -1  -2  140.99    5.20
   3   1  -2  122.39    5.20
   3   1  -2  135.69    4.90
   3   1  -2  123.59    4.60
   3   1  -2  134.89    5.20
   2  -1  -2  722.93   23.00
   2  -1  -2  706.53   23.30
  -2  -1   2  698.53   23.10
   2  -1  -2  734.03   23.20
  -2  -1   2  729.13   23.10
   2   1  -2  725.83   23.30
   2   1  -2  711.53   23.10
   2   1  -2  690.43   23.40
   1  -1  -2 5373.76  198.18
  -1  -1   2 5288.57  178.78
   1  -1  -2 5166.58  195.98
   1   1  -2 5210.58  178.38
   1   1  -2 5603.34  178.48
  -1   1   2 5418.56  197.68
  -1   1   2 5220.78  196.68
   0  -1  -2 5719.53  205.78
   0  -1   2 5669.83  189.38
   0   1   2 5566.84  205.98
   0   1   2 5299.87  205.38
   0   1  -2 5710.33  195.08
   0   1  -2 5265.67  195.98
   1  -1   2 1954.60   88.39
  -1  -1  -2 2065.59   97.59
   1  -1   2 1899.01   92.19
   1   1   2 2071.29   96.89
  -1   1  -2 2170.38   90.99
   1   1   2 2154.28   98.99
   2  -1   2 2450.95   75.59
   2  -1   2 2254.77   75.69
   2   1   2 2388.46   75.19
   3  -1   2 2005.60   62.19
   3  -1   2 1902.21   61.89
   3  -1   2 1970.70   62.19
   3  -1   2 1952.70   61.89
   3  -1   2 1877.71   62.09
   3   1   2 1942.71   62.09
   3   1   2 1951.40   62.09
   3   1   2 1915.01   61.99
   3   1   2 1842.82   61.49
   4  -1   2  353.56   12.60
   4  -1   2  376.96   13.00
   4  -1   2  346.37   12.80
   4  -1   2  359.96   12.40
   4   1   2  354.76   12.70
   4   1   2  372.36   12.20
   4   1   2  361.26   12.80
   4   1   2  370.96   12.90
   4   1   2  357.06   12.10
   5  -1   2  198.98    7.60
   5  -1   2  206.78    8.20
   5  -1   2  198.48    8.00
   5  -1   2  199.58    8.30
   5   1   2  216.18    8.40
   5   1   2  210.98    8.20
   5   1   2  203.98    8.00
   5   1   2  206.18    7.40
   6  -1   2 2283.37   73.19
   6  -1   2 2232.48   72.99
   6  -1   2 2097.69   72.19
   6   1   2 2317.87   73.09
   6   1   2 2294.77   73.29
   6   1   2 2236.08   72.99
   6   1   2 2286.77   72.09
   7  -1   2 1644.94   55.39
   7  -1   2 1739.53   56.79
   7  -1   2 1716.33   56.49
   7  -1   2 1748.43   56.39
   7   1   2 1744.23   55.19
   7   1   2 1690.73   56.29
   7   1   2 1690.73   56.69
   7   1   2 1735.93   56.39
   8  -1   2 2497.45   81.09
   8  -1   2 2441.56   79.99
   8  -1   2 2444.46   81.49
   8   1   2 2540.65   81.49
   8   1   2 2545.05   81.39
   8   1   2 2486.55   79.59
   8   1   2 2441.16   80.99
   9  -1   2 1731.33   56.99
   9  -1   2 1802.72   57.69
   9  -1   2 1555.44   59.69
   9   1   2 1742.73   57.39
   9   1   2 1716.83   56.89
   9   1   2 1716.23   55.29
   9   1   2 1712.63   57.59
  10  -1   2 1007.80   33.80
  10  -1   2  905.41   31.50
  10  -1   2  876.81   31.30
  10  -1   2  782.62   30.70
  10   1   2  907.61   32.60
  10   1   2  860.71   31.30
  10   1   2  987.10   37.00
  10   1   2  852.41   29.40
  11  -1   2  264.27   11.30
  11  -1   2  296.27   12.70
  11  -1   2  298.17   13.20
  11  -1   2  291.77   13.30
  11   1   2  298.57   13.30
  11   1   2  289.47   12.80
  11   1   2  275.37   10.30
  12  -1   2   11.40    4.10
  12  -1   2    8.20    3.90
  12   1   2    5.10    4.00
  12   1   2    5.20    5.60
  12   1   2    8.50    3.90
  12   1   2    9.60    1.70
  13  -1   2  103.39    7.60
  13  -1   2   93.39    7.90
  13  -1   2   77.69    8.30
  13   1   2   90.49    8.30
  13   1   2   83.59    8.10
  13   1   2   90.89    8.00
  14  -1   2  394.46   17.80
  14  -1   2  409.56   18.40
  14  -1   2  407.26   17.70
  14   1   2  411.66   17.50
  14   1   2  379.76   17.40
  14   1   2  388.66   18.00
  15  -1   2  374.56   17.10
  15  -1   2  362.56   17.70
  15  -1   2  373.06   17.00
  15   1   2  345.27   17.40
  15   1   2  381.26   17.10
  15   1   2  361.56   16.80
  16  -1   2  358.26   16.90
  16  -1   2  386.96   18.00
  16   1   2  381.36   17.60
  16   1   2  347.07   16.70
  17  -1   2  214.08   14.20
  17  -1   2  192.08   12.80
  17  -1   2  238.98   13.70
  17   1   2  201.78   13.60
  17   1   2  207.28   13.20
  17   1   2  194.28   12.00
  18  -1   2   85.89   10.50
  18  -1   2   76.29    9.00
  18  -1   2   74.39    9.20
  18   1   2   93.89   11.30
  18   1   2   88.29   10.00
  18   1   2   88.79   10.30
  19  -1   2   84.69    9.90
  19  -1   2   68.29    9.90
  19  -1   2   85.99   10.70
  19   1   2   91.19   11.00
  19   1   2   74.59    9.50
  19   1   2   69.59    9.80
  20  -1   2   -8.30    6.60
  20  -1   2   -0.30    6.70
  20  -1   2   10.60    7.80
  20   1   2    5.70    7.00
  20   1   2   14.30    7.50
  21  -2  -2  124.29   11.70
  21  -2  -2  147.69   16.20
  21   2  -2  110.29   12.80
  21   2  -2  160.28   15.00
  20  -2  -2   33.50    8.50
  20  -2  -2   32.70    7.30
  20  -2  -2   33.80   12.20
  20   2  -2   42.00    8.70
  20   2  -2   47.60   14.50
  20   2  -2   52.59    8.30
  19  -2  -2   23.00    7.90
  19  -2  -2   24.30    7.80
  19  -2  -2   17.90    6.10
  19   2  -2   16.60    6.50
  19   2  -2   20.00    7.50
  19   2  -2   20.30    7.30
  18  -2  -2   15.80    7.20
  18  -2  -2   17.10    5.80
  18  -2  -2   21.30    6.90
  18   2  -2   28.80    7.40
  18   2  -2   19.80    6.80
  18   2  -2   21.30    7.40
  17  -2  -2   -6.90    4.10
  17  -2  -2   -4.90    5.00
  17  -2  -2    1.60    5.50
  17   2  -2    4.60    5.70
  17   2  -2    1.80    5.00
  17   2  -2   -7.50    5.50
  16  -2  -2   35.60    7.00
  16  -2  -2   39.20    6.50
  16  -2  -2   33.30    6.80
  16   2  -2   41.30    7.00
  16   2  -2   41.40    6.20
  16   2  -2   43.60    7.00
  15  -2  -2  190.38   11.20
  15  -2  -2  212.28   12.60
  15  -2  -2  208.48   12.90
  15   2  -2  230.28   12.90
  15   2  -2  200.38   11.10
  15   2  -2  193.08   12.40
 -14  -2   2  465.45   17.30
  14  -2  -2  499.45   19.70
  14  -2  -2  524.75   20.90
  14  -2  -2  503.05   21.00
  14   2  -2  490.75   20.50
  14   2  -2  479.55   19.50
  14   2  -2  470.15   20.40
  13  -2  -2  561.94   23.60
  13  -2  -2  596.44   23.10
  13  -2  -2  561.64   21.70
  13   2  -2  558.14   21.40
  13   2  -2  568.64   22.70
  12  -2  -2  476.15   19.90
  12  -2  -2  544.75   20.20
  12   2  -2  478.85   19.80
  12   2  -2  487.25   19.80
  12   2  -2  482.35   18.90
  11  -2  -2  897.31   30.30
  11  -2  -2  879.11   31.30
  11  -2  -2  856.51   32.80
  11   2  -2  852.81   30.10
  11   2  -2  856.21   30.90
  11   2  -2  814.92   30.80
  10  -2  -2  157.18    8.40
  10  -2  -2  150.78    7.60
  10  -2  -2  141.99    8.20
  10   2  -2  141.39    8.00
  10   2  -2  142.19    7.40
   9  -2  -2    3.00    2.20
   9  -2  -2    5.20    2.60
   9  -2  -2    1.30    2.30
   9   2  -2    4.50    2.40
   9   2  -2    2.40    2.30
   9   2  -2    2.80    2.40
   8  -2  -2  277.87   10.60
   8  -2  -2  275.07   11.20
   8  -2  -2  246.98   11.70
   8   2  -2  252.87   10.30
   8   2  -2  284.67   11.20
   8   2  -2  231.28   13.50
   8   2  -2  270.47    8.80
  -7  -2   2 2011.60   65.09
   7  -2  -2 2023.50   66.19
   7  -2  -2 2089.19   66.79
   7  -2  -2 2093.89   66.89
   7   2  -2 2012.20   66.09
   7   2  -2 2023.30   66.69
   7   2  -2 1989.90   66.59
   6  -2  -2 1795.62   58.89
   6  -2  -2 1763.92   58.79
   6  -2  -2 1818.62   58.39
  -6  -2   2 1821.82   57.39
   6   2  -2 1764.32   58.89
   6   2  -2 1777.62   58.29
   6   2  -2 1831.52   58.79
   5  -2  -2 1615.64   53.09
  -5  -2   2 1608.84   52.19
   5  -2  -2 1735.43   53.59
   5  -2  -2 1673.93   53.49
   5   2  -2 1647.94   53.09
   5   2  -2 1584.44   53.49
   5   2  -2 1589.44   53.39
  -4  -2   2 1145.29   38.50
   4  -2  -2 1262.07   39.20
   4  -2  -2 1273.97   39.60
   4   2  -2 1207.88   39.50
   4   2  -2 1135.89   39.50
   3  -2  -2  487.65   16.70
   3  -2  -2  493.95   16.40
   3  -2  -2  503.85   16.80
  -3  -2   2  470.15   16.00
  -3  -2   2  490.25   16.30
   3   2  -2  498.35   16.80
   3   2  -2  481.55   16.80
   3   2  -2  504.55   16.50
   2  -2  -2 1450.75   46.10
   2  -2  -2 1376.06   46.10
  -2  -2   2 1394.56   46.00
  -2  -2   2 1404.96   45.70
   2   2  -2 1481.45   46.20
   2   2  -2 1453.75   46.00
  -1  -2   2  347.77   11.90
   1  -2  -2  343.07   12.00
   1  -2  -2  354.06   11.90
  -1  -2   2  336.57   11.70
   1   2  -2  352.76   11.80
  -1   2   2  347.27   11.60
   0  -2   2  259.27    9.20
   0  -2   2  254.17    9.20
   0  -2  -2  266.67    9.30
   0  -2   2  260.07    9.10
   0  -2   2  256.87    9.10
   0   2   2  259.27    8.90
   1  -2   2   39.70    2.30
   1  -2   2   38.90    2.20
  -1  -2  -2   41.00    2.30
   1  -2   2   40.40    2.10
   1  -2   2   35.40    2.30
   1   2   2   35.20    2.00
   1   2   2   36.60    2.00
   2  -2   2 1794.02   57.99
   2  -2   2 1796.52   57.89
   2  -2   2 1780.92   57.59
   2  -2   2 1786.32   57.79
   2  -2   2 1808.22   57.89
   2   2   2 1836.82   57.19
   2   2   2 1762.12   57.79
   2   2   2 1789.92   57.69
   3  -2   2 2328.87   73.29
   3  -2   2 2320.87   73.39
   3  -2   2 2237.18   72.99
   3  -2   2 2171.88   73.19
   3   2   2 2294.57   73.19
   3   2   2 2275.47   72.39
   3   2   2 2305.77   73.79
   4  -2   2 1731.03   54.29
   4  -2   2 1660.33   54.39
   4  -2   2 1655.83   53.99
   4   2   2 1686.83   54.19
   4   2   2 1625.74   54.19
   4   2   2 1683.93   54.19
   4   2   2 1623.04   53.09
   5  -2   2 1484.05   48.30
   5  -2   2 1475.75   47.90
   5  -2   2 1434.86   48.00
   5  -2   2 1521.05   48.60
   5   2   2 1451.75   48.20
   5   2   2 1450.05   48.20
   5   2   2 1471.25   48.30
   6  -2   2 1644.94   54.89
   6  -2   2 1658.83   55.19
   6  -2   2 1563.44   54.59
   6  -2   2 1667.73   54.69
   6   2   2 1679.13   54.99
   6   2   2 1782.42   53.89
   6   2   2 1693.13   54.79
   6   2   2 1669.23   54.89
   7  -2   2  609.84   22.00
   7  -2   2  632.64   22.40
   7  -2   2  589.34   21.10
   7  -2   2  631.74   21.90
   7   2   2  624.74   22.10
   7   2   2  625.74   21.90
   7   2   2  630.34   20.70
   7   2   2  616.34   21.90
   8  -2   2  108.69    6.40
   8  -2   2  109.49    6.20
   8  -2   2  100.09    6.40
   8  -2   2  105.09    5.20
   8   2   2  110.19    6.40
   8   2   2  106.69    6.00
   8   2   2  112.19    6.10
   8   2   2  115.49    4.80
   9  -2   2  107.89    5.30
   9  -2   2  109.59    7.10
   9  -2   2  106.89    7.40
   9  -2   2  116.09    6.60
   9   2   2  108.49    6.50
   9   2   2  109.19    6.60
   9   2   2  102.29    6.70
  10  -2   2  444.86   17.30
  10  -2   2  444.76   17.90
  10  -2   2  483.55   18.70
  10  -2   2  411.56   15.60
  10   2   2  444.06   17.20
  10   2   2  418.06   17.50
  11  -2   2  631.44   23.20
  11  -2   2  606.14   21.20
  11  -2   2  657.13   24.00
  11  -2   2  633.34   26.70
  11   2   2  599.44   22.80
  11   2   2  607.04   23.40
  11   2   2  554.44   24.30
  12  -2   2  726.53   26.70
  12  -2   2  755.82   27.00
  12  -2   2  696.83   24.40
  12  -2   2  741.93   27.90
  12   2   2  674.83   29.20
  12   2   2  720.83   26.40
  12   2   2  685.73   26.60
  13  -2   2  584.04   22.40
  13  -2   2  515.35   19.20
  13  -2   2  566.74   22.20
  13  -2   2  563.24   23.00
  13   2   2  524.65   23.40
  13   2   2  582.14   22.00
  13   2   2  559.54   22.50
  14  -2   2  414.96   18.20
  14  -2   2  404.96   18.10
  14  -2   2  423.66   19.10
  14   2   2  418.66   18.20
  14   2   2  398.86   17.70
  14   2   2  399.36   18.40
  15  -2   2  129.69   10.10
  15  -2   2  127.59   10.00
  15  -2   2  101.69   10.40
  15   2   2  137.69    9.70
  15   2   2  139.89   10.30
  15   2   2  108.39   10.20
  16  -2   2    3.60    6.60
  16  -2   2   10.80    5.70
  16  -2   2   21.90    6.10
  16   2   2   10.50    5.50
  16   2   2   13.90    9.40
  16   2   2    5.30    5.00
  17  -2   2   36.70    7.40
  17  -2   2   48.30    8.70
  17  -2   2   50.29    7.80
  17   2   2   36.90    6.90
  17   2   2   40.00    7.70
  17   2   2   38.20    7.70
  18  -2   2   30.70    7.20
  18  -2   2   47.70    9.30
  18  -2   2   35.80    7.70
  18   2   2   36.80    7.20
  18   2   2   33.40    7.90
  18   2   2   45.90    7.90
  19  -2   2  103.49   12.50
  19  -2   2  115.59   11.40
  19  -2   2  124.79   12.80
  19   2   2   95.49   10.80
  19   2   2  105.09   12.70
  19   2   2  117.29   11.70
  20  -2   2  145.99   16.80
  20  -2   2  137.59   14.10
  20  -2   2  141.89   13.80
  20   2   2  137.79   14.10
  20   2   2  145.49   13.90
  20   2   2  160.68   16.80
  20  -3  -2   15.40    8.00
  20  -3  -2   -0.50    6.80
  20  -3  -2    7.80    6.20
  20   3  -2   10.30    7.20
  20   3  -2   10.60    7.50
  20   3  -2   13.90    6.50
  19  -3  -2   65.69   10.40
  19  -3  -2   59.99    8.30
  19  -3  -2   54.99    9.50
  19   3  -2   44.10    8.50
  19   3  -2   74.59    9.10
  19   3  -2   51.89    9.00
  18  -3  -2  201.18   13.80
  18  -3  -2  154.48   13.40
  18  -3  -2  126.39   12.50
  18   3  -2  196.08   14.30
  18   3  -2  167.18   11.50
  18   3  -2  189.38   14.00
  17  -3  -2  263.07   16.20
  17  -3  -2  224.38   12.80
  17  -3  -2  207.28   14.40
  17   3  -2  222.58   12.70
  17   3  -2  237.88   19.30
  17   3  -2  209.78   13.90
  16  -3  -2  362.76   16.80
  16  -3  -2  365.36   18.10
  16  -3  -2  372.36   18.50
  16   3  -2  349.87   17.80
  16   3  -2  372.26   18.00
  16   3  -2  334.47   16.20
  15  -3  -2  268.97   14.40
  15  -3  -2  249.58   12.90
  15  -3  -2  243.38   14.30
  15   3  -2  266.37   14.20
  15   3  -2  256.27   12.90
  15   3  -2  240.58   14.10
  14  -3  -2  102.39    9.60
  14  -3  -2  102.39    9.40
  14  -3  -2  110.99   11.60
  14   3  -2  108.49    9.40
  14   3  -2   84.89    7.90
  14   3  -2  116.49    9.30
  13  -3  -2   16.10    4.50
  13  -3  -2    6.10    6.30
 -13  -3   2   16.20    1.80
  13  -3  -2   14.70    4.50
  13   3  -2   22.50    4.60
  13   3  -2   18.90    5.10
  13   3  -2   12.30    4.50
  12  -3  -2  106.19    8.20
 -12  -3   2   93.89    4.30
  12  -3  -2  109.49    8.40
  12  -3  -2  107.79    7.40
  12   3  -2  119.39    8.20
  12   3  -2   98.09    8.30
  12   3  -2  115.89    7.30
  11  -3  -2  358.86   14.20
  11  -3  -2  370.16   15.20
  11  -3  -2  350.36   15.10
 -11  -3   2  320.47   11.50
  11   3  -2  335.17   14.60
  11   3  -2  372.66   15.00
  11   3  -2  299.87   11.10
 -10  -3   2 1237.48   40.50
  10  -3  -2 1308.87   43.60
  10  -3  -2 1282.17   42.80
  10   3  -2 1240.78   42.50
  10   3  -2 1180.48   45.20
  10   3  -2 1309.87   48.00
  10   3  -2 1261.87   40.50
   9  -3  -2  846.22   28.90
   9  -3  -2  816.72   28.20
   9  -3  -2  797.62   28.90
  -9  -3   2  788.62   26.00
   9   3  -2  784.12   27.90
   9   3  -2  804.22   28.60
   9   3  -2  811.62   28.70
  -8  -3   2  888.01   28.10
   8  -3  -2  907.31   29.80
   8  -3  -2  839.92   30.40
   8   3  -2  850.91   30.10
   8   3  -2  867.41   29.60
   8   3  -2  840.72   30.20
   7  -3  -2  352.66   13.60
   7  -3  -2  342.97   13.00
   7  -3  -2  360.16   13.80
   7   3  -2  339.37   13.40
   7   3  -2  336.27   13.40
   7   3  -2  344.37   12.90
   6  -3  -2   28.70    2.90
  -6  -3   2   22.10    1.20
   6  -3  -2   30.20    3.40
   6  -3  -2   30.00    3.30
   6   3  -2   23.60    2.60
   6   3  -2   25.80    3.10
   6   3  -2   25.70    2.90
   5  -3  -2   44.10    3.20
   5  -3  -2   44.40    3.00
   5  -3  -2   52.09    3.50
  -5  -3   2   40.50    1.80
   5   3  -2   42.20    3.30
   5   3  -2   42.20    2.90
   5   3  -2   42.40    3.20
   4  -3  -2   77.29    4.10
  -4  -3   2   71.19    2.90
   4  -3  -2   78.49    4.10
   4   3  -2   68.89    3.90
   4   3  -2   72.79    3.60
   4   3  -2   76.89    4.00
  -3  -3   2 1004.40   33.40
   3  -3  -2  997.70   34.20
   3  -3  -2 1087.29   34.30
   3   3  -2 1030.10   34.00
   3   3  -2 1051.09   34.30
  -2  -3   2 1745.73   56.69
   2  -3  -2 1666.23   57.39
   2  -3  -2 1690.13   56.69
  -2  -3   2 1765.02   56.29
   2   3  -2 1890.91   57.59
  -1  -3   2 4013.10  165.48
  -1  -3   2 3943.31  164.08
   1  -3  -2 4024.50  183.38
   1  -3  -2 4016.40  184.38
  -1   3   2 4204.18  188.28
  -1   3   2 4117.79  185.08
   1   3  -2 3939.01  163.68
   1   3  -2 3819.12  162.48
   0  -3   2 6421.16  245.88
   0  -3   2 6488.45  244.58
   0   3   2 6566.84  264.77
   0   3  -2 6200.68  242.58
   0   3  -2 6555.94  245.28
   1  -3   2  729.23   23.70
   1  -3   2  748.83   23.70
   1  -3   2  634.54   22.80
  -1  -3  -2  655.93   23.10
   1  -3   2  678.83   23.30
   1   3   2  659.33   22.70
   1   3   2  646.94   22.50
   2  -3   2  450.05   15.70
   2  -3   2  459.15   15.80
   2  -3   2  441.76   15.50
   2   3   2  436.66   15.30
   3  -3   2  272.47   10.20
   3  -3   2  273.67   10.10
   3  -3   2  273.07   10.30
   3  -3   2  274.67   10.40
   3   3   2  267.67    9.90
   3   3   2  267.27    9.00
   3   3   2  261.77   10.00
   4  -3   2   36.10    3.00
   4  -3   2   33.40    2.90
   4  -3   2   28.70    2.60
   4  -3   2   27.90    2.60
   4   3   2   32.70    1.40
   4   3   2   32.00    2.50
   4   3   2   31.50    2.70
   5  -3   2  362.56   13.40
   5  -3   2  365.76   13.70
   5  -3   2  384.56   13.50
   5  -3   2  382.36   14.00
   5   3   2  360.16   13.60
   5   3   2  359.56   13.60
   5   3   2  360.96   13.40
   6  -3   2 1671.53   54.09
   6  -3   2 1674.73   54.69
   6  -3   2 1612.94   53.79
   6  -3   2 1653.53   54.29
   6   3   2 1620.74   54.19
   6   3   2 1648.94   54.09
   6   3   2 1618.54   54.19
   7  -3   2 1322.47   43.80
   7  -3   2 1192.78   41.80
   7  -3   2 1198.68   41.20
   7  -3   2 1271.07   41.80
   7   3   2 1236.68   41.90
   7   3   2 1242.38   42.40
   8  -3   2  885.11   29.40
   8  -3   2  901.01   30.10
   8  -3   2  817.22   28.50
   8  -3   2  842.62   29.50
   8   3   2  837.82   27.80
   8   3   2  800.32   29.00
   8   3   2  806.32   30.40
   8   3   2  819.92   29.40
   9  -3   2  799.22   28.20
   9  -3   2  849.32   30.40
   9  -3   2  836.22   29.50
   9  -3   2  845.52   29.40
   9   3   2  815.62   29.10
   9   3   2  843.32   29.40
   9   3   2  835.22   27.50
   9   3   2  804.72   29.40
  10  -3   2  294.47   11.90
  10  -3   2  309.37   14.00
  10  -3   2  310.37   13.50
  10   3   2  318.77   11.30
  10   3   2  309.67   13.60
  10   3   2  311.57   13.50
  10   3   2  319.77   13.30
  11  -3   2  167.78   10.20
  11  -3   2  176.88    9.50
  11  -3   2  154.38    7.50
  11   3   2  166.38    9.70
  11   3   2  173.88    7.00
  11   3   2  184.88    9.60
  11   3   2  180.28    9.50
  12  -3   2   63.29    7.60
  12  -3   2   65.99    7.00
  12  -3   2   64.49    6.60
  12  -3   2   61.19    4.30
  12   3   2   68.79    7.00
  12   3   2   81.89    7.50
  12   3   2   60.09    3.70
  12   3   2   57.49    6.90
  13  -3   2   44.90    6.40
  13  -3   2   33.20    3.60
  13  -3   2   39.30    6.50
  13  -3   2   39.10    6.40
  13   3   2   42.70    6.20
  13   3   2   44.80    6.40
  13   3   2   36.70    6.30
  14  -3   2  183.68   11.60
  14  -3   2  176.38   12.10
  14  -3   2  175.78   10.80
  14   3   2  176.38   11.00
  14   3   2  178.68   11.30
  14   3   2  183.78   11.60
  15  -3   2  349.07   16.70
  15  -3   2  315.47   15.80
  15  -3   2  328.87   17.10
  15   3   2  305.77   16.10
  15   3   2  308.77   16.30
  15   3   2  320.27   15.50
  16  -3   2  288.77   16.60
  16  -3   2  298.67   15.30
  16  -3   2  302.87   16.10
  16   3   2  289.77   15.40
  16   3   2  245.48   15.50
  16   3   2  280.37   15.70
  17  -3   2  180.08   12.20
  17  -3   2  150.48   13.20
  17  -3   2  169.78   13.00
  17   3   2  164.68   11.70
  17   3   2  165.88   12.70
  18  -3   2  139.09   11.80
  18  -3   2  133.89   13.50
  18  -3   2  154.28   12.90
  18   3   2  139.49   12.60
  18   3   2  130.09   11.60
  18   3   2  147.19   12.30
  19  -3   2   24.80    7.60
  19  -3   2   28.80    8.00
  19   3   2   28.50   12.30
  19   3   2   32.80    7.60
  19   3   2   26.90    7.40
  20  -3   2    1.90    7.60
  20  -3   2    6.10    7.40
  20   3   2    0.50    6.00
  20   3   2    9.70    7.20
  20   3   2    5.30    7.00
  20  -4  -2   87.39   11.40
  20  -4  -2   70.29   10.60
  20  -4  -2   99.69   10.60
  20   4  -2   88.29   10.30
  20   4  -2   77.69   13.80
  20   4  -2   82.79   10.90
  19  -4  -2   62.79    8.70
  19  -4  -2   64.79   10.20
  19  -4  -2   53.19    9.60
  19   4  -2   47.20    9.00
  19   4  -2   55.49    8.20
  19   4  -2   54.39    9.20
  18  -4  -2   57.79   12.10
  18  -4  -2   61.89    9.90
  18  -4  -2   63.89    9.10
  18   4  -2   61.49    8.40
  18   4  -2   62.39    9.80
  18   4  -2   51.89    9.30
  17  -4  -2    3.80    5.70
  17  -4  -2    5.50   10.50
  17  -4  -2    1.20    5.20
  17   4  -2   -4.00    5.60
  17   4  -2    1.80    5.70
  17   4  -2    2.10    5.90
  16  -4  -2   70.89    9.20
  16  -4  -2   64.69    7.70
  16   4  -2   64.19    8.70
  16   4  -2   47.90    7.00
  16   4  -2   52.59   11.80
  15  -4  -2  128.69   11.20
  15  -4  -2  145.59   11.80
  15  -4  -2  138.19   10.20
  15   4  -2  142.89    9.90
  15   4  -2  132.59   10.70
  15   4  -2  137.89   10.70
  14  -4  -2  465.15   21.30
  14  -4  -2  460.35   19.70
  14  -4  -2  514.85   21.40
  14   4  -2  455.75   20.30
  14   4  -2  499.15   20.80
  14   4  -2  470.15   19.50
  13  -4  -2  316.57   15.50
  13  -4  -2  289.77   15.30
  13  -4  -2  303.57   14.10
  13   4  -2  302.07   14.60
  13   4  -2  333.57   15.30
  13   4  -2  302.17   13.60
  12  -4  -2  600.94   23.50
  12  -4  -2  587.84   22.50
  12  -4  -2  646.64   24.30
  12   4  -2  585.14   22.10
  12   4  -2  611.94   27.00
  12   4  -2  534.85   19.20
  12   4  -2  548.55   22.60
  11  -4  -2  394.36   16.90
  11  -4  -2  400.36   16.10
  11  -4  -2  377.96   17.00
  11   4  -2  398.96   15.80
  11   4  -2  405.96   16.70
  11   4  -2  373.26   16.30
  10  -4  -2  136.19    8.60
  10  -4  -2  137.79    7.90
  10   4  -2  136.19    8.00
  10   4  -2  132.09    8.00
  10   4  -2  149.59    7.80
   9  -4  -2   50.49    5.40
   9  -4  -2   45.00    5.20
   9  -4  -2   44.60    4.70
   9   4  -2   48.90    5.10
   9   4  -2   42.10    4.10
   9   4  -2   53.69    5.00
   8  -4  -2    9.50    2.70
   8  -4  -2   13.50    3.20
   8  -4  -2   16.30    3.00
   8   4  -2    9.80    2.50
   8   4  -2   15.50    2.80
   8   4  -2   10.00    2.70
   7  -4  -2  503.95   19.00
   7  -4  -2  437.36   21.20
   7  -4  -2  521.35   18.50
   7   4  -2  558.04   19.80
   7   4  -2  503.35   18.20
   6  -4  -2  353.06   14.00
   6  -4  -2  359.06   14.00
   6   4  -2  371.06   13.90
   6   4  -2  355.26   13.90
   6   4  -2  358.66   13.30
   5  -4  -2  721.63   25.60
   5  -4  -2  797.62   25.90
   5   4  -2  719.83   25.60
   5   4  -2  716.63   25.60
   4  -4  -2 1180.98   41.90
   4  -4  -2 1293.97   42.10
   4   4  -2 1241.48   41.60
   4   4  -2 1332.77   42.20
   3  -4  -2  790.82   28.10
   3  -4  -2  847.92   28.20
   3   4  -2  832.82   28.10
   3   4  -2  834.42   27.80
  -2  -4   2 1610.84   52.49
   2  -4  -2 1579.94   52.59
   2  -4  -2 1607.44   52.79
   2   4  -2 1625.84   52.29
   2   4  -2 1624.04   52.59
  -2   4   2 1582.44   52.09
   1  -4  -2  675.43   22.90
  -1  -4   2  659.43   22.60
  -1  -4   2  654.43   22.90
   1   4  -2  653.83   22.30
  -1   4   2  654.83   22.20
   0  -4  -2 1270.77   41.10
   0  -4   2 1253.37   40.90
   0  -4   2 1210.48   40.70
   0   4   2 1213.88   40.30
   0   4  -2 1202.18   40.40
   1  -4   2  223.88    9.10
   1  -4   2  237.48    9.20
   1  -4   2  223.48    9.00
  -1  -4  -2  236.98    9.40
   1   4   2  219.08    8.60
   2  -4   2 1993.00   63.59
   2  -4   2 2006.30   63.69
  -2  -4  -2 1900.01   63.89
   2  -4   2 1922.71   63.49
   2   4   2 1978.40   63.39
   2   4   2 1885.91   63.09
   3  -4   2 1855.31   61.99
   3  -4   2 1937.71   62.19
   3  -4   2 1912.41   62.29
   3   4   2 1904.11   61.79
   3   4   2 1891.91   61.99
   4  -4   2 1550.64   50.19
   4  -4   2 1423.56   49.70
   4  -4   2 1539.15   49.90
   4   4   2 1497.35   49.60
   4   4   2 1536.25   48.30
   4   4   2 1512.55   49.80
   5  -4   2  904.91   30.80
   5  -4   2  949.01   31.10
   5  -4   2  876.91   30.70
   5  -4   2  918.71   31.30
   5   4   2  891.41   30.60
   5   4   2  883.41   30.80
   6  -4   2  276.47   11.20
   6  -4   2  265.67   10.90
   6  -4   2  290.27   11.00
   6  -4   2  277.47   11.70
   6   4   2  269.97   11.10
   6   4   2  263.07   10.80
   6   4   2  253.07   10.90
   7  -4   2  179.88    8.20
   7  -4   2  199.38    9.40
   7  -4   2  195.48    9.00
   7  -4   2  191.78    8.70
   7   4   2  182.28    8.70
   7   4   2  184.68    8.50
   8  -4   2    8.70    3.20
   8  -4   2    3.60    2.00
   8  -4   2    3.80    2.80
   8  -4   2    2.50    2.60
   8   4   2    3.20    2.40
   8   4   2    3.80    2.50
   8   4   2    0.30    2.40
   9  -4   2  169.58    7.70
   9  -4   2  155.28    9.00
   9  -4   2  172.98    8.80
   9  -4   2  159.48    8.90
   9   4   2  142.19    9.30
   9   4   2  155.48    8.50
  10  -4   2  287.67   13.40
  10  -4   2  281.37   12.80
  10  -4   2  278.37   11.40
  10  -4   2  284.97   13.00
  10   4   2  285.17   12.80
  10   4   2  268.67   10.40
  10   4   2  282.77   12.80
  10   4   2  266.47   12.30
  11  -4   2  646.94   24.90
  11  -4   2  622.64   28.50
  11  -4   2  685.33   25.00
  11  -4   2  623.34   22.90
  11   4   2  615.54   22.00
  11   4   2  646.84   24.10
  11   4   2  665.53   24.60
  11   4   2  667.63   24.80
  12  -4   2  296.47   14.30
  12  -4   2  281.17   11.80
  12  -4   2  294.87   14.60
  12  -4   2  286.47   19.40
  12   4   2  298.67   14.10
  12   4   2  303.57   14.20
  12   4   2  296.87   13.70
  12   4   2  287.67   10.90
  13  -4   2  600.94   24.80
  13  -4   2  497.25   22.30
  13  -4   2  466.55   18.60
  13  -4   2  496.95   21.20
  13   4   2  537.35   21.00
  13   4   2  469.45   21.20
  13   4   2  554.64   21.70
  14  -4   2  224.68   13.40
  14  -4   2  239.98   13.40
  14  -4   2  200.08   13.60
  14   4   2  222.98   12.50
  14   4   2  236.18   13.30
  14   4   2  219.98   13.00
  15  -4   2   47.70    8.20
  15  -4   2   62.99    8.10
  15  -4   2   73.79    8.70
  15   4   2   47.90    7.50
  15   4   2   48.20    7.00
  15   4   2   55.69    7.40
  16  -4   2   -6.50    5.10
  16  -4   2    8.60    5.90
  16  -4   2   -2.80    5.70
  16   4   2    7.70    6.10
  16   4   2    6.80    5.90
  16   4   2    7.10    5.70
  17  -4   2   -0.90    6.40
  17  -4   2    9.40    6.00
  17   4   2    7.90    6.30
  17   4   2    6.00    6.10
  17   4   2   11.20    7.00
  18  -4   2   65.29    9.30
  18  -4   2   46.30    9.50
  18  -4   2   59.39    9.30
  18   4   2   50.29    8.60
  18   4   2   61.69    9.50
  18   4   2   54.69    8.40
  19  -4   2   68.39   10.20
  19  -4   2   68.99   10.20
  19  -4   2   44.90   10.00
  19   4   2   70.49   10.00
  19   4   2   66.59    9.60
  19   4   2   71.29   12.80
  20  -5  -2   -3.30    7.10
  20  -5  -2    3.60    6.20
  20   5  -2   19.60    9.30
  20   5  -2   -8.40    8.40
  20   5  -2    6.50    7.80
  19  -5  -2   23.40    9.30
  19  -5  -2   35.60    8.50
  19  -5  -2   45.50    7.90
  19   5  -2   33.20   10.70
  19   5  -2   41.70    7.70
  19   5  -2   40.60    8.80
  18  -5  -2  109.59   12.80
  18  -5  -2  131.29   11.00
  18  -5  -2  105.59   13.00
  18   5  -2  130.09   11.00
  18   5  -2  138.99   13.30
  18   5  -2  108.69   12.10
  17  -5  -2  183.98   12.60
  17  -5  -2  163.98   13.90
  17  -5  -2  188.68   14.20
  17   5  -2  194.08   13.60
  17   5  -2  192.68   13.70
  17   5  -2  194.28   12.20
  16  -5  -2  147.49   12.90
  16  -5  -2  159.78   11.10
  16  -5  -2  143.29   12.70
  16   5  -2  177.38   20.00
  16   5  -2  169.78   12.40
  16   5  -2  143.79   10.80
  15  -5  -2  177.88   13.40
  15  -5  -2  157.48   11.10
  15  -5  -2  181.58   13.20
  15   5  -2  175.68   12.40
  15   5  -2  174.98   11.00
  15   5  -2  182.08   12.60
  14  -5  -2   26.30    6.20
  14  -5  -2   18.10    5.90
  14  -5  -2   37.30    7.50
  14   5  -2   24.60    5.70
  14   5  -2   28.70    6.50
  14   5  -2   20.80    5.50
  13  -5  -2    3.50    5.20
  13  -5  -2    2.90    4.30
  13  -5  -2   11.40    5.40
  13   5  -2   13.20    5.10
  13   5  -2    7.00    4.30
  13   5  -2   15.60    4.50
  12  -5  -2   75.39    8.40
  12  -5  -2  100.49    7.70
  12   5  -2   93.89   10.30
  12   5  -2  102.99    8.60
  12   5  -2   83.99    7.70
  11  -5  -2   91.59    8.20
  11  -5  -2   97.39    7.50
  11  -5  -2  103.29    8.40
  11   5  -2   86.59    7.10
  11   5  -2   91.89    7.00
  11   5  -2   92.89    7.90
  10  -5  -2  532.85   20.40
  10  -5  -2  535.05   21.10
  10  -5  -2  493.05   21.10
  10   5  -2  530.45   20.70
  10   5  -2  528.75   19.90
  10   5  -2  526.65   20.50
   9  -5  -2  509.75   20.50
   9  -5  -2  426.26   17.10
   9  -5  -2  408.36   18.50
   9   5  -2  418.76   18.80
   9   5  -2  423.96   16.70
   9   5  -2  427.16   17.20
   8  -5  -2 1149.58   38.40
   8  -5  -2 1049.99   37.80
   8   5  -2 1075.79   37.00
   8   5  -2 1071.29   37.80
   8   5  -2 1087.29   37.60
   7  -5  -2 1060.79   36.80
   7  -5  -2 1130.19   37.20
   7   5  -2 1030.90   36.60
   7   5  -2 1023.70   36.40
   7   5  -2 1052.79   36.00
   6  -5  -2  646.14   24.30
   6  -5  -2  639.24   24.80
   6   5  -2  655.53   23.60
   6   5  -2  662.33   23.00
   6   5  -2  656.63   24.70
   5  -5  -2   95.99    5.60
   5  -5  -2   84.09    5.30
   5   5  -2   85.19    4.80
   5   5  -2   81.19    5.00
   4  -5  -2  152.58    7.50
   4  -5  -2  163.98    7.60
   4   5  -2  160.08    7.00
   4   5  -2  167.08    7.60
   3  -5  -2  374.16   14.10
   3  -5  -2  351.66   14.10
  -3   5   2  367.16   13.40
   3   5  -2  374.36   14.00
   3   5  -2  373.56   13.60
   2  -5  -2 1872.51   61.29
   2   5  -2 1845.12   60.79
  -2   5   2 1870.41   60.69
  -1  -5   2 1211.58   40.10
  -1  -5   2 1208.08   40.50
   1  -5  -2 1174.48   40.40
   1   5  -2 1219.58   39.80
  -1   5   2 1168.78   39.50
   0  -5   2 1473.85   47.90
   0  -5   2 1454.45   48.20
   0  -5  -2 1471.25   48.30
   0   5  -2 1413.96   47.50
   0   5   2 1398.86   47.30
   1  -5   2  860.21   30.20
  -1  -5  -2  903.41   30.60
   1  -5   2  883.91   30.30
   1  -5   2  909.61   30.20
   1   5   2  869.11   29.60
  -1   5  -2  844.82   29.60
   2  -5   2  687.43   22.90
  -2  -5  -2  624.04   23.00
   2  -5   2  668.13   22.70
   2  -5   2  621.34   22.60
   2   5   2  618.54   22.00
   2   5   2  619.54   22.40
   3  -5   2   32.10    3.40
   3  -5   2   32.50    3.30
   3  -5   2   38.60    3.40
   3   5   2   36.10    3.00
   3   5   2   39.20    3.30
   4  -5   2   58.09    4.40
   4  -5   2   52.59    4.00
   4  -5   2   53.19    4.20
   4   5   2   53.69    4.00
   4   5   2   56.49    3.90
   5  -5   2  192.18    8.50
   5  -5   2  180.48    8.50
   5  -5   2  202.88   10.10
   5   5   2  195.58    9.10
   5   5   2  183.78    6.50
   5   5   2  186.28    8.50
   6  -5   2  597.44   21.70
   6  -5   2  597.04   22.30
   6  -5   2  627.84   21.70
   6   5   2  575.34   21.60
   6   5   2  584.54   21.30
   7  -5   2  974.70   34.00
   7  -5   2  957.90   33.60
   7  -5   2  959.10   32.90
   7  -5   2 1015.30   34.70
   7   5   2  921.71   33.10
   7   5   2  924.61   32.90
   7   5   2  929.81   33.30
   8  -5   2  820.42   30.10
   8  -5   2  828.22   29.20
   8  -5   2  841.72   29.90
   8   5   2  847.92   29.90
   8   5   2  836.52   30.00
   9  -5   2  618.74   21.30
   9  -5   2  554.54   22.70
   9  -5   2  557.94   22.30
   9  -5   2  587.24   22.10
   9   5   2  563.64   21.40
   9   5   2  570.14   21.90
  10  -5   2  207.08   11.80
  10  -5   2  195.68   11.10
  10  -5   2  227.28   12.70
  10  -5   2  217.18    9.70
  10   5   2  199.68   10.70
  10   5   2  218.78   10.70
  10   5   2  219.28   11.00
  11  -5   2    5.00    4.10
  11  -5   2    8.60    3.90
  11  -5   2    8.60    3.20
  11  -5   2   10.50    4.60
  11   5   2   17.90    4.20
  11   5   2   11.20    4.00
  11   5   2    9.50    3.70
  11   5   2   11.10    2.30
  12  -5   2    5.50    4.90
  12  -5   2    6.50    5.00
  12  -5   2   12.60    4.80
  12   5   2   17.40    2.50
  12   5   2   14.60    4.30
  12   5   2   19.50    5.00
  12   5   2   15.90    4.50
  13  -5   2   65.19    8.00
  13  -5   2   53.19    8.00
  13  -5   2   70.19    8.60
  13   5   2   46.20    6.60
  13   5   2   43.40    6.50
  13   5   2   52.29    6.70
  14  -5   2   84.39    9.40
  14  -5   2   97.19    9.70
  14  -5   2   84.49   10.10
  14   5   2   77.99    8.80
  14   5   2   95.89    9.50
  14   5   2   90.19    9.40
  15  -5   2  148.79   16.20
  15  -5   2  174.68   12.50
  15  -5   2  159.18   12.10
  15   5   2  159.28   11.20
  15   5   2  154.58   11.80
  16  -5   2  191.78   14.70
  16  -5   2  210.38   14.30
  16   5   2  194.98   13.80
  16   5   2  178.08   11.70
  17  -5   2  102.59   11.40
  17  -5   2   86.99   10.50
  17  -5   2   98.29   12.20
  17   5   2   95.79   10.50
  17   5   2   88.89   11.00
  17   5   2  109.39   11.80
  18  -5   2   29.90    7.40
  18  -5   2   22.30    7.70
  18  -5   2   27.40    8.50
  18   5   2   46.00    8.10
  18   5   2   46.60    8.70
  18   5   2   37.40    8.60
  19  -5   2   17.10    8.40
  19  -5   2   12.00    7.10
  19  -5   2    7.90    6.90
  19   5   2   22.50    7.90
  19   5   2    5.00    7.70
  19  -6  -2   53.39   10.70
  19  -6  -2   60.59    9.10
  19  -6  -2   87.29   11.30
  19   6  -2   73.49   10.90
  19   6  -2   69.59   10.60
  19   6  -2   53.09    8.60
  18  -6  -2   23.70    8.10
  18  -6  -2   15.30    6.40
  18  -6  -2   12.50    8.00
  18   6  -2   10.30    6.60
  18   6  -2   28.70    8.50
  18   6  -2   17.70    7.60
  17  -6  -2   -5.90    6.50
  17  -6  -2    6.20    6.60
  17  -6  -2    6.00    6.20
  17   6  -2   11.70    6.70
  17   6  -2    9.70    6.70
  17   6  -2    5.00    5.70
  16  -6  -2    5.60    5.50
  16  -6  -2   11.70    6.30
  16   6  -2   14.90    6.50
  16   6  -2   21.60    6.90
  15  -6  -2   83.19    9.20
  15  -6  -2   68.09   12.20
  15  -6  -2  108.49   11.20
  15   6  -2  111.89    9.30
  15   6  -2  129.59   11.20
  15   6  -2   90.19   14.30
  14  -6  -2  133.19   11.40
  14  -6  -2  122.99   10.10
  14  -6  -2  109.89   11.30
  14   6  -2  157.28   11.60
  14   6  -2  148.39    9.40
  14   6  -2  145.59   10.70
  13  -6  -2  184.28   11.50
  13  -6  -2  203.78   13.10
  13  -6  -2  183.78   13.00
  13   6  -2  204.78   11.90
  13   6  -2  209.58   12.00
  13   6  -2  201.18   11.30
  12  -6  -2  421.16   19.00
  12  -6  -2  410.16   17.90
  12  -6  -2  427.86   19.50
  12   6  -2  417.46   18.30
  12   6  -2  406.66   18.00
  12   6  -2  384.46   16.90
  11  -6  -2  190.18   12.10
  11  -6  -2  200.18   11.90
  11   6  -2  195.28   10.20
  11   6  -2  195.68   10.90
  11   6  -2  197.78   11.20
  10  -6  -2  436.46   18.80
  10  -6  -2  444.26   18.60
  10   6  -2  426.56   17.90
  10   6  -2  420.06   16.90
  10   6  -2  406.16   17.40
   9  -6  -2    3.70    3.50
   9  -6  -2    4.50    3.60
   9   6  -2    5.50    3.20
   9   6  -2    8.20    3.30
   9   6  -2    4.70    3.30
   8  -6  -2   25.30    5.20
   8   6  -2   47.60    5.70
   8   6  -2   25.20    3.90
   7  -6  -2  247.68   11.40
   7  -6  -2  225.98   11.30
   7   6  -2  235.28   10.30
   7   6  -2  238.38   11.10
   7   6  -2  253.27   11.10
   6  -6  -2  595.54   22.10
   6  -6  -2  574.94   22.10
   6   6  -2  596.64   21.80
   6   6  -2  583.14   21.20
   5  -6  -2  760.12   27.60
   5  -6  -2  765.72   27.60
   5   6  -2  767.42   26.90
   5   6  -2  785.12   27.50
   4  -6  -2 1309.37   43.20
   4  -6  -2 1260.27   43.30
   4   6  -2 1270.77   42.40
   4   6  -2 1209.48   43.90
   3  -6  -2 1330.77   46.30
   3  -6  -2 1408.86   46.30
  -3   6   2 1369.76   45.40
   3   6  -2 1376.96   45.60
   3   6  -2 1352.86   46.10
  -2  -6   2  318.87   13.40
   2  -6  -2  326.47   13.20
   2  -6  -2  331.87   13.00
  -2   6   2  322.27   12.30
   2   6  -2  310.17   12.40
  -1  -6   2   22.90    3.30
   1  -6  -2   20.10    3.10
  -1   6   2   20.90    2.70
   1   6  -2   16.80    2.60
   0  -6  -2  142.79    7.60
   0  -6   2  140.99    7.40
   0  -6   2  148.69    7.20
   0   6  -2  157.58    6.90
   0   6   2  141.49    6.60
  -1  -6  -2  906.81   31.90
   1  -6   2  900.61   31.60
   1  -6   2  931.21   31.40
   1   6   2  886.91   30.70
  -1   6  -2  893.21   30.80
  -2  -6  -2  197.68    9.10
   2  -6   2  173.98    8.50
   2  -6   2  168.48    8.40
   2  -6   2  183.68    8.60
   2   6   2  182.38    8.30
   2   6   2  177.68    7.90
   3  -6   2 1126.29   38.30
   3  -6   2 1119.19   38.20
   3  -6   2 1137.39   38.60
   3   6   2 1120.19   38.10
   3   6   2 1082.39   37.60
   4  -6   2  589.54   20.90
   4  -6   2  548.95   21.10
   4  -6   2  535.65   20.70
   4   6   2  586.84   21.50
   4   6   2  564.34   20.30
   5  -6   2 1371.76   46.40
   5  -6   2 1404.56   46.00
   5  -6   2 1367.06   46.10
   5   6   2 1296.37   43.50
   5   6   2 1319.27   45.40
   5   6   2 1361.66   45.80
   6  -6   2  784.52   28.70
   6  -6   2  770.12   28.10
   6   6   2  804.32   27.70
   6   6   2  781.22   28.00
   7  -6   2  151.18    8.50
   7  -6   2  155.38    8.10
   7   6   2  163.18    8.60
   7   6   2  152.08    8.30
   8  -6   2   33.90    4.70
   8  -6   2   29.70    4.10
   8  -6   2   29.40    4.70
   8   6   2   25.80    4.00
   8   6   2   25.90    4.20
   8   6   2   29.80    5.20
   9  -6   2  136.79    9.30
   9  -6   2  131.39    8.90
   9  -6   2  142.99    7.70
   9   6   2  130.79    7.80
   9   6   2  134.29    8.50
   9   6   2  153.88    8.70
  10  -6   2  188.18   11.40
  10  -6   2  168.88   10.60
  10  -6   2  181.78    9.00
  10  -6   2  172.58   10.50
  10   6   2  170.48   10.10
  10   6   2  167.68   11.90
  11  -6   2  172.98    8.80
  11  -6   2  163.98   10.40
  11  -6   2  165.88   10.30
  11  -6   2  156.28   11.00
  11   6   2  161.78   10.20
  11   6   2  159.18    9.50
  11   6   2  157.88    9.90
  12  -6   2  241.88   13.70
  12  -6   2  242.78   14.50
  12  -6   2  233.88   13.30
  12   6   2  249.97   13.00
  12   6   2  232.38   10.00
  12   6   2  237.08   12.90
  12   6   2  264.97   12.80
  13  -6   2  229.38   14.10
  13  -6   2  246.58   15.20
  13  -6   2  239.38   14.20
  13   6   2  245.38   13.50
  13   6   2  259.87   13.30
  13   6   2  252.97   13.80
  14  -6   2   86.89   10.50
  14  -6   2   80.49    9.70
  14  -6   2   98.69   10.50
  14   6   2   86.89    9.50
  14   6   2  100.19   10.00
  14   6   2  106.09    9.50
  15  -6   2   50.89    8.80
  15  -6   2   64.49    9.30
  15  -6   2   58.49    8.80
  15   6   2   80.19    8.80
  15   6   2   75.59    9.30
  15   6   2   64.89    8.40
  16  -6   2    2.70    6.20
  16  -6   2   -6.60    5.80
  16  -6   2    6.00    6.80
  16   6   2   11.90    6.30
  16   6   2    4.00    5.40
  16   6   2    4.90    6.10
  17  -6   2   -1.30    6.00
  17  -6   2   -9.50    6.60
  17  -6   2   -6.70    6.20
  17   6   2   -7.30    6.00
  17   6   2    8.10    7.00
  17   6   2    4.40    6.40
  18  -6   2   25.10    8.60
  18  -6   2   47.20   14.80
  18  -6   2   46.50    9.40
  18   6   2   35.50    8.30
  18   6   2   40.80    9.10
  19  -6   2   26.30    8.60
  19  -6   2   34.90    9.60
  19   6   2   36.60    7.90
  19   6   2   39.70    9.30
  19  -7  -2   32.10    9.40
  19  -7  -2   13.70    9.40
  19   7  -2   34.00    9.30
  19   7  -2   23.90    8.40
  18  -7  -2   51.49   10.00
  18  -7  -2   47.80    9.30
  18   7  -2   62.89    9.10
  18   7  -2   43.10    9.50
  18   7  -2   53.59    9.40
  17  -7  -2  147.79   14.10
  17  -7  -2  118.39   13.60
  17   7  -2  135.39   13.40
  17   7  -2  130.79   11.40
  17   7  -2  129.79   13.30
  16  -7  -2   55.89    9.50
  16  -7  -2   75.99   10.50
  16   7  -2   47.10    8.20
  16   7  -2   69.69    8.50
  16   7  -2   68.69    9.30
  15  -7  -2   65.89    9.80
  15  -7  -2   60.49    9.60
  15   7  -2   55.99    7.90
  15   7  -2   64.39    8.40
  15   7  -2   55.29   10.30
  14  -7  -2    1.90    5.70
  14  -7  -2   -1.90    5.30
  14   7  -2    5.30    5.20
  14   7  -2    7.00    5.40
  14   7  -2    0.30    4.30
  13  -7  -2   11.30    6.00
  13  -7  -2   16.40    6.10
  13   7  -2   17.80    5.10
  13   7  -2   13.40    5.20
  13   7  -2   20.90    5.30
  12  -7  -2   47.10    7.70
  12  -7  -2   36.00    7.00
  12   7  -2   56.99    7.30
  12   7  -2   65.99    6.70
  12   7  -2   50.39    6.90
  11  -7  -2  116.19    9.60
  11  -7  -2   88.99    9.30
  11   7  -2  110.99    7.70
  11   7  -2  117.49    9.10
  11   7  -2  115.19    8.90
  10  -7  -2   97.69    8.80
  10  -7  -2  107.89    9.20
  10   7  -2  136.39    9.00
  10   7  -2  131.69   11.40
  10   7  -2  127.39    8.70
   9  -7  -2  456.45   19.20
   9  -7  -2  420.26   18.60
   9   7  -2  426.16   18.20
   9   7  -2  443.76   17.50
   9   7  -2  442.16   18.20
   8  -7  -2  802.52   29.30
   8  -7  -2  776.02   29.40
   8   7  -2  768.12   28.60
   8   7  -2  765.62   28.70
   7  -7  -2  595.44   22.70
   7   7  -2  557.34   21.20
   7   7  -2  550.64   21.60
   6  -7  -2  149.29    8.60
   6  -7  -2  155.98    8.80
   6   7  -2  142.89    7.60
   6   7  -2  152.18    9.00
   5  -7  -2   18.30    3.60
   5  -7  -2   19.20    3.70
   5   7  -2   17.10    3.00
   5   7  -2    9.10    2.70
   4  -7  -2  108.39    6.90
   4  -7  -2  119.89    7.30
   4   7  -2  119.09    6.70
   4   7  -2  116.69    6.30
   3  -7  -2  168.08    8.60
   3  -7  -2  171.78    8.90
   3   7  -2  175.88    8.60
   3   7  -2  164.98    7.90
  -3   7   2  172.08    8.00
   2  -7  -2  437.86   17.60
  -2  -7   2  457.95   18.00
  -2   7   2  458.45   16.70
   2   7  -2  436.46   16.70
   1  -7  -2  321.77   13.90
   1   7  -2  339.77   13.20
  -1   7   2  325.37   12.90
   0  -7  -2  387.66   15.90
   0   7   2  389.16   14.80
   0   7  -2  387.06   14.90
   1  -7   2  368.56   18.40
   1  -7   2  448.46   16.90
  -1  -7  -2  442.46   17.50
  -1   7  -2  431.86   16.40
   1   7   2  466.25   17.30
   2  -7   2  183.28    8.90
   2  -7   2  171.68    8.90
  -2  -7  -2  185.18    9.40
   2   7   2  191.88    8.40
   2   7   2  199.88    9.10
  -2   7  -2  171.58    8.40
   3  -7   2  120.99    7.30
   3  -7   2  128.59    7.60
   3  -7   2  134.99    7.30
   3   7   2  133.39    7.20
   3   7   2  137.19    6.90
   4  -7   2   11.00    3.00
   4  -7   2    6.30    2.60
   4  -7   2    4.40    2.50
   4   7   2    7.60    2.60
   4   7   2    9.80    2.60
   5  -7   2   50.79    5.30
   5  -7   2   45.00    4.60
   5  -7   2   49.20    4.90
   5   7   2   50.89    4.80
   5   7   2   43.80    4.20
   6  -7   2   53.69    5.20
   6  -7   2   56.39    5.60
   6  -7   2   54.09    5.40
   6   7   2   44.20    2.40
   6   7   2   51.19    5.00
   7  -7   2  294.97   14.00
   7  -7   2  321.07   13.20
   7  -7   2  287.57   13.50
   7   7   2  294.27   13.20
   7   7   2  295.37   12.70
   8  -7   2  511.65   20.30
   8  -7   2  489.45   19.30
   8  -7   2  495.55   20.80
   8   7   2  505.15   19.80
   8   7   2  495.75   19.30
   8   7   2  490.25   20.00
   9  -7   2  263.87   14.40
   9  -7   2  237.78   11.20
   9  -7   2  225.58   12.10
   9   7   2  241.38   12.60
   9   7   2  238.18   12.60
   9   7   2  222.18   11.90
  10  -7   2  271.47   15.00
  10  -7   2  275.07   14.10
  10   7   2  297.37   13.50
  10   7   2  303.07   14.00
  10   7   2  289.07   13.90
  11  -7   2   27.30    5.70
  11  -7   2   46.30    6.70
  11   7   2   40.00    5.90
  11   7   2   39.70    5.90
  11   7   2   39.20    5.70
  12  -7   2   -2.70    4.40
  12  -7   2   -1.40    4.20
  12   7   2    3.70    4.60
  12   7   2   -0.80    4.60
  12   7   2    0.50    4.30
  13  -7   2   36.10    7.70
  13  -7   2   26.90    6.60
  13   7   2   42.10    6.80
  13   7   2   40.30    7.00
  13   7   2   36.70    6.60
  14  -7   2   81.89   10.10
  14  -7   2   79.99   10.60
  14   7   2  105.29   10.20
  15  -7   2   99.99   11.10
  15  -7   2   78.49   11.40
  15   7   2   76.49    9.30
  15   7   2   77.09    9.30
  15   7   2   86.89   10.40
  16  -7   2  111.59   12.00
  16  -7   2  100.19   12.60
  16   7   2  135.79   12.60
  16   7   2  116.49   12.00
  16   7   2  121.69   11.20
  17  -7   2   90.09   12.60
  17  -7   2  109.99   12.40
  17   7   2  112.59   12.50
  17   7   2   83.99   10.20
  17   7   2   85.19   10.60
  18  -7   2    2.50    7.30
  18  -7   2   12.40    8.50
  18   7   2    9.40    7.50
  18   7   2   23.20   12.30
  18   7   2   34.20    8.70
  18  -8  -2    2.50    7.60
  18  -8  -2   -5.50    7.00
  18   8  -2   11.10    6.90
  18   8  -2   12.90    8.10
  17  -8  -2   -4.30    6.80
  17  -8  -2  -12.80    6.10
  17   8  -2    1.40    6.60
  17   8  -2   -6.00    6.70
  17   8  -2    1.40    6.40
  16  -8  -2   -8.10    6.00
  16  -8  -2   -2.00    6.30
  16   8  -2    6.30    6.30
  16   8  -2    1.80    6.70
  16   8  -2    2.30    5.10
  15  -8  -2   32.00    8.20
  15  -8  -2   51.69    8.90
  15   8  -2   54.89    8.60
  15   8  -2   53.19    7.80
  15   8  -2   52.99    8.00
  14  -8  -2  115.69   12.40
  14  -8  -2  127.69   12.20
  14   8  -2  136.79   11.00
  14   8  -2  124.29   10.20
  13  -8  -2  241.28   15.50
  13  -8  -2  219.98   15.40
  13   8  -2  253.07   14.30
  13   8  -2  268.77   14.90
  13   8  -2  265.07   13.20
  12  -8  -2  254.67   15.60
  12  -8  -2  231.08   14.90
  12   8  -2  269.87   14.50
  12   8  -2  263.97   14.10
  12   8  -2  276.07   13.60
  11  -8  -2  107.89   10.40
  11  -8  -2  108.39   10.20
  11   8  -2  116.29    9.40
  11   8  -2  109.79    9.40
  11   8  -2  133.69    9.10
  10  -8  -2   74.99    8.60
  10  -8  -2   75.39    8.70
  10   8  -2   80.39    7.80
  10   8  -2   88.89    8.10
  10   8  -2   80.89    7.40
   9  -8  -2   17.70    5.00
   9   8  -2   12.90    4.10
   9   8  -2   18.90    4.50
   9   8  -2   19.50    4.40
   8  -8  -2  118.29    9.00
   8  -8  -2  138.79    9.30
   8   8  -2  131.09    8.70
   8   8  -2  120.99    7.60
   8   8  -2  120.59    8.30
   7  -8  -2  229.58   12.30
   7  -8  -2  233.18   12.40
   7   8  -2  247.68   11.90
   7   8  -2  254.97   11.50
   6  -8  -2  363.56   15.90
   6  -8  -2  340.07   15.60
   6   8  -2  365.76   14.60
   6   8  -2  344.67   15.10
   5  -8  -2  511.75   22.70
   5   8  -2  535.05   20.90
  -5   8   2  545.45   20.10
   5   8  -2  546.35   20.20
   4  -8  -2  153.08    9.60
   4  -8  -2  152.68    8.80
  -4   8   2  160.58    8.00
   3  -8  -2  408.46   17.30
   3   8  -2  403.16   16.10
   3   8  -2  441.16   16.90
  -3   8   2  413.06   16.10
  -2  -8   2  199.88   10.50
   2  -8  -2  198.88   10.40
   2   8  -2  199.88    9.40
  -2   8   2  204.98    9.20
  -1  -8   2  125.59    8.10
   1  -8  -2  142.09    8.40
  -1   8   2  135.39    7.20
   1   8  -2  133.99    7.10
   0  -8   2    0.20    2.20
   0  -8  -2    3.30    2.40
   0   8  -2    4.80    2.30
   0   8   2    2.20    2.10
   1  -8   2  155.88    8.60
  -1  -8  -2  140.09    8.60
   1   8   2  146.29    7.50
  -1   8  -2  146.69    7.70
   2  -8   2  220.08   11.10
  -2  -8  -2  230.48   11.60
   2   8   2  232.48   10.80
   2   8   2  237.88   10.40
  -2   8  -2  227.98   10.40
   3  -8   2  407.26   17.10
   3  -8   2  434.46   18.70
  -3   8  -2  405.06   16.20
   3   8   2  412.16   16.60
   3   8   2  406.76   16.20
   4  -8   2  261.97   12.70
   4  -8   2  280.97   13.50
   4   8   2  280.07   13.70
   4   8   2  293.87   13.00
   5  -8   2  248.98   12.60
   5  -8   2  253.97   12.40
   5   8   2  254.27   11.80
   5   8   2  238.18   11.10
   6  -8   2  185.88   10.90
   6  -8   2  192.78   11.30
   6  -8   2  193.98   10.60
   6   8   2  175.98    7.10
   6   8   2  213.38   10.30
   6   8   2  205.48    9.90
   7  -8   2   88.59    7.80
   7  -8   2   91.99    7.50
   7   8   2  106.69    7.40
   7   8   2   95.79    6.70
   8  -8   2    0.40    3.40
   8  -8   2    3.50    3.90
   8   8   2    0.80    3.20
   9  -8   2    4.80    4.00
   9  -8   2    6.80    4.20
   9   8   2   12.70    4.50
   9   8   2   15.40    4.60
   9   8   2   10.80    4.30
  10  -8   2   12.80    4.80
  10  -8   2   18.00    5.50
  10   8   2   21.40    5.30
  10   8   2   18.30    5.20
  10   8   2   13.90    4.50
  11  -8   2   75.49    8.70
  11  -8   2   69.89    8.90
  11   8   2   69.39    8.00
  11   8   2   70.89    7.80
  11   8   2   73.29    8.30
  12  -8   2  111.19   11.20
  12  -8   2  115.59   10.30
  12   8   2  132.59   10.20
  12   8   2  135.59   10.30
  12   8   2  124.99    9.20
  13  -8   2  119.49   11.00
  13   8   2  128.99   10.80
  13   8   2  134.99   11.40
  13   8   2  125.99   11.10
  14  -8   2   76.99    9.90
  14  -8   2   53.39    9.00
  14   8   2   74.69   10.30
  14   8   2   71.59    8.50
  14   8   2   93.29   10.30
  15  -8   2   19.50   10.60
  15  -8   2   22.60    8.40
  15   8   2   24.10    7.20
  15   8   2   31.00    7.00
  15   8   2   18.70    6.80
  16  -8   2    0.60    6.00
  16  -8   2   -3.60    6.90
  16   8   2    4.70    6.70
  16   8   2    8.80    6.10
  16   8   2    3.90    7.00
  17  -8   2    4.90    7.10
  17   8   2    2.10    9.70
  17   8   2   12.50    6.90
  17   8   2    0.00    7.20
  18  -8   2   12.50    7.80
  18  -8   2   13.40    8.70
  18   8   2   22.70    8.30
  18   8   2   24.20    8.60
  18   8   2   14.00   11.20
  18  -9  -2    3.80    8.20
  18   9  -2   13.10    7.40
  18   9  -2   18.90    8.90
  18   9  -2   20.80    8.50
  17  -9  -2    8.90    7.70
  17   9  -2    6.50    6.60
  17   9  -2   15.50    8.40
  16  -9  -2   38.10   10.10
  16  -9  -2   53.79   10.10
  16   9  -2   45.80    8.70
  16   9  -2   56.39    8.10
  16   9  -2   55.49    9.60
  15  -9  -2   14.80    7.40
  15  -9  -2   14.80    7.20
  15   9  -2   21.80    7.10
  15   9  -2   38.30    8.30
  15   9  -2   22.50    7.00
  14  -9  -2   12.20    7.00
  14  -9  -2    9.10    7.10
  14   9  -2    7.30    5.90
  14   9  -2   13.80    6.10
  14   9  -2   22.50    7.10
  13  -9  -2    8.80    5.90
  13  -9  -2    1.40    8.30
  13   9  -2   19.40    5.50
  13   9  -2    6.50    5.60
  12  -9  -2    8.40    5.70
  12  -9  -2    5.70    5.30
  12   9  -2   14.20    5.50
  12   9  -2   14.50    5.20
  12   9  -2   16.60    5.40
  11  -9  -2   37.40    7.40
  11  -9  -2   23.60    6.20
  11   9  -2   41.50    6.30
  11   9  -2   27.50    5.60
  11   9  -2   48.40    7.20
  10  -9  -2   22.80    5.80
  10  -9  -2   24.60    6.00
  10   9  -2   31.70    5.80
  10   9  -2   30.10    5.70
  10   9  -2   25.20    5.00
   9  -9  -2  339.47   17.00
   9  -9  -2  327.77   16.40
   9   9  -2  328.17   15.70
   9   9  -2  335.07   15.00
   9   9  -2  355.86   16.10
   8  -9  -2   83.69    8.50
   8  -9  -2   93.19    8.60
   8   9  -2  108.79    7.80
   8   9  -2   88.39    7.90
   7  -9  -2   32.80    5.80
   7   9  -2   34.40    5.30
  -7   9   2   30.80    4.70
   7   9  -2   35.30    6.00
   6  -9  -2    1.00    3.10
   6  -9  -2    3.90    3.30
   6   9  -2    3.50    2.90
  -6   9   2    6.10    3.10
   6   9  -2    2.10    3.20
   5  -9  -2   28.40    4.90
   5  -9  -2   33.70    5.50
   5   9  -2   26.60    4.80
   5   9  -2   23.00    4.20
  -5   9   2   29.60    4.50
   4  -9  -2   13.70    3.70
   4  -9  -2   12.70    3.70
   4   9  -2   12.40    3.50
  -4   9   2   17.20    6.00
   4   9  -2   12.20    3.50
   3  -9  -2    5.40    3.00
   3   9  -2    5.30    3.10
   3   9  -2    6.30    2.80
  -2  -9   2  254.17   12.60
   2  -9  -2  235.18   12.30
   2   9  -2  243.28   11.10
  -1  -9   2  295.07   13.90
   1  -9  -2  276.07   13.60
   1   9  -2  293.07   12.60
   0  -9   2  116.69    9.30
   0  -9  -2  130.19    8.60
   0   9  -2  142.39    7.60
   1  -9   2  166.48   12.60
  -1  -9  -2  171.38   10.10
   1   9   2  179.58    8.90
  -1   9  -2  173.88    8.80
  -2  -9  -2   26.10    4.50
   2  -9   2   21.00    4.20
   2   9   2   33.00    4.60
  -2   9  -2   28.30    4.10
   2   9   2   31.60    4.20
   3  -9   2   85.89    7.10
   3   9   2   79.99    5.80
   3   9   2   80.19    6.50
  -3   9  -2   75.29    6.20
   4  -9   2   14.90    4.10
   4  -9   2   12.40    3.70
   4   9   2   20.80    4.10
  -4   9  -2   18.50    4.00
   4   9   2   16.90    3.70
   5  -9   2    6.80    3.30
   5  -9   2    7.20    3.50
   5   9   2   10.50    3.40
   5   9   2   12.20    3.30
   6  -9   2   66.19    7.00
   6   9   2   70.29    6.60
   7  -9   2  209.18   11.80
   7  -9   2  234.68   12.70
   7   9   2  225.78   11.70
   7   9   2  200.88    7.60
   7   9   2  223.38   11.00
   8  -9   2  182.88   11.70
   8   9   2  173.18    9.80
   8   9   2  181.78   10.70
   9  -9   2   81.89    8.40
   9  -9   2   76.99    8.90
   9   9   2   85.89    8.30
   9   9   2   85.59    8.60
   9   9   2   83.19    7.80
  10  -9   2  119.19   10.90
  10  -9   2  107.19    9.80
  10   9   2  132.59    9.80
  10   9   2  125.19   10.00
  10   9   2  122.59    9.50
  11  -9   2   97.79    9.70
  11  -9   2  102.79   10.80
  11   9   2  117.99   10.30
  11   9   2  106.99    9.30
  11   9   2  103.19    9.80
  12  -9   2    0.80    5.00
  12   9   2   10.30    5.60
  12   9   2   16.00    5.90
  12   9   2   18.60    6.50
  13  -9   2   -1.00    5.70
  13  -9   2   12.50    5.90
  13   9   2   12.50    5.30
  13   9   2   20.00    6.30
  13   9   2    3.30    6.40
  14  -9   2    8.90    6.70
  14   9   2   19.90    6.40
  14   9   2   17.60    6.80
  14   9   2   23.70    6.80
  15  -9   2   60.69   11.30
  15  -9   2   68.99   10.50
  15   9   2   63.49    9.40
  15   9   2   60.59    9.40
  15   9   2   64.99    9.00
  16  -9   2   59.09   11.20
  16  -9   2   69.29   10.70
  16   9   2   61.69    9.90
  16   9   2   62.19    9.10
  16   9   2   66.79    9.70
  17  -9   2   31.00    8.90
  17  -9   2   36.80    9.60
  17   9   2   33.00    7.90
  17   9   2   40.60    9.10
  17 -10  -2   -2.40    7.60
  17  10  -2   -4.20    6.90
  17  10  -2    2.90    7.70
  17  10  -2   -4.30    7.00
  16 -10  -2   -6.20    7.70
  16 -10  -2    1.40    7.60
  16  10  -2   -2.20    8.10
  16  10  -2    5.00    7.40
  16  10  -2   10.70    6.80
  15 -10  -2   -1.90    6.60
  15 -10  -2    3.20    7.00
  15  10  -2    6.00    6.90
  15  10  -2    2.30    5.90
  15  10  -2    7.10    6.80
  14 -10  -2   10.10    7.10
  14 -10  -2   -0.60    6.10
  14  10  -2    0.10    5.70
  14  10  -2   14.10    6.40
  14  10  -2    6.60    6.60
  13 -10  -2   30.50    8.30
  13  10  -2   40.60    7.60
  13  10  -2   43.10    7.80
  13  10  -2   36.80    7.30
  12 -10  -2    8.40    6.00
  12 -10  -2    1.20    6.50
  12  10  -2   13.60    5.90
  12  10  -2   10.10    6.50
  11 -10  -2   12.80    6.20
  11 -10  -2   11.10    5.70
  11  10  -2   17.60    5.70
  11  10  -2   11.60    5.30
  10 -10  -2    9.00    5.80
  10 -10  -2   14.50    5.80
  10  10  -2    9.80    5.10
  10  10  -2   18.50    5.50
  10  10  -2   16.60    5.50
   9 -10  -2   82.79    9.70
   9 -10  -2   90.79   10.10
   9  10  -2   77.69    8.00
   9  10  -2   67.29    8.30
   9  10  -2   68.59    8.00
   8 -10  -2    3.40    3.90
   8 -10  -2   -0.30    4.60
  -8  10   2    4.60    4.00
   8  10  -2    3.90    4.20
   8  10  -2    2.90    4.00
   7 -10  -2   10.10    4.50
   7 -10  -2   13.40    4.80
   7  10  -2    6.00    4.10
   7  10  -2    6.20    4.00
  -7  10   2    8.70    5.50
   6 -10  -2   20.30    4.90
   6 -10  -2   12.90    4.30
  -6  10   2   25.90    4.70
   6  10  -2   21.80    4.80
   6  10  -2   20.60    4.70
   5 -10  -2   12.50    5.60
   5 -10  -2   15.50    4.60
   5  10  -2   14.30    3.80
  -5  10   2    6.90    3.60
   5  10  -2   18.60    4.00
   4 -10  -2   61.39    8.10
  -4  10   2   55.19    6.00
   3 -10  -2  186.58   11.30
   3  10  -2  207.38   10.40
  -3  10   2  190.28   10.10
   3  10  -2  193.28   10.80
   2 -10  -2   78.69    7.40
  -2 -10   2   76.89    7.50
   2  10  -2   66.49    6.00
  -2  10   2   86.79    6.60
   2  10  -2   71.89    6.80
  -1 -10   2  252.47   13.30
   1 -10  -2  256.27   13.40
   1  10  -2  257.57   12.10
  -1  10   2  242.48   11.70
   0 -10   2    1.10    3.10
   0 -10  -2    2.30    3.30
   0  10  -2    3.00    2.90
   0  10   2    2.00    2.70
  -1 -10  -2    2.50    3.40
   1 -10   2   10.00    3.80
   1  10   2    6.00    3.20
  -1  10  -2    0.30    2.80
  -2 -10  -2  176.98   11.20
   2 -10   2  179.08   11.00
   2  10   2  207.28   10.20
   2  10   2  196.18   10.50
  -2  10  -2  177.38    9.70
   3 -10   2   55.19    7.00
  -3  10  -2   71.69    6.10
   3  10   2   72.79    6.70
   3  10   2   67.29    5.80
   4 -10   2  190.28   11.50
  -4  10  -2  237.98   12.90
   4  10   2  213.78   11.90
   4  10   2  209.88   10.80
   5 -10   2   43.10    6.40
   5 -10   2   42.80    6.90
  -5  10  -2   29.90    4.90
   5  10   2   42.90    5.70
   5  10   2   40.80    5.20
   6 -10   2   15.50    4.90
   6 -10   2   18.20    4.80
   6  10   2   15.50    4.20
  -6  10  -2   11.20    4.20
   6  10   2   14.40    4.20
   7 -10   2   12.00    5.40
   7 -10   2    9.10    4.30
   7  10   2   10.80    4.40
   7  10   2    9.60    4.10
   8 -10   2    5.90    4.40
   8 -10   2    7.30    4.70
   8  10   2    7.90    4.60
   8  10   2    7.60    4.30
   9 -10   2   35.60    6.50
   9 -10   2   28.40    6.50
   9  10   2   29.10    6.10
   9  10   2   31.50    5.70
   9  10   2   35.30    6.30
  10 -10   2   24.30    6.70
  10 -10   2   39.40    7.20
  10  10   2   43.70    7.10
  10  10   2   51.99    7.30
  10  10   2   24.30    6.50
  11 -10   2   84.59   10.00
  11  10   2   91.69    9.80
  11  10   2   83.89    9.40
  12 -10   2   88.09   10.50
  12 -10   2   84.19   10.70
  12  10   2  115.19   10.20
  12  10   2  116.89   10.90
  12  10   2   97.19   10.40
  13 -10   2   79.59   16.80
  13 -10   2   70.69   10.30
  13  10   2   91.49   10.70
  13  10   2   94.59   10.60
  13  10   2   79.29    9.40
  14 -10   2   22.50    7.50
  14 -10   2   26.40    8.40
  14  10   2   19.60    7.00
  14  10   2   18.10    7.30
  14  10   2   27.60    7.70
  15 -10   2    4.30    6.40
  15 -10   2    5.00    7.70
  15  10   2    7.60    7.40
  15  10   2   17.80    7.60
  15  10   2    6.90    7.00
  16 -10   2    1.40    7.10
  16 -10   2   -5.30    7.20
  16  10   2    9.00    7.60
  16  10   2   -1.40    7.30
  16  10   2    2.80   10.80
  16 -11  -2   11.60    8.60
  16  11  -2   15.60    8.00
  16  11  -2   20.90    7.80
  16  11  -2   23.40    8.80
  15 -11  -2   -1.50    7.50
  15 -11  -2   -2.20    7.30
  15  11  -2    1.40    7.70
  15  11  -2    0.90    6.60
  15  11  -2    4.80    8.00
  14 -11  -2    1.80    7.00
  14 -11  -2   -1.00    7.20
  14  11  -2   11.90    7.20
  14  11  -2   10.80    6.90
  14  11  -2   14.60    7.50
  13 -11  -2   -1.80    6.70
  13 -11  -2   -6.40    6.10
  13  11  -2    6.60    5.60
  13  11  -2    5.70    6.40
  13  11  -2    2.80    6.00
  12 -11  -2   13.40    7.00
  12 -11  -2    0.10    5.90
  12  11  -2   22.70    6.60
  12  11  -2   14.60    6.10
  12  11  -2   18.30    6.50
  11 -11  -2   -6.10    5.50
  11  11  -2    6.30    5.00
  11  11  -2   -0.10    5.00
  11  11  -2    9.10    5.70
  10 -11  -2   15.30    6.60
  10 -11  -2   16.50    6.40
  10  11  -2   13.40    5.90
  10  11  -2   11.40    5.60
  10  11  -2   12.10    5.60
 -10  11   2    7.20    4.70
   9 -11  -2    0.60    5.20
   9 -11  -2    5.50    5.50
   9  11  -2    3.90    4.60
   9  11  -2    9.50    5.10
   9  11  -2    4.00    5.10
  -9  11   2   -1.10    3.90
   8 -11  -2   23.20    6.40
   8 -11  -2   15.80    5.40
   8  11  -2   27.70    6.00
  -8  11   2   16.60    5.10
   8  11  -2   23.70    5.30
   7 -11  -2   38.00    6.70
   7 -11  -2   48.30    7.30
   7  11  -2   40.10    6.00
  -7  11   2   62.29    6.60
   7  11  -2   59.59    7.50
   6 -11  -2   52.69    7.40
   6 -11  -2   59.19    8.20
   6  11  -2   54.69    6.80
  -6  11   2   51.79    6.30
   6  11  -2   66.79    7.30
   5 -11  -2   56.29    7.80
   5  11  -2   37.00    5.90
   5  11  -2   46.20    6.20
  -5  11   2   43.30    5.70
   4 -11  -2   77.69    8.50
   4  11  -2   64.19    7.40
  -4  11   2   78.19    7.20
   4  11  -2   72.39    7.20
   3 -11  -2    1.70    3.70
  -3  11   2    3.70    3.40
   3  11  -2    0.70    3.40
   3  11  -2    2.80    3.80
   2 -11  -2   45.00    6.80
   2  11  -2   39.30    5.80
   2  11  -2   40.70    5.40
  -2  11   2   41.40    6.40
  -1 -11   2   40.60    6.60
   1 -11  -2   54.89    7.60
  -1  11   2   42.60    5.90
   1  11  -2   48.70    5.60
   0 -11  -2   76.89    8.20
   0 -11   2   61.29    7.70
   0  11   2   82.79    6.90
   0  11  -2   59.79    6.10
   1 -11   2  242.98   13.70
  -1 -11  -2  248.98   14.00
  -1  11  -2  268.37   12.70
   1  11   2  249.48   12.30
   1  11   2  235.18   12.70
   2 -11   2   32.70    5.60
  -2 -11  -2   43.80    6.60
   2  11   2   41.50    5.70
   2  11   2   37.30    5.50
  -2  11  -2   41.90    5.90
   3 -11   2   29.60    5.90
  -3  11  -2   29.90    5.20
   3  11   2   30.10    5.40
   3  11   2   31.20    4.90
   4 -11   2    6.50    4.40
   4  11   2   11.90    4.10
  -4  11  -2   11.30    4.10
   4  11   2    7.40    4.10
   5 -11   2   -0.20    3.80
   5  11   2    5.30    3.90
  -5  11  -2    6.20    4.00
   5  11   2    6.20    4.10
   6 -11   2   11.20    5.00
   6 -11   2   11.50    4.80
   6  11   2   10.30    4.40
  -6  11  -2    9.70    4.40
   6  11   2   18.10    5.20
   7 -11   2  103.19    9.90
   7 -11   2   85.09    9.30
   7  11   2  110.59    9.30
   7  11   2  117.59    8.50
  -7  11  -2   96.89    9.00
   8 -11   2   55.69    8.20
   8 -11   2   52.29    8.10
   8  11   2   68.19    7.80
   8  11   2   67.99    8.20
   9 -11   2   25.80    6.40
   9 -11   2   33.00    7.10
   9  11   2   36.60    6.20
   9  11   2   47.90    7.30
  10 -11   2   11.20    5.70
  10 -11   2   12.50    6.00
  10  11   2    4.70    5.50
  11 -11   2   11.00    6.10
  11 -11   2   -2.80    5.40
  11  11   2   13.40    5.70
  11  11   2    9.40    5.30
  11  11   2    3.60    5.70
  12 -11   2    9.70    6.40
  12 -11   2   -2.90    5.70
  12  11   2    9.10    5.60
  12  11   2    4.80    5.90
  12  11   2    5.20    6.00
  13 -11   2   -5.90    6.40
  13 -11   2   12.00    7.00
  13  11   2    5.80    6.30
  13  11   2    8.70    6.70
  13  11   2   11.20    6.40
  14 -11   2    4.50    6.90
  14 -11   2    1.30    6.60
  14  11   2   -5.70    6.50
  14  11   2    4.30    6.30
  14  11   2   -6.60    6.40
  15 -11   2   11.30    7.70
  15 -11   2    4.30    8.00
  15  11   2   19.20    8.80
  15  11   2   15.00    6.80
  15 -12  -2   -5.50    7.90
  15  12  -2    5.20    7.80
  15  12  -2    5.60    7.60
  15  12  -2   -2.40    7.10
  14 -12  -2    4.00    7.50
  14 -12  -2    0.20   11.00
  14  12  -2    9.20    8.60
  14  12  -2    7.00    6.90
  13 -12  -2    2.60    7.40
  13 -12  -2   14.60    8.60
  13  12  -2   -4.10    5.70
 -13  12   2    0.50    5.90
  13  12  -2    5.10    6.80
  13  12  -2   11.00    6.90
  12 -12  -2    4.20    6.90
  12 -12  -2    4.20    6.90
  12  12  -2   15.30    6.70
  12  12  -2   -0.90    6.10
  12  12  -2    5.00    6.70
 -12  12   2    9.20    6.00
  11 -12  -2    9.30    6.30
  11 -12  -2   -2.70    5.90
 -11  12   2    6.30    8.20
  11  12  -2    8.40    6.30
  11  12  -2   -1.40    5.90
  11  12  -2    8.90    5.80
  10 -12  -2    0.10    5.30
  10 -12  -2    2.30    5.80
  10  12  -2    6.80    5.40
 -10  12   2    6.10    4.90
  10  12  -2    8.70    5.00
  10  12  -2    0.60    5.70
   9 -12  -2    8.60    7.10
   9  12  -2   14.70    5.60
   9  12  -2   23.80    6.40
  -9  12   2   11.60    5.10
   8 -12  -2   20.60    6.70
   8 -12  -2    6.40    5.20
  -8  12   2   18.80    5.30
   8  12  -2   18.80    5.20
   8  12  -2   11.50    4.90
   7 -12  -2   27.50    6.60
   7 -12  -2   18.30    6.50
  -7  12   2   25.20    5.90
   7  12  -2   21.30    5.40
   7  12  -2   23.50    5.90
   6 -12  -2   10.60    5.30
   6  12  -2   15.80    5.00
  -6  12   2    8.70    5.00
   6  12  -2   23.70    5.50
   5 -12  -2    2.70    4.60
  -5  12   2    2.70    4.30
   5  12  -2   -0.40    3.90
   5  12  -2    6.00    4.10
   4 -12  -2   19.10    5.90
  -4  12   2   13.70    4.50
   4  12  -2   13.80    4.90
   4  12  -2   15.00    4.60
   3 -12  -2   43.20    7.10
   3  12  -2   69.19    7.40
   3  12  -2   50.49    7.00
  -3  12   2   68.19    7.30
   2 -12  -2    5.50    4.50
   2  12  -2   14.40    4.60
  -2  12   2   10.20    4.40
   2  12  -2    9.60    4.60
  -1 -12   2    4.00    4.00
   1 -12  -2    8.20    4.50
   1  12  -2    2.10    3.60
  -1  12   2    4.30    4.00
   0 -12   2    9.10    4.90
   0 -12  -2    8.90    4.90
   0  12  -2   13.80    4.80
   0  12   2   12.80    4.40
  -1 -12  -2   -0.50    3.90
   1 -12   2   -0.10    4.40
   1  12   2    1.50    3.90
   1  12   2    7.20    4.40
  -1  12  -2    2.90    3.80
   2 -12   2   17.80    5.80
  -2 -12  -2   16.50    5.40
   2  12   2   24.30    5.20
  -2  12  -2   14.80    5.00
   2  12   2   25.00    5.00
   3 -12   2    4.90    4.30
   3  12   2    6.90    4.40
   3  12   2    2.80    3.70
  -3  12  -2    1.70    4.10
   4 -12   2   48.80    7.50
   4  12   2   64.19    7.80
  -4  12  -2   66.79    7.40
   4  12   2   72.09    7.60
   5 -12   2   57.79    8.00
  -5  12  -2   68.89    8.10
   5  12   2   59.59    7.00
   5  12   2   69.89    8.20
   6 -12   2   76.29    9.40
   6  12   2   71.39    8.10
   6  12   2   80.79    8.80
  -6  12  -2   73.99    8.40
   7 -12   2   -1.90    4.20
   7 -12   2    7.40    4.90
   7  12   2    9.60    4.90
  -7  12  -2    9.90    5.30
   7  12   2    6.60    4.90
   8 -12   2   -2.40    4.50
   8 -12   2   -0.30    5.90
   8  12   2    1.10    4.70
  -8  12  -2    3.90    4.90
   8  12   2    8.00    5.40
   9 -12   2   14.00    6.40
   9 -12   2   17.10    5.70
   9  12   2   20.20    6.50
   9  12   2   18.00    6.10
  10 -12   2   -2.50    5.50
  10 -12   2   12.20    7.20
  10  12   2    8.80    6.30
  10  12   2    7.40    5.80
  10  12   2   11.50    5.90
  11 -12   2    3.90    6.30
  11 -12   2    9.50    6.40
  11  12   2    2.00    5.70
  11  12   2    4.00    5.90
  11  12   2    5.90    6.20
  12 -12   2    8.00    6.30
  12 -12   2    0.20    7.20
  12  12   2    5.20    6.20
  12  12   2    3.60    6.40
  12  12   2   -2.40    6.20
  13 -12   2   -0.40    6.50
  13 -12   2  -10.40    6.70
  13  12   2    3.10    6.60
  13  12   2    1.30    6.80
  13  12   2    3.50    6.50
  14 -12   2  -11.50    6.30
  14 -12   2  -10.60    6.90
  14  12   2    0.30    6.10
  14  12   2    7.10    7.30
  14 -13  -2   -7.50    7.50
  14 -13  -2   -0.70    8.10
  14  13  -2   -2.50    7.30
  14  13  -2    5.00    8.20
  14  13  -2   11.60    7.70
 -14  13   2   -0.80    6.40
  13 -13  -2   -5.20    6.80
  13  13  -2  -10.90   11.40
 -13  13   2    1.90    6.40
  13  13  -2   18.60   11.30
  12 -13  -2    9.60    7.60
  12 -13  -2   -9.50    6.70
  12  13  -2   -1.00    6.90
  12  13  -2   10.00    7.00
  12  13  -2    3.00    6.50
 -12  13   2    2.50    6.20
  11 -13  -2    4.10    6.90
  11 -13  -2    4.30    7.40
  11  13  -2    1.90    6.60
  11  13  -2    3.50    5.80
 -11  13   2    7.00    5.70
  11  13  -2   -2.20    6.00
  10 -13  -2    4.30    6.10
  10 -13  -2    1.20    5.70
 -10  13   2   -4.40    4.90
  10  13  -2    2.90    6.50
  10  13  -2    8.10    6.30
  10  13  -2    2.80    5.40
   9 -13  -2   -0.70    5.70
   9 -13  -2   -4.60    5.10
   9  13  -2   -1.80    5.40
   9  13  -2    6.80    6.00
   8 -13  -2    1.80    5.90
   8  13  -2   14.90    5.80
   8  13  -2   11.60    5.50
  -8  13   2   20.30    6.20
   7 -13  -2    1.70    6.10
   7  13  -2   10.50    5.60
  -7  13   2    4.00    4.90
   7  13  -2   17.60    5.70
   6 -13  -2    8.40    6.10
  -6  13   2    7.40    5.00
   5 -13  -2   31.50    6.90
   5  13  -2   26.00    6.10
  -5  13   2   29.60    6.00
   5  13  -2   36.20    6.80
   4 -13  -2   11.40    5.80
   4  13  -2   14.60    4.90
   4  13  -2    7.40    4.70
  -4  13   2   12.00    4.80
   3 -13  -2    3.50    5.40
  -3  13   2    4.00    4.50
   3  13  -2    2.60    5.00
   3  13  -2    1.50    4.10
   2 -13  -2   23.90    6.60
   2  13  -2   15.10    5.40
  -2  13   2   13.80    4.80
   2  13  -2   10.50    4.90
  -1 -13   2   51.79    8.30
   1 -13  -2   34.10    7.00
   1  13  -2   50.19    7.10
  -1  13   2   44.30    6.40
   0 -13   2   59.59    8.40
   0 -13  -2   61.69    8.60
   0  13   2   53.49    7.40
   0  13  -2   74.39    8.30
  -1 -13  -2    4.00    4.80
   1 -13   2    5.40    5.10
   1  13   2   -3.70    3.90
   1  13   2    3.10    4.70
  -1  13  -2   -2.20    3.80
   2 -13   2   12.20    5.70
  -2  13  -2    8.80    4.60
   2  13   2    6.10    4.60
   2  13   2    9.80    4.90
   3 -13   2   24.80    6.60
   3  13   2   27.90    6.30
   3  13   2   22.10    5.70
  -3  13  -2   20.90    5.70
   4 -13   2   15.70    5.50
   4  13   2   17.30    5.20
   4  13   2   11.40    5.10
  -4  13  -2    9.90    5.50
   5 -13   2   10.70    5.20
  -5  13  -2    6.70    5.30
   5  13   2    7.40    5.60
   5  13   2    5.40    4.80
   6 -13   2   31.60    7.30
  -6  13  -2   31.70    6.80
   6  13   2   33.30    6.80
   7 -13   2   21.60    9.90
  -7  13  -2    7.30    6.10
   7  13   2   10.00    5.60
   7  13   2   10.50    5.70
   8 -13   2   -4.30    5.20
   8 -13   2   -1.00    5.40
   8  13   2    5.10    5.40
   8  13   2    4.30    5.50
  -8  13  -2    8.20    5.30
   9 -13   2    2.90    6.20
   9 -13   2    9.60    6.40
   9  13   2    1.70    5.40
  -9  13  -2   -2.00    5.40
   9  13   2    2.10    5.30
  10 -13   2    5.40    6.90
  10 -13   2   12.20    6.60
 -10  13  -2    8.70    6.50
  10  13   2    9.60    7.00
  10  13   2   12.40    6.80
  10  13   2   -2.00    6.00
  11 -13   2    6.10    7.40
  11 -13   2    1.80    5.90
  11  13   2    7.00    6.90
 -11  13  -2    2.30    6.20
  11  13   2    2.60    6.30
  11  13   2    9.50    7.00
  12 -13   2    2.70    6.90
 -12  13  -2    8.30    6.70
  12  13   2    0.20    6.80
  12  13   2    1.50    6.40
  13 -13   2   -0.70    7.60
  13 -13   2   17.10    7.90
  13  13   2   11.40    7.90
  13  13   2   10.70    7.70
  13  13   2    9.10    7.60
  13 -14  -2    8.50    8.40
  13  14  -2    1.00    7.80
  13  14  -2    1.50    6.90
  13  14  -2    0.90    7.40
 -13  14   2    3.80    6.70
  12 -14  -2    6.50    7.30
  12  14  -2   -8.70    6.80
 -12  14   2    0.60    6.80
  12  14  -2    5.30    7.20
  12  14  -2    2.60    6.50
  11 -14  -2    5.40    7.70
  11 -14  -2    0.10    7.80
 -11  14   2    9.80    6.60
  11  14  -2    6.20    9.20
  11  14  -2    2.10    9.00
  10 -14  -2    6.80    7.50
  10 -14  -2    0.40    7.10
  10  14  -2    9.50    7.30
 -10  14   2    4.90    6.10
  10  14  -2   11.50    7.20
  10  14  -2   19.00    7.20
   9 -14  -2   34.30    9.00
   9  14  -2   44.50    8.30
   9  14  -2   40.00    8.20
  -9  14   2   25.20    6.40
   8 -14  -2    4.90    6.20
   8  14  -2   13.60    6.20
  -8  14   2    9.70    5.50
   8  14  -2    0.80    5.60
   7 -14  -2    7.20    6.60
  -7  14   2    3.80    5.20
   7  14  -2   12.60    6.00
   7  14  -2    6.10    5.40
   6 -14  -2    3.40    6.20
  -6  14   2    0.90    5.60
   6  14  -2    4.20    5.80
   6  14  -2    4.20    5.80
   5 -14  -2    9.50    6.30
   5  14  -2    8.50    5.40
   5  14  -2    9.90    6.20
   4 -14  -2    7.40    6.00
  -4  14   2    6.60    5.70
   4  14  -2   15.80    6.00
   4  14  -2   12.60    5.60
   3 -14  -2   53.39    8.50
   3  14  -2   56.69    7.50
  -3  14   2   52.79    7.40
   3  14  -2   50.29    8.10
   2 -14  -2   41.40    8.30
   2  14  -2   35.40    7.20
  -2  14   2   43.20    6.90
   2  14  -2   40.40    7.00
   1 -14  -2   26.50    7.20
   1  14  -2   21.30    7.00
   1  14  -2   28.00    7.30
  -1  14   2   34.20    6.30
   0 -14  -2    5.90    5.30
   0  14   2    1.60    4.60
   0  14  -2    0.00    8.10
   0  14   2    3.20    5.40
  -1 -14  -2    1.10    5.30
   1  14   2    5.50    8.50
   1  14   2    9.10    6.30
  -1  14  -2    8.20    8.00
  -2  14  -2   12.90    6.40
   2  14   2   22.30    6.60
   3 -14   2    4.20   10.30
  -3  14  -2    8.60    5.80
   3  14   2    9.70    5.70
   3  14   2   10.40    5.50
   4 -14   2   28.30    7.50
   4  14   2   31.50    7.10
  -4  14  -2   17.80    6.20
   4  14   2   31.70    6.80
   5 -14   2   14.90    6.10
   5  14   2   18.80    6.30
   5  14   2   23.80    6.70
  -5  14  -2   16.40    6.50
   6 -14   2   20.70    7.30
   6  14   2   16.60    6.00
   6  14   2   12.60    6.40
  -6  14  -2   19.40    6.60
   7 -14   2    9.80    6.20
   7  14   2    6.00    5.60
  -7  14  -2    7.20    5.90
   7  14   2   10.20    6.00
   8 -14   2    7.80    6.60
  -8  14  -2   26.30    7.50
   8  14   2   20.70    6.80
   8  14   2    9.30    6.20
   9 -14   2    4.20    6.50
   9  14   2   16.10    6.70
  -9  14  -2    3.80    6.10
   9  14   2   -1.10    5.60
  10 -14   2   11.50    7.40
  10 -14   2   13.50    7.10
  10  14   2   -1.60    6.80
  10  14   2    7.90    6.80
 -10  14  -2   12.40    7.20
  10  14   2    0.70    6.30
  11 -14   2   10.30    7.10
  11 -14   2   11.90    7.80
  11  14   2   14.60   12.70
 -11  14  -2   17.40    7.50
  11  14   2   11.20    7.10
  11  14   2    2.60    9.80
  12 -14   2   10.60    8.00
  12  14   2    4.20    7.50
 -12  14  -2    9.70   10.50
  12  14   2   16.10    7.30
  12  14   2    1.70    7.90
  11 -15  -2   13.00    8.50
  11  15  -2    0.70    6.90
 -11  15   2   -1.30    6.40
  11  15  -2    9.00    7.20
  11  15  -2   -1.70    7.40
  10  15  -2    2.30    7.10
 -10  15   2    6.60    6.90
  10  15  -2   17.90    7.80
  10  15  -2   10.60    7.90
   9 -15  -2   25.40    9.10
  -9  15   2   26.60    7.90
   8 -15  -2   95.29   12.80
  -8  15   2   89.89   10.40
   8  15  -2  107.49   11.50
   8  15  -2   64.19    9.80
   7 -15  -2   95.79   12.80
  -7  15   2  115.29   11.20
   7  15  -2  124.89   12.60
   7  15  -2  145.79   12.30
   6 -15  -2   50.39   10.10
  -6  15   2   38.30    7.30
   6  15  -2   56.69    8.90
   6  15  -2   34.20    7.80
   5 -15  -2   23.90    8.10
   5  15  -2   31.70    7.70
   5  15  -2   34.00    7.80
  -5  15   2   36.90    7.40
   4 -15  -2   -0.10    5.40
   4  15  -2    1.40    5.40
   4  15  -2    7.10    5.80
  -4  15   2   -3.60    5.10
   3 -15  -2   28.30    8.10
   3  15  -2   26.70    6.80
  -3  15   2   28.60    7.10
   3  15  -2   19.20    6.50
   2 -15  -2   36.10    8.30
   2  15  -2   22.30    6.70
  -2  15   2   35.00    6.80
   2  15  -2   35.70    8.00
   1 -15  -2   17.40    6.70
   1  15  -2   23.20    6.80
   1  15  -2   17.20    6.00
  -1  15   2   21.20    6.20
   0 -15   2   14.00    7.10
   0 -15  -2   20.10    6.50
   0  15   2   14.00    6.20
   0  15  -2   19.00    6.40
   0  15   2   18.40    6.90
   1 -15   2   13.70    6.40
   1  15   2   13.30    6.00
  -1  15  -2   11.90    6.50
   1  15   2    3.70    5.80
   2 -15   2    4.00    5.40
  -2  15  -2    6.70    5.30
   2  15   2    3.90    5.50
   2  15   2    4.30    5.40
   3 -15   2   11.30    6.50
   3  15   2   14.80    5.70
   3  15   2    2.90    5.40
  -3  15  -2    3.80    5.90
   4 -15   2    5.80    5.90
   4  15   2    3.80    5.80
   4  15   2   10.70    6.10
  -4  15  -2    1.80    5.30
   5 -15   2    7.80    6.60
  -5  15  -2    4.80    6.20
   5  15   2   -0.80    5.80
   5  15   2    7.70    6.00
   6 -15   2   12.80    7.50
   6  15   2    8.30    6.10
   6  15   2   11.60    6.60
  -6  15  -2    5.40    6.90
   7 -15   2    4.20    6.40
   7  15   2    6.40    5.90
  -7  15  -2    5.90    6.70
   7  15   2    3.10    6.30
   8 -15   2    9.00    6.70
   8  15   2   10.10    7.20
  -8  15  -2    8.80    6.50
   8  15   2   14.80    7.00
   9 -15   2    7.20    6.70
   9  15   2   10.20    6.90
  -9  15  -2    6.20    7.00
  10  15   2   16.10    8.40
 -10  15  -2    7.30   10.80
  10  15   2   19.60    7.50
  10  15   2   14.70    7.50
   9 -16  -2    6.40    7.80
   9  16  -2    8.30    7.20
   9  16  -2   -3.40    6.80
   8 -16  -2   11.50    8.00
   8  16  -2   13.50    7.90
   8  16  -2   10.40    7.60
  -8  16   2   18.40    7.50
   7  16  -2   16.80    7.60
  -7  16   2    8.50    6.70
   7  16  -2   13.60    7.20
   6 -16  -2   47.10   11.10
  -6  16   2   51.59    8.50
   6  16  -2   50.29   13.70
   5 -16  -2   26.90    9.00
   5  16  -2   25.50    7.80
   5  16  -2   16.50    7.60
  -5  16   2   18.40    6.80
   4 -16  -2   69.79   11.80
  -4  16   2   55.39    8.60
   4  16  -2   63.39   10.00
   4  16  -2   53.69    9.10
   3 -16  -2   36.60    8.70
   3  16  -2   31.90    7.80
  -3  16   2   41.60    8.30
   3  16  -2   30.50    7.50
   2 -16  -2    6.80    7.20
   2  16  -2   -5.20    5.60
  -2  16   2    8.90    5.70
   2  16  -2    5.40    5.70
   1 -16  -2    1.80    6.30
   1  16  -2    6.80    6.20
  -1  16   2   -4.60    5.80
  -1  16   2    9.40    6.00
   1  16  -2    6.10    6.10
   0 -16  -2    5.00    6.60
   0  16   2    7.20    6.10
   0  16  -2    7.00    6.60
   0  16   2    5.90    6.40
   0  16  -2    4.40    6.00
   1 -16   2   13.20    6.90
  -1  16  -2   25.10    7.00
   1  16   2   17.30    7.10
   1  16   2   23.20    6.80
   2 -16   2   42.00    9.10
   2  16   2   37.10    8.20
   2  16   2   41.40    8.60
  -2  16  -2   38.30    8.10
   3 -16   2   30.00    8.00
   3  16   2   36.10    8.10
  -3  16  -2   31.00    7.40
   3  16   2   24.10    7.30
   4 -16   2   37.30    9.20
   4  16   2   44.20    8.30
   4  16   2   37.60    8.30
  -4  16  -2   32.90    8.10
   5 -16   2   16.40    7.60
   5  16   2   26.80    7.30
   5  16   2   23.40    7.90
  -5  16  -2   24.20    8.10
   6 -16   2   60.79   10.70
   6  16   2   60.79   11.10
  -6  16  -2   58.39   10.00
   6  16   2   38.50   12.50
   7  16   2    1.60    6.60
   7  16   2    6.00    7.40
   8 -16   2    2.80    7.00
   8  16   2   -5.40    7.10
   8  16   2    6.50    7.20
  -8  16  -2    4.20    7.00
   6  17  -2    8.50   10.30
  -6  17   2    9.60    7.50
   6  17  -2   17.40    8.20
   5 -17  -2    8.80    7.60
  -5  17   2    8.90    7.80
   5  17  -2   12.20    7.40
   5  17  -2   20.80    7.80
   4 -17  -2    9.90    7.50
   4  17  -2    1.80    6.60
   4  17  -2   10.60    6.60
   3 -17  -2   28.60    9.00
   3  17  -2   19.20    8.10
   3  17  -2   21.80    7.80
   2 -17  -2   25.40    8.90
   2  17  -2   40.20    9.20
  -2  17   2   42.90   10.30
   2  17  -2   48.50    9.90
   1 -17  -2   37.90    9.30
   1  17  -2   37.10    8.10
   1  17  -2   25.90    8.60
  -1  17   2   48.20   12.70
   0  17  -2   24.70    8.30
   0  17   2   26.00   11.20
   0  17  -2   25.30    8.20
  -1  17  -2   31.10    7.80
   1  17   2   47.80   13.40
   1  17   2   41.10   12.20
  -1  17  -2   33.00    8.40
   2 -17   2   22.10    9.30
  -2  17  -2   33.10    8.50
   2  17   2   16.60    7.70
   2  17   2   21.60    7.20
   3 -17   2   -0.50    6.60
  -3  17  -2   12.30    7.60
   3  17   2    9.60    7.30
   3  17   2   10.80    6.90
   4 -17   2    2.40    6.60
   4  17   2    9.40    7.60
   4  17   2    4.40    6.90
  -4  17  -2    2.30    7.20
   5 -17   2   16.60    7.80
  -5  17  -2   12.10    7.70
   5  17   2   13.90    7.70
   5  17   2   17.30    7.30
  21   0  -3   11.10    6.60
  21   0  -3    7.70    6.90
  21   0  -3   37.30   13.50
  20   0  -3   -4.80    6.70
  20   0  -3   -2.30    5.40
  20   0  -3   -3.10    7.00
  19   0  -3    4.90    6.20
  19   0  -3    5.60    6.30
  19   0  -3   -5.30    4.60
  18   0  -3    1.80    6.00
  18   0  -3    7.70    5.10
  18   0  -3    0.00    5.30
  17   0  -3    1.70    5.50
  17   0  -3    3.80    4.60
  17   0  -3   -3.10    5.10
  16   0  -3    4.30    5.00
  16   0  -3   -0.30    4.00
  16   0  -3    2.80    4.70
  15   0  -3   -0.20    3.60
  15   0  -3   -4.00    4.50
  15   0  -3    5.10    5.10
  14   0  -3   -1.20    3.90
  14   0  -3   -2.40    4.20
  14   0  -3   -5.60    3.20
  13   0  -3   -2.70    3.10
  13   0  -3    3.10    3.70
  13   0  -3    1.60    4.00
  12   0  -3   -0.70    3.00
  12   0  -3   -2.30    3.20
  12   0  -3    2.10    2.80
  11   0  -3    0.10    2.30
  11   0  -3    1.50    2.90
  10   0  -3    0.50    2.20
  10   0  -3   -0.80    2.40
  10   0  -3    1.90    2.40
   9   0  -3    1.10    1.90
   9   0  -3    1.60    2.40
   9   0  -3    1.40    1.90
   8   0  -3   -0.40    1.90
   8   0  -3   -1.30    1.60
   8   0  -3    1.60    2.10
   7   0  -3    1.10    1.80
   7   0  -3   -0.10    1.40
   7   0  -3   -0.30    1.70
   6   0  -3   -0.20    1.10
   6   0  -3   -1.40    1.20
   6   0  -3   -0.50    1.30
   5   0  -3   -1.20    0.80
   5   0  -3    0.10    1.00
   5   0  -3   -1.30    1.10
   4   0  -3    3.00    1.60
   4   0  -3    1.30    0.70
  -4   0   3    0.20    0.30
   4   0  -3    0.50    0.80
   3   0  -3    0.70    0.50
   3   0  -3    1.10    0.80
   3   0  -3    0.30    0.70
  -3   0   3    0.80    0.40
  -2   0   3    0.40    0.20
  -2   0   3    0.60    0.60
   2   0  -3    0.60    0.30
  -2   0   3    0.10    0.40
   2   0  -3    0.30    0.60
   2   0  -3    0.30    0.40
   1   0  -3    0.50    0.30
   1   0  -3    0.20    0.20
  -1   0   3    0.80    0.40
   1   0  -3    0.50    0.20
  -1   0   3    0.30    0.20
  -1   0   3    0.00    0.40
   0   0   3    0.50    0.20
   0   0  -3    0.10    0.20
   0   0   3    0.60    0.40
   0   0   3    0.80    0.50
   0   0   3    0.20    0.40
   1   0   3   -0.20    0.40
   1   0   3   -0.20    0.30
   1   0   3   -0.60    0.40
   1   0   3    0.30    0.60
   1   0   3    0.10    0.50
   2   0   3    0.90    0.90
   2   0   3    0.30    0.70
   2   0   3    0.70    0.60
   2   0   3    0.50    0.50
   2   0   3    0.30    0.70
   3   0   3    1.10    0.90
   3   0   3    0.70    0.70
   3   0   3    0.50    0.70
   3   0   3    1.10    0.80
   4   0   3    0.20    0.80
   4   0   3    0.80    1.10
   4   0   3    0.90    1.30
   4   0   3    0.80    0.90
   4   0   3    2.00    1.00
   5   0   3    1.60    1.10
   5   0   3    1.00    0.90
   5   0   3    0.10    0.90
   5   0   3   -0.30    1.30
   5   0   3    0.90    1.30
   6   0   3    3.50    1.30
   6   0   3    2.50    1.80
   6   0   3    2.20    1.70
   7   0   3    0.30    1.70
   7   0   3    3.10    2.00
   7   0   3   -0.80    1.70
   7   0   3    1.00    1.40
   8   0   3    3.00    2.30
   8   0   3    2.60    1.50
   8   0   3    3.40    2.40
   8   0   3    1.90    2.00
   9   0   3    1.80    2.60
   9   0   3    2.10    1.40
   9   0   3    1.60    2.70
   9   0   3   -0.50    2.40
  10   0   3    3.00    1.60
  10   0   3    4.30    2.70
  10   0   3    2.10    2.90
  11   0   3    6.20    3.30
  11   0   3    4.20    3.10
  11   0   3    5.60    3.50
  11   0   3    2.40    1.60
  12   0   3    8.90    4.80
  12   0   3    4.60    1.70
  12   0   3    7.40    4.20
  12   0   3    7.40    3.60
  13   0   3    0.90    3.80
  13   0   3    0.10    4.00
  13   0   3    0.40    4.10
  13   0   3    3.90    1.80
  14   0   3    1.50    4.20
  14   0   3    2.40    4.20
  14   0   3    9.10    4.80
  15   0   3    1.00    4.50
  15   0   3    6.50    5.00
  15   0   3    0.50    5.00
  16   0   3    5.30    4.90
  16   0   3    8.90    5.80
  16   0   3    2.70    5.00
  17   0   3    3.30    5.60
  17   0   3    6.20    5.50
  17   0   3    0.30    5.50
  18   0   3    5.30    5.50
  18   0   3   12.80    6.50
  18   0   3   -1.20    5.50
  19   0   3    3.40    6.20
  19   0   3    4.00    6.90
  19   0   3   10.50    6.50
  20   0   3    3.20    6.90
  20   0   3    3.70    7.10
  20   0   3    6.90    7.00
  21  -1  -3   16.70    6.30
  21  -1  -3   15.20   10.70
  21  -1  -3   11.30    7.40
  21   1  -3    6.80    7.10
  21   1  -3   10.70    6.50
  21   1  -3   10.20    8.30
  20  -1  -3    8.70    5.60
  20  -1  -3   -3.40    7.60
  20  -1  -3    4.10    7.10
  20   1  -3    6.30    5.40
  20   1  -3    6.20    7.10
  20   1  -3    0.40    8.40
  19  -1  -3    5.00    5.30
  19  -1  -3    5.80    6.60
  19  -1  -3   -2.30    6.00
  19   1  -3    8.00    6.60
  19   1  -3    7.70    5.30
  19   1  -3    4.20    6.30
  18  -1  -3    1.70    5.30
  18  -1  -3    0.80    6.30
  18  -1  -3   -5.40    4.60
  18   1  -3   -3.20    5.30
  18   1  -3    0.30    5.90
  18   1  -3    2.10    4.70
  17  -1  -3   -3.60    4.40
  17  -1  -3   10.90    5.70
  17  -1  -3    2.80    5.60
  17   1  -3    0.90    5.50
  17   1  -3   -4.30    4.40
  17   1  -3   -1.60    5.10
  16  -1  -3    4.70    4.50
  16  -1  -3   -1.10    4.80
  16  -1  -3    2.40    4.80
  16   1  -3    6.10    5.20
  16   1  -3    3.20    5.50
  16   1  -3   -0.80    4.00
  15  -1  -3    9.00    4.70
  15  -1  -3    9.50    5.40
  15  -1  -3   11.80    4.50
  15   1  -3   16.80    5.30
  15   1  -3   20.10    5.00
  15   1  -3   13.20    5.60
  14  -1  -3    0.60    4.00
  14  -1  -3    3.50    3.90
  14  -1  -3    8.50    4.70
  14   1  -3    3.30    3.90
  14   1  -3    6.10    3.80
  14   1  -3    6.80    4.60
  13  -1  -3    3.40    3.20
  13  -1  -3    0.90    3.50
  13  -1  -3    0.10    3.50
  13   1  -3    8.00    4.40
  13   1  -3   -2.60    2.90
  13   1  -3    3.70    3.60
  12  -1  -3   13.10    3.80
  12  -1  -3   14.00    4.10
  12  -1  -3    7.70    3.10
  12   1  -3   12.70    3.70
  12   1  -3   11.20    3.80
  12   1  -3   10.40    3.50
  11  -1  -3   29.20    4.40
  11  -1  -3   31.30    3.90
  11   1  -3   24.60    4.60
  11   1  -3   20.80    3.80
  11   1  -3   33.00    4.10
  10  -1  -3    7.00    2.80
  10  -1  -3    8.30    3.10
  10  -1  -3    8.40    2.60
  10   1  -3   12.30    4.80
  10   1  -3    5.60    2.60
  10   1  -3    5.10    2.80
   9  -1  -3   29.70    3.40
   9  -1  -3   30.10    4.00
   9  -1  -3   33.50    4.10
   9   1  -3   32.40    3.90
   9   1  -3   32.40    3.50
   9   1  -3   34.80    3.90
   8  -1  -3    6.90    2.40
   8  -1  -3    3.60    2.10
   8  -1  -3    5.30    1.80
   8   1  -3    6.50    2.20
   8   1  -3    5.80    1.90
  -8   1   3    5.70    1.30
   7  -1  -3   30.90   20.40
  -7  -1   3    0.80   16.40
  -7  -1   3   14.50   17.70
   7  -1  -3   -3.00   14.70
   7   1  -3   11.20   18.70
   7   1  -3   23.60   18.10
  -7   1   3    4.10   17.40
   6  -1  -3   24.40    2.80
   6  -1  -3   28.30    3.10
   6  -1  -3   26.60    2.30
   6   1  -3   27.30    3.00
   6   1  -3   27.90    2.20
   6   1  -3   24.20    2.70
  -5  -1   3   58.49    2.80
   5  -1  -3   62.29    3.50
   5  -1  -3   61.59    2.90
   5  -1  -3   59.79    3.60
   5   1  -3   60.09    3.00
   5   1  -3   49.10    2.10
   5   1  -3   61.69    3.60
   5   1  -3   61.99    3.40
  -4  -1   3   13.60    1.00
   4  -1  -3   12.90    1.60
   4  -1  -3   13.90    1.30
  -4  -1   3   13.80    1.40
   4  -1  -3   18.90    2.70
   4   1  -3   15.20    1.40
   4   1  -3   17.70    1.40
   4   1  -3   14.70    1.70
   4   1  -3   15.00    2.20
  -3  -1   3   97.29    3.80
   3  -1  -3   99.69    4.00
  -3  -1   3   99.49    3.70
   3  -1  -3  101.49    3.60
   3  -1  -3   92.59    4.20
   3   1  -3   98.19    4.20
   3   1  -3   97.69    3.70
   3   1  -3  104.69    4.10
   2  -1  -3  187.28    6.60
  -2  -1   3  190.38    6.50
   2  -1  -3  188.88    6.40
  -2  -1   3  176.78    6.50
   2   1  -3  190.98    6.40
   2   1  -3  188.68    6.60
  -2   1   3  180.48    6.10
   2   1  -3  180.98    6.60
  -1  -1   3    8.00    0.90
  -1  -1   3   10.80    1.00
  -1   1   3    8.50    0.60
   1   1  -3    8.70    0.80
   1   1  -3   10.10    0.80
   0  -1   3  650.73   21.50
   0  -1   3  654.83   21.60
   0  -1   3  689.53   21.70
   0  -1   3  666.33   21.80
   0  -1  -3  668.03   21.60
   0  -1   3  709.23   21.90
   0   1   3  671.53   21.40
   0   1   3  652.63   21.50
   0   1  -3  628.24   21.40
   0   1   3  662.43   21.70
   1  -1   3  141.59    5.30
   1  -1   3  144.29    5.00
   1  -1   3  139.29    5.50
   1  -1   3  149.59    5.50
   1  -1   3  146.49    5.30
   1   1   3  137.79    5.30
   1   1   3  140.59    5.10
  -1   1  -3  158.98    5.10
   1   1   3  145.79    5.20
   2  -1   3   57.09    2.80
   2  -1   3   52.49    2.80
   2  -1   3   51.19    2.60
   2  -1   3   49.70    2.20
   2  -1   3   53.79    2.60
   2   1   3   52.09    2.40
   2   1   3   50.09    2.50
   2   1   3   55.89    2.70
   3  -1   3   72.69    3.10
   3  -1   3   72.19    3.50
   3  -1   3   77.99    3.60
   3  -1   3   71.19    3.40
   3  -1   3   74.59    3.50
   3   1   3   70.49    3.50
   3   1   3   73.49    3.50
   3   1   3   66.99    3.20
   3   1   3   65.09    3.20
   3   1   3   65.09    3.00
   4  -1   3  251.97    8.90
   4  -1   3  242.38    8.90
   4  -1   3  247.88    9.30
   4  -1   3  238.18    9.20
   4   1   3  246.18    8.70
   4   1   3  246.28    9.20
   4   1   3  245.48    9.20
   4   1   3  236.48    8.90
   4   1   3  231.08    8.50
   5  -1   3  351.06   13.00
   5  -1   3  372.56   12.60
   5  -1   3  364.66   13.20
   5  -1   3  348.97   12.70
   5   1   3  350.86   12.20
   5   1   3  346.47   12.20
   5   1   3  356.86   13.10
   5   1   3  358.96   13.00
   5   1   3  342.57   12.70
   6  -1   3  146.19    7.80
   6  -1   3  146.09    6.40
   6  -1   3  135.09    6.50
   6  -1   3  140.49    6.70
   6   1   3  130.19    5.50
   6   1   3  134.09    6.60
   6   1   3  134.69    6.20
   6   1   3  132.39    6.40
   7  -1   3  292.87   10.70
   7  -1   3  291.67   11.30
   7  -1   3  285.87   11.80
   7  -1   3  287.77   11.50
   7   1   3  296.17   11.60
   7   1   3  292.07   11.30
   7   1   3  295.17   11.80
   7   1   3  270.27   10.90
   8  -1   3    9.10    2.50
   8  -1   3    3.60    1.60
   8  -1   3    7.30    2.50
   8  -1   3    8.60    2.70
   8   1   3    9.40    2.80
   8   1   3    7.60    2.40
   8   1   3    9.00    2.80
   8   1   3    7.00    1.70
   9  -1   3   20.10    3.80
   9  -1   3   22.40    3.90
   9  -1   3   15.90    2.30
   9  -1   3   18.20    3.40
   9   1   3   17.20    3.80
   9   1   3   15.00    3.50
   9   1   3   17.70    2.10
   9   1   3   24.20    4.00
  10  -1   3   34.90    4.40
  10  -1   3   24.20    2.60
  10  -1   3   28.70    4.10
  10   1   3   33.30    4.70
  10   1   3   34.20    4.70
  10   1   3   25.80    2.70
  10   1   3   35.20    4.40
  11  -1   3   14.60    3.60
  11  -1   3    9.20    3.80
  11  -1   3   10.30    2.10
  11  -1   3   10.80    3.80
  11   1   3   10.20    1.90
  11   1   3   11.20    3.80
  11   1   3   10.70    4.30
  11   1   3    7.20    3.80
  12  -1   3   17.60    4.30
  12  -1   3   10.70    2.20
  12  -1   3   15.50    4.80
  12  -1   3   21.80    5.10
  12   1   3   16.80    4.20
  12   1   3   17.70    6.40
  12   1   3   18.10    5.20
  12   1   3   12.30    2.00
  13  -1   3    6.10    4.70
  13  -1   3    6.40    4.60
  13  -1   3    8.40    4.20
  13  -1   3    5.60    1.90
  13   1   3   12.10    4.70
  13   1   3   14.40    4.40
  13   1   3   10.10    4.10
  14  -1   3   15.50    5.20
  14  -1   3   20.10    5.60
  14  -1   3   16.80    4.90
  14   1   3   20.40    5.50
  14   1   3   16.10    4.90
  14   1   3   13.20    4.80
  15  -1   3   10.10    4.90
  15  -1   3   12.80    5.80
  15  -1   3   19.70    5.40
  15   1   3   16.10    5.30
  15   1   3   13.00    5.80
  15   1   3   11.80    5.20
  16  -1   3    6.50    5.50
  16  -1   3    6.90    5.50
  16  -1   3   12.00    5.60
  16   1   3    5.10    5.10
  16   1   3    5.10    5.50
  16   1   3    6.30    5.30
  17  -1   3   -1.60    5.50
  17  -1   3    0.80    5.60
  17  -1   3    5.10    5.40
  17   1   3   -3.70    5.30
  17   1   3    0.90    5.30
  17   1   3    0.80    5.80
  18  -1   3    6.70    6.80
  18  -1   3    7.30    6.20
  18  -1   3   16.20    6.40
  18   1   3    9.00    6.90
  18   1   3   15.20    6.70
  18   1   3   11.80    6.00
  19  -1   3    6.70    6.30
  19  -1   3    2.20    6.30
  19  -1   3   -0.40    6.80
  19   1   3    6.20    6.00
  19   1   3   15.60    8.30
  19   1   3    4.60    6.50
  20  -1   3   10.90    6.60
  20  -1   3    6.90    7.30
  20  -1   3   13.50    7.20
  20   1   3    8.80    7.50
  20   1   3   17.10    7.10
  20   1   3   11.50    6.60
  21  -2  -3   14.70    8.10
  21  -2  -3   22.00    9.10
  21  -2  -3   25.10    7.20
  21   2  -3   44.80    9.60
  21   2  -3   21.40    8.20
  21   2  -3   14.00    6.80
  20  -2  -3    5.60    5.50
  20  -2  -3    3.40    7.30
  20   2  -3    0.90    6.50
  20   2  -3   -3.00    5.70
  19  -2  -3   -4.80    6.10
  19  -2  -3   -6.90    5.90
  19  -2  -3   -4.10    5.10
  19   2  -3   -0.20    6.10
  19   2  -3   -2.40    4.90
  19   2  -3   -0.60    6.50
  18  -2  -3    2.30    5.50
  18  -2  -3    4.50    6.20
  18  -2  -3    4.00    5.10
  18   2  -3   12.10    6.70
  18   2  -3   11.50    6.00
  18   2  -3    6.30    5.40
  17  -2  -3   18.00    5.50
  17  -2  -3   21.20    6.70
  17  -2  -3   12.50    5.80
  17   2  -3    9.10    5.40
  17   2  -3   16.30    7.40
  17   2  -3   14.30    6.00
  16  -2  -3   37.00    6.40
  16  -2  -3   39.60    7.10
  16  -2  -3   38.90    6.10
  16   2  -3   29.30    6.70
  16   2  -3   29.30    6.40
  16   2  -3   36.60    5.70
  15  -2  -3   23.00    5.70
  15  -2  -3   25.80    6.30
  15  -2  -3   20.10    4.90
  15   2  -3   20.10    5.00
  15   2  -3   24.90    5.60
  15   2  -3   29.50    6.10
 -14  -2   3   32.30    3.40
  14  -2  -3   25.20    5.30
  14  -2  -3   33.00    5.20
  14  -2  -3   34.20    6.30
  14   2  -3   31.30    5.60
  14   2  -3   31.50    5.70
  14   2  -3   45.40    6.50
 -13  -2   3   34.90    3.70
  13  -2  -3   62.79    5.90
  13  -2  -3   51.29    8.60
  13  -2  -3   43.70    5.90
  13   2  -3   40.10    5.60
  13   2  -3   36.40    8.60
  13   2  -3   51.79    5.80
 -12  -2   3   -1.00    1.60
  12  -2  -3    0.20    3.40
  12  -2  -3   -1.40    2.90
  12  -2  -3    2.00    3.30
  12   2  -3    1.90    3.30
  12   2  -3    7.10    3.50
  12   2  -3    4.90    4.20
  11  -2  -3   71.59    5.50
  11  -2  -3   76.09    6.80
  11  -2  -3   72.29    6.40
  11   2  -3   57.39    5.90
  11   2  -3   65.19    5.50
  11   2  -3   80.99    6.20
  10  -2  -3    0.80    2.20
 -10  -2   3   -1.00    1.10
  10  -2  -3   -0.50    2.50
  10  -2  -3    0.40    2.40
  10   2  -3    0.60    2.00
  10   2  -3   -0.70    2.50
  10   2  -3   -0.60    2.30
   9  -2  -3   31.80    3.60
  -9  -2   3   25.70    2.40
   9  -2  -3   25.00    3.50
   9  -2  -3   36.00    4.30
   9   2  -3   32.30    3.60
   9   2  -3   30.00    3.90
   9   2  -3   27.50    3.60
  -8  -2   3   54.89    3.10
   8  -2  -3   66.29    5.00
   8  -2  -3   69.79    4.20
   8  -2  -3   70.89    5.00
   8   2  -3   65.69    4.70
   8   2  -3   66.39    4.20
   8   2  -3   69.19    4.90
   7  -2  -3  348.87   13.00
   7  -2  -3  335.17   12.20
   7  -2  -3  347.77   13.10
  -7  -2   3  326.07   11.50
   7   2  -3  335.47   12.30
   7   2  -3  325.87   12.70
   7   2  -3  314.47   12.80
   6  -2  -3  215.08    8.00
   6  -2  -3  209.68    8.60
  -6  -2   3  204.48    7.40
   6   2  -3  202.08    8.00
   6   2  -3  207.28    8.50
   6   2  -3  205.08    8.60
   5  -2  -3  108.29    4.60
   5  -2  -3  101.89    5.10
  -5  -2   3  103.19    4.10
   5  -2  -3  117.89    5.20
   5   2  -3  106.29    5.00
   5   2  -3  108.09    4.70
   5   2  -3  108.49    5.20
   4  -2  -3  232.98    8.60
  -4  -2   3  215.48    7.90
   4  -2  -3  230.58    8.00
   4  -2  -3  247.28    8.70
  -4  -2   3  222.48    7.80
   4   2  -3  217.68    8.40
   4   2  -3  208.08    8.50
   4   2  -3  214.18    8.10
  -3  -2   3   14.50    1.30
   3  -2  -3   15.80    1.60
  -3  -2   3   13.90    1.50
   3  -2  -3   18.60    1.60
   3   2  -3   14.80    1.80
   3   2  -3   12.80    1.40
   3   2  -3   14.60    1.60
  -2  -2   3  170.38    6.60
   2  -2  -3  184.78    6.50
   2  -2  -3  172.68    6.60
  -2  -2   3  167.58    6.30
   2   2  -3  177.08    6.40
  -2   2   3  181.88    6.20
   2   2  -3  180.48    6.70
   1  -2  -3    2.00    0.70
   1  -2  -3    1.70    0.80
  -1  -2   3    4.50    1.10
  -1  -2   3    2.10    0.80
  -1   2   3    2.80    0.60
   1   2  -3    2.60    0.80
   0  -2   3  468.25   15.70
   0  -2   3  478.15   15.80
   0  -2   3  445.86   15.60
   0  -2   3  476.05   15.80
   0  -2  -3  471.25   15.80
   0   2   3  442.56   15.30
   1  -2   3   89.69    3.80
  -1  -2  -3   86.89    3.90
   1  -2   3   78.79    3.90
   1  -2   3   82.39    3.90
   1  -2   3   85.99    3.60
   1  -2   3   84.09    3.70
   1   2   3   88.89    3.60
   1   2   3   83.09    3.40
   1   2   3   85.99    3.60
   2  -2   3  210.58    7.60
   2  -2   3  209.58    8.00
   2  -2   3  217.88    8.00
   2  -2   3  219.18    8.20
   2  -2   3  233.58    8.50
   2   2   3  213.48    7.80
   2   2   3  208.98    7.40
   2   2   3  206.18    7.80
   3  -2   3  333.47   11.70
   3  -2   3  348.57   12.20
   3  -2   3  353.76   12.40
   3  -2   3  344.67   12.20
   3  -2   3  328.77   12.10
   3   2   3  321.07   12.00
   3   2   3  345.07   11.40
   4  -2   3   66.39    3.70
   4  -2   3   65.79    3.70
   4  -2   3   61.39    3.60
   4  -2   3   74.39    3.80
   4   2   3   65.59    2.80
   4   2   3   65.79    3.60
   4   2   3   69.59    3.70
   4   2   3   68.29    3.70
   5  -2   3    7.60    1.90
   5  -2   3    9.90    2.10
   5  -2   3    7.80    1.60
   5  -2   3    7.60    1.60
   5   2   3    5.90    1.60
   5   2   3    7.50    1.80
   5   2   3    7.20    1.00
   5   2   3    9.70    2.00
   6  -2   3  271.57   10.60
   6  -2   3  283.17   11.30
   6  -2   3  283.37   10.80
   6  -2   3  272.27   11.10
   6   2   3  288.77   11.00
   6   2   3  291.67   10.50
   6   2   3  276.47   11.10
   6   2   3  281.87   11.10
   7  -2   3   40.40    4.00
   7  -2   3   35.00    3.00
   7  -2   3   39.50    3.80
   7  -2   3   42.60    3.60
   7   2   3   45.20    4.30
   7   2   3   38.40    3.50
   7   2   3   33.60    3.70
   7   2   3   36.40    2.80
   8  -2   3    0.70    1.60
   8  -2   3    1.90    2.10
   8  -2   3    7.20    2.60
   8  -2   3    3.60    2.40
   8   2   3    6.10    2.20
   8   2   3    6.90    2.40
   8   2   3    2.30    1.40
   8   2   3    4.00    2.50
   9  -2   3  135.09    7.70
   9  -2   3  125.09    7.10
   9  -2   3  119.99    5.90
   9   2   3  109.69    6.70
   9   2   3  117.99    7.20
   9   2   3  118.99    6.80
   9   2   3  118.19    5.40
  10  -2   3  160.98    8.60
  10  -2   3  154.68    8.80
  10  -2   3  139.29    6.60
  10  -2   3  151.68    8.30
  10   2   3  141.39    8.50
  10   2   3  139.99    8.20
  10   2   3  135.09    7.90
  10   2   3  134.19    6.00
  11  -2   3   56.39    6.60
  11  -2   3   66.29    6.60
  11  -2   3   71.79    6.70
  11  -2   3   57.79    4.40
  11   2   3   68.59    3.90
  11   2   3   65.29    6.60
  11   2   3   66.89    8.80
  11   2   3   62.09    5.90
  12  -2   3   89.39    7.90
  12  -2   3   94.79    7.80
  12  -2   3   85.69    5.20
  12  -2   3   95.69    9.90
  12   2   3   92.19    7.80
  12   2   3   91.49    7.40
  12   2   3   85.49    4.50
  12   2   3   93.39    7.20
  13  -2   3    9.50    4.60
  13  -2   3    9.90    4.60
  13  -2   3   23.10    5.70
  13  -2   3    6.50    2.20
  13   2   3    6.60    4.60
  13   2   3    4.20    4.60
  13   2   3    9.50    4.50
  14  -2   3    5.10    4.80
  14  -2   3   10.40    5.20
  14  -2   3    9.10    5.00
  14   2   3   12.20    4.80
  14   2   3   11.40    5.30
  14   2   3    9.90    4.90
  15  -2   3   19.20    5.70
  15  -2   3   18.20    5.90
  15  -2   3   17.40    6.00
  15   2   3   13.70    5.20
  15   2   3   17.70    5.80
  15   2   3   16.90    5.90
  16  -2   3   10.20    5.60
  16  -2   3   23.00    6.30
  16  -2   3   10.50    6.00
  16   2   3   29.00   10.00
  16   2   3   18.00    5.60
  16   2   3   15.00    5.70
  17  -2   3   28.10    6.40
  17  -2   3   22.60    6.50
  17  -2   3   20.70    7.00
  17   2   3   34.60    7.30
  17   2   3   24.60    6.70
  17   2   3   25.50    7.00
  18  -2   3   32.90    8.20
  18  -2   3   43.30    7.80
  18  -2   3   38.00    7.90
  18   2   3   33.70    7.60
  18   2   3   42.80    7.90
  18   2   3   43.50    7.50
  19  -2   3    9.40    6.80
  19  -2   3   16.90    7.20
  19   2   3   18.90    7.00
  19   2   3   18.10   11.50
  19   2   3   13.30    6.80
  20  -2   3    3.80    6.50
  20  -2   3   20.00    7.50
  20  -2   3   10.50    8.10
  20   2   3    1.90    6.30
  20   2   3    1.40    6.90
  20   2   3    1.50    7.20
  21  -3  -3    2.20    6.40
  21   3  -3    4.40    6.70
  20  -3  -3   19.80    6.40
  20  -3  -3    9.10   11.20
  20  -3  -3   -3.30    6.80
  20   3  -3   12.90    8.30
  20   3  -3    3.60    6.40
  20   3  -3   13.70    7.40
  19  -3  -3   13.50    7.20
  19  -3  -3   16.00    7.40
  19  -3  -3   26.50    6.70
  19   3  -3   20.10    7.70
  19   3  -3   21.90    8.00
  19   3  -3   17.40    6.40
  18  -3  -3   26.30    7.20
  18  -3  -3   40.10    6.80
  18  -3  -3   39.90    7.90
  18   3  -3   36.40    7.80
  18   3  -3   41.50    7.90
  18   3  -3   31.30    7.70
  17  -3  -3   14.90    6.20
  17  -3  -3   22.50    5.80
  17  -3  -3   17.00    7.60
  17   3  -3   25.00    6.50
  17   3  -3   22.50    5.80
  17   3  -3   36.00   14.10
  16  -3  -3    7.60    5.60
  16  -3  -3    4.00    5.50
  16  -3  -3   12.30    4.80
  16   3  -3    7.90    5.00
  16   3  -3   12.30    5.40
  16   3  -3    8.80    5.80
  15  -3  -3   -0.40    5.10
  15  -3  -3    6.00    4.50
  15  -3  -3   -1.30    4.90
  15   3  -3    4.50    5.00
  15   3  -3    5.30    5.30
  15   3  -3   14.30    4.90
  14  -3  -3   -0.40    4.30
  14  -3  -3    4.10    3.80
  14  -3  -3    3.60    4.50
  14   3  -3   -2.00    3.50
  14   3  -3   -0.90    4.00
  14   3  -3    2.50    4.50
 -13  -3   3    2.00    1.40
  13  -3  -3    8.90    4.40
  13  -3  -3   11.80    5.10
  13  -3  -3    7.60    3.80
  13   3  -3    3.10    4.10
  13   3  -3    3.40    3.90
  13   3  -3    6.90    3.60
 -12  -3   3  157.18    6.60
  12  -3  -3  188.48   10.40
  12  -3  -3  168.58   10.20
  12  -3  -3  193.58   10.60
  12   3  -3  182.98   10.10
  12   3  -3  180.88   10.00
  12   3  -3  158.68    8.90
 -11  -3   3   70.49    3.70
  11  -3  -3   79.79    7.10
  11  -3  -3   88.59    6.10
  11  -3  -3   87.69    7.00
  11   3  -3   83.19    5.90
  11   3  -3   74.69    6.40
  11   3  -3   83.39    7.00
  10  -3  -3  222.78   10.10
  10  -3  -3  230.68   10.90
  10  -3  -3  236.08   14.00
 -10  -3   3  199.58    7.90
  10   3  -3  227.18    9.80
   9  -3  -3   18.50    3.10
   9  -3  -3   31.40    4.30
  -9  -3   3   18.90    1.70
   9  -3  -3   26.00    4.00
   9   3  -3   20.60    3.40
   9   3  -3   19.90    3.30
   9   3  -3   24.40    3.30
  -8  -3   3   95.59    3.80
   8  -3  -3   96.89    5.40
   8  -3  -3  102.19    6.50
   8  -3  -3   95.99    7.20
   8   3  -3   95.99    5.80
   8   3  -3   94.29    5.90
   8   3  -3  100.79    5.40
   7  -3  -3   18.20    3.10
   7  -3  -3   18.40    2.60
  -7  -3   3   18.10    1.40
   7  -3  -3   17.20    2.90
   7   3  -3   17.30    2.90
   7   3  -3   20.20    2.50
   7   3  -3   20.10    2.90
   6  -3  -3   19.20    2.90
   6  -3  -3   12.30    2.40
   6  -3  -3   19.60    2.40
  -6  -3   3   16.20    1.40
   6   3  -3   14.60    2.30
   6   3  -3   20.40    2.30
   6   3  -3   15.00    2.40
   5  -3  -3  233.38    8.60
   5  -3  -3  238.28    9.10
   5  -3  -3  226.08    9.10
  -5  -3   3  211.48    7.80
   5   3  -3  217.08    9.00
   5   3  -3  222.58    8.60
   5   3  -3  224.28    9.00
   4  -3  -3  711.43   21.70
  -4  -3   3  603.24   20.50
  -4  -3   3  605.04   21.00
   4  -3  -3  633.14   21.60
   4   3  -3  583.14   21.50
   4   3  -3  621.84   21.20
   4   3  -3  631.84   21.60
   3  -3  -3  220.18    8.50
  -3  -3   3  211.08    7.80
  -3  -3   3  210.48    8.20
   3  -3  -3  232.18    8.50
   3   3  -3  216.18    8.10
   3   3  -3  215.28    8.40
  -2  -3   3    6.40    1.40
   2  -3  -3    9.30    1.40
  -2  -3   3    6.30    1.10
   2  -3  -3    6.00    1.40
   2   3  -3    9.30    1.50
  -2   3   3    9.30    1.20
  -1  -3   3    4.40    1.30
  -1  -3   3    2.10    1.20
  -1  -3   3    4.10    1.10
   1  -3  -3    7.40    1.40
   1  -3  -3    6.00    1.50
   1   3  -3    7.10    1.20
  -1   3   3    5.10    1.00
   0  -3   3  159.18    6.40
   0  -3  -3  164.78    6.60
   0  -3   3  156.68    6.40
   0   3   3  157.28    6.10
  -1  -3  -3   66.59    3.80
   1  -3   3   59.99    3.40
   1  -3   3   60.59    3.50
   1  -3   3   70.89    4.00
   1  -3   3   62.49    3.30
   1   3   3   58.29    3.10
   2  -3   3  150.08    6.10
   2  -3   3  137.19    6.00
   2  -3   3  134.29    5.70
   2  -3   3  135.09    5.90
   2   3   3  131.19    5.00
   2   3   3  136.79    5.60
   3  -3   3  194.78    7.70
   3  -3   3  194.18    7.70
   3  -3   3  196.28    7.80
   3   3   3  185.88    7.40
   3   3   3  188.68    6.70
   3   3   3  178.78    7.40
   4  -3   3   38.20    3.00
   4  -3   3   39.50    3.10
   4  -3   3   36.90    2.70
   4  -3   3   37.10    3.10
   4   3   3   41.50    2.90
   4   3   3   37.70    2.90
   4   3   3   39.20    1.90
   5  -3   3  112.29    5.40
   5  -3   3  103.19    5.50
   5  -3   3  106.39    5.10
   5  -3   3  112.09    5.80
   5   3   3   99.89    5.30
   5   3   3  100.09    3.90
   5   3   3  103.99    5.20
   5   3   3  103.19    5.30
   6  -3   3    8.20    2.00
   6  -3   3    7.20    2.20
   6  -3   3    7.10    2.30
   6  -3   3    6.30    1.80
   6   3   3    8.40    2.20
   6   3   3    6.80    2.10
   6   3   3    5.60    1.90
   7  -3   3   39.90    3.60
   7  -3   3   36.20    4.20
   7  -3   3   35.00    3.30
   7  -3   3   40.10    4.80
   7   3   3   30.20    3.40
   7   3   3   28.10    3.40
   8  -3   3  120.79    6.40
   8  -3   3  101.49    6.40
   8  -3   3  110.79    5.80
   8  -3   3  114.59    7.00
   8   3   3  104.09    6.40
   8   3   3  118.79    6.40
   8   3   3  111.59    7.30
   8   3   3  110.19    5.10
   9  -3   3   78.59    5.80
   9  -3   3   74.69    4.80
   9  -3   3   70.29    6.10
   9   3   3   82.09    5.80
   9   3   3   77.99    6.10
   9   3   3   73.59    4.20
  10  -3   3   14.50    2.60
  10  -3   3   11.70    3.50
  10  -3   3   14.50    3.90
  10  -3   3   17.90    4.40
  10   3   3   14.60    3.70
  10   3   3   12.30    2.10
  10   3   3   16.30    3.70
  10   3   3   17.30    3.80
  11  -3   3   29.30    3.50
  11  -3   3   30.70    5.40
  11  -3   3   30.10    5.10
  11   3   3   31.10    4.80
  11   3   3   34.30    4.90
  11   3   3   29.20    4.90
  11   3   3   31.80    3.00
  12  -3   3   12.30    2.60
  12  -3   3   17.60    5.00
  12  -3   3    9.70    4.30
  12  -3   3   19.10    4.60
  12   3   3   18.50    4.30
  12   3   3   22.20    4.90
  12   3   3   15.90    4.50
  12   3   3   13.50    2.20
  13  -3   3   74.39    8.70
  13  -3   3   61.79    4.80
  13  -3   3   63.69    7.60
  13  -3   3   77.49    8.30
  13   3   3   76.79    7.30
  13   3   3   83.29    8.30
  13   3   3   84.89    8.20
  14  -3   3   95.79    8.60
  14  -3   3   93.49    9.00
  14  -3   3   95.99    9.70
  14   3   3  104.39    9.50
  14   3   3   92.59    8.80
  14   3   3   96.39    8.80
  15  -3   3   52.79    7.40
  15  -3   3   66.59    9.20
  15  -3   3   56.49    7.90
  15   3   3   64.39    8.30
  15   3   3   63.09    7.90
  15   3   3   60.19    8.10
  16  -3   3    8.70    5.90
  16  -3   3   19.10    7.10
  16  -3   3    8.00    5.60
  16   3   3    4.80    6.00
  16   3   3   12.30    5.50
  16   3   3    7.20    5.50
  17  -3   3    2.50    6.00
  17  -3   3   -2.90    5.50
  17  -3   3   -2.30    5.20
  17   3   3   -7.20    5.50
  17   3   3    1.10    7.70
  17   3   3    3.10    5.40
  18  -3   3    6.00    6.70
  18  -3   3   16.60    7.10
  18  -3   3   15.50    6.90
  18   3   3   13.00    6.50
  18   3   3    7.70    6.40
  18   3   3   -0.20    6.60
  19  -3   3    7.00    9.10
  19  -3   3    4.70    6.80
  19  -3   3   -0.60    6.60
  19   3   3   -0.70    6.60
  19   3   3   -2.00    6.20
  19   3   3   18.40   12.20
  20  -4  -3    7.40    7.60
  20  -4  -3    5.30    7.40
  20  -4  -3   22.00    6.40
  20   4  -3    7.20   10.30
  20   4  -3    9.80    7.40
  20   4  -3    6.00    6.50
  19  -4  -3    9.40    5.80
  19  -4  -3    7.60    7.60
  19  -4  -3    7.50    7.00
  19   4  -3    0.00    7.10
  19   4  -3   -2.50    6.60
  19   4  -3    6.20    5.80
  18  -4  -3    9.60    6.90
  18  -4  -3    8.10    6.30
  18  -4  -3   10.20    5.60
  18   4  -3    8.90    5.60
  18   4  -3    9.30    6.90
  18   4  -3    8.70    6.70
  17  -4  -3   38.50    8.80
  17  -4  -3   41.70    8.00
  17  -4  -3   42.70    7.00
  17   4  -3   30.50    6.50
  17   4  -3   20.90    7.10
  17   4  -3   40.60    7.70
  16  -4  -3   70.39    8.00
  16  -4  -3   82.39   10.30
  16  -4  -3   52.09    8.90
  16   4  -3   70.49    7.90
  16   4  -3   75.29    9.10
  16   4  -3   60.29   12.80
  15  -4  -3  279.47   15.20
  15  -4  -3  265.67   15.10
  15  -4  -3  251.77   13.20
  15   4  -3  257.77   14.30
  15   4  -3  237.88   12.90
  15   4  -3  261.17   14.50
  14  -4  -3  288.67   15.20
  14  -4  -3  269.57   14.90
  14  -4  -3  260.47   13.50
  14   4  -3  279.77   13.30
  14   4  -3  264.37   14.20
  14   4  -3  296.37   14.80
  13  -4  -3  114.89    9.50
  13  -4  -3  135.69   10.10
  13  -4  -3  111.29    8.20
  13   4  -3  123.39    8.70
  13   4  -3  124.89    9.10
  13   4  -3  139.19    9.80
  12  -4  -3   23.70    5.50
  12  -4  -3   18.90    5.20
  12   4  -3   35.60    7.50
  12   4  -3   16.20    1.50
  12   4  -3   25.60    4.50
  12   4  -3   27.20    4.80
  11  -4  -3    1.30    3.40
  11  -4  -3    3.20    3.60
  11  -4  -3    6.30    3.30
  11   4  -3    5.90    3.30
  11   4  -3    5.30    3.60
  11   4  -3    4.00    3.10
  10  -4  -3  398.46   16.90
  10  -4  -3  405.26   15.90
  10   4  -3  413.36   16.70
  10   4  -3  397.36   15.60
  10   4  -3  399.26   16.30
   9  -4  -3  111.19    6.30
   9  -4  -3  102.39    7.00
   9  -4  -3   94.19    6.80
   9   4  -3  100.89    6.00
   9   4  -3   94.29    6.50
   9   4  -3  101.89    6.70
   8  -4  -3  256.07   10.40
   8  -4  -3  251.87   11.10
   8  -4  -3  249.48   11.20
   8   4  -3  230.38   10.40
   8   4  -3  239.98   11.20
   8   4  -3  230.38   10.70
   7  -4  -3  326.87   14.40
  -7  -4   3  308.47   11.10
   7  -4  -3  370.86   13.20
   7  -4  -3  340.37   13.70
   7   4  -3  358.96   17.50
   7   4  -3  340.17   15.90
   7   4  -3  340.27   12.90
   6  -4  -3  410.26   15.30
   6  -4  -3  422.76   15.50
  -6  -4   3  389.56   13.30
   6   4  -3  384.06   15.20
   6   4  -3  404.36   15.20
   5  -4  -3  251.57   10.20
   5  -4  -3  259.67   10.20
  -5  -4   3  237.78    8.50
   5   4  -3  245.88   10.00
   5   4  -3  234.08    9.90
   5   4  -3  240.48    9.50
   4  -4  -3   12.70    2.10
  -4  -4   3   12.00    1.40
   4  -4  -3   16.70    2.30
   4   4  -3   16.30    2.30
   4   4  -3   15.30    2.10
   3  -4  -3   24.50    2.80
  -3  -4   3   21.90    2.50
  -3  -4   3   19.90    1.90
   3  -4  -3   20.10    2.40
   3   4  -3   23.00    2.50
  -3   4   3   19.90    2.00
   3   4  -3   26.50    2.40
  -2  -4   3  411.56   14.90
   2  -4  -3  417.56   14.90
  -2  -4   3  422.66   14.50
   2  -4  -3  413.66   15.10
   2   4  -3  411.16   15.00
  -2   4   3  407.46   14.40
   2   4  -3  421.26   14.70
   1  -4  -3 1400.66   46.20
  -1  -4   3 1428.96   46.30
  -1  -4   3 1379.66   46.00
  -1  -4   3 1429.36   46.20
   1   4  -3 1382.36   45.70
  -1   4   3 1356.66   45.50
   0  -4   3 1156.38   39.70
   0  -4   3 1222.78   39.50
   0  -4   3 1188.08   39.70
   0  -4  -3 1193.78   39.90
   0   4  -3 1203.98   39.30
   0   4   3 1196.68   39.10
   1  -4   3   28.70    2.60
   1  -4   3   25.30    2.60
   1  -4   3   21.60    2.50
   1  -4   3   21.50    2.50
  -1  -4  -3   21.30    2.60
   1   4   3   25.80    2.30
   1   4   3   19.90    2.10
   2  -4   3  403.66   14.70
   2  -4   3  404.96   14.50
   2  -4   3  403.76   14.70
  -2  -4  -3  399.06   14.90
   2   4   3  395.86   14.40
   2   4   3  386.46   14.20
   3  -4   3  110.89    5.50
   3  -4   3  119.99    5.80
   3  -4   3  117.39    5.80
   3   4   3  113.99    5.30
   3   4   3  118.59    5.50
   3   4   3  120.69    4.50
   4  -4   3  177.58    7.70
   4  -4   3  166.48    7.50
   4  -4   3  170.88    7.30
   4  -4   3  171.68    7.70
   4   4   3  171.08    7.40
   4   4   3  168.88    6.10
   4   4   3  166.68    7.20
   5  -4   3   15.70    2.40
   5  -4   3   14.30    2.70
   5  -4   3   14.50    2.60
   5  -4   3   14.60    2.70
   5   4   3   11.50    1.00
   5   4   3   16.00    2.40
   5   4   3   14.00    2.40
   6  -4   3   23.60    3.00
   6  -4   3   21.40    2.90
   6  -4   3   26.50    3.90
   6   4   3   28.30    3.30
   6   4   3   27.70    3.50
   6   4   3   25.40    3.20
   7  -4   3   16.50    3.30
   7  -4   3   10.70    2.50
   7  -4   3   10.50    2.80
   7  -4   3   11.80    2.70
   7   4   3   12.10    2.80
   7   4   3   11.30    2.70
   8  -4   3  143.49    8.00
   8  -4   3  133.29    6.90
   8  -4   3  158.68    8.40
   8   4   3  128.29    7.40
   8   4   3  126.29    7.30
   8   4   3  131.09    7.40
   9  -4   3  421.56   17.20
   9  -4   3  399.46   15.40
   9  -4   3  420.86   16.30
   9   4   3  408.66   17.00
   9   4   3  415.86   16.30
   9   4   3  384.96   14.50
   9   4   3  376.56   15.70
  10  -4   3  154.68    8.80
  10  -4   3  146.79    9.20
  10  -4   3  148.99    9.50
  10  -4   3  153.38    7.50
  10   4   3  142.79    6.60
  10   4   3  143.09    8.70
  10   4   3  143.89    8.50
  10   4   3  141.79    8.10
  11  -4   3  297.37   15.60
  11  -4   3  273.97   13.10
  11  -4   3  274.87   11.60
  11  -4   3  277.77   13.30
  11   4   3  269.77   10.60
  11   4   3  274.77   13.00
  12  -4   3   55.89    6.60
  12  -4   3   73.79    8.40
  12  -4   3   56.79    4.80
  12  -4   3   67.19    7.70
  12   4   3   51.39    6.30
  12   4   3   59.19    4.10
  12   4   3   55.19    6.40
  12   4   3   52.19    6.40
  13  -4   3   44.00    7.00
  13  -4   3   40.00    4.40
  13  -4   3   39.40    7.10
  13   4   3   33.80    6.20
  13   4   3   45.70    6.20
  13   4   3   40.40    6.00
  14  -4   3   -2.70    4.80
  14  -4   3    4.40    4.90
  14  -4   3    0.20    4.70
  14   4   3   12.30    5.40
  14   4   3    5.00    4.90
  14   4   3    5.50    5.00
  15  -4   3   13.70    6.10
  15  -4   3   10.20    5.80
  15  -4   3    2.20    7.90
  15   4   3   19.30    5.70
  15   4   3   10.70    5.70
  15   4   3   18.60    5.80
  16  -4   3   16.20    7.20
  16  -4   3   11.20    5.70
  16  -4   3   14.00    6.80
  16   4   3   16.90    6.50
  16   4   3   27.20    6.70
  16   4   3   19.70    6.20
  17  -4   3   49.40    8.40
  17  -4   3   41.30    8.60
  17   4   3   61.39    8.70
  17   4   3   56.59    9.10
  17   4   3   52.29    8.60
  18  -4   3   35.20    8.40
  18  -4   3   21.00    7.70
  18  -4   3   24.40    8.70
  18   4   3   33.60    7.90
  18   4   3   27.60    8.20
  18   4   3   35.00    7.20
  19  -4   3   35.50    9.80
  19  -4   3   28.90    8.10
  19  -4   3   25.20    8.20
  19   4   3   18.50    7.60
  19   4   3   15.00    7.70
  20  -5  -3    2.90    7.70
  20  -5  -3   -9.20    5.80
  20   5  -3    1.20    7.80
  20   5  -3   -0.20    7.50
  20   5  -3   -2.40    5.90
  19  -5  -3   38.90    9.40
  19  -5  -3   52.69    8.50
  19  -5  -3   42.50    9.60
  19   5  -3   38.50    7.90
  19   5  -3   49.80    9.70
  19   5  -3   35.00    8.90
  18  -5  -3   70.39   10.00
  18  -5  -3   65.19    9.90
  18   5  -3   56.79    9.10
  18   5  -3   81.29   10.30
  18   5  -3   67.59    8.70
  17  -5  -3   14.30    7.00
  17  -5  -3    7.80    5.60
  17  -5  -3   21.30    7.90
  17   5  -3   26.20   10.00
  17   5  -3   25.60    7.50
  17   5  -3   18.00    6.90
  16  -5  -3   48.10    7.30
  16  -5  -3   51.29    8.50
  16  -5  -3   67.99    9.90
  16   5  -3   45.60    7.60
  16   5  -3   78.59   13.30
  16   5  -3   64.89    8.10
  15  -5  -3    0.50    5.40
  15  -5  -3   10.00    5.00
  15  -5  -3   11.70    5.90
  15   5  -3   15.80    5.90
  15   5  -3   13.90    5.90
  15   5  -3   18.40    5.50
  14  -5  -3   11.40    5.70
  14  -5  -3   23.80    6.70
  14  -5  -3   24.00    5.50
  14   5  -3   16.30    5.60
  14   5  -3   26.20    5.40
  14   5  -3   22.00    6.10
  13  -5  -3   57.29    7.70
  13  -5  -3   65.69    7.10
  13  -5  -3   71.69    8.90
  13   5  -3   72.39    8.20
  13   5  -3   60.89    7.10
  13   5  -3   65.39    6.70
  12  -5  -3  410.16   18.60
  12  -5  -3  440.06   20.30
  12  -5  -3  416.76   17.20
  12   5  -3  386.36   16.70
  12   5  -3  396.06   17.50
  12   5  -3  404.56   17.80
  11  -5  -3   89.79    8.10
  11  -5  -3   97.89    7.60
  11  -5  -3   93.19    7.80
  11   5  -3   98.09    7.80
  11   5  -3   91.69    7.40
  11   5  -3   97.89    6.90
  10  -5  -3  745.23   28.80
  10  -5  -3  795.02   28.90
  10  -5  -3  825.62   28.10
  10   5  -3  739.63   27.30
  10   5  -3  755.52   28.10
  10   5  -3  752.32   28.30
   9  -5  -3    7.30    3.10
   9   5  -3   15.10    3.30
   9   5  -3    8.20    3.10
   9   5  -3   10.70    3.40
   8  -5  -3    8.30    3.10
   8  -5  -3    4.60    2.90
   8   5  -3   14.60    2.90
   8   5  -3   10.60    2.80
   8   5  -3    9.20    2.70
   7  -5  -3    3.90    2.50
   7  -5  -3    4.30    2.30
   7   5  -3    2.50    1.90
   7   5  -3    0.60    2.30
   7   5  -3    5.70    2.10
   6  -5  -3  256.97   10.80
   6   5  -3  241.98    9.90
   6   5  -3  231.98   11.60
   6   5  -3  244.88   11.20
   5  -5  -3  310.97   13.20
   5  -5  -3  368.06   13.60
   5   5  -3  337.57   13.30
   5   5  -3  333.17   12.70
   4  -5  -3   96.39    5.60
   4  -5  -3  105.39    5.70
   4   5  -3  109.29    5.70
   4   5  -3  100.99    5.20
   3  -5  -3  546.45   19.60
   3  -5  -3  551.44   19.40
  -3  -5   3  529.05   19.10
   3   5  -3  519.25   18.80
  -3   5   3  525.15   18.60
   3   5  -3  546.25   19.40
   2  -5  -3   78.09    4.50
  -2  -5   3   61.89    4.30
   2  -5  -3   74.19    4.70
  -2   5   3   70.99    3.90
   2   5  -3   75.19    4.20
   1  -5  -3 1017.40   33.40
  -1  -5   3 1004.80   33.40
  -1  -5   3  926.11   32.90
  -1   5   3  954.40   32.40
   1   5  -3  956.70   32.60
   0  -5   3  811.92   28.40
   0  -5   3  846.92   28.60
   0  -5  -3  815.22   28.60
   0   5  -3  822.62   27.90
   0   5   3  815.72   27.70
  -1  -5  -3   97.69    5.50
   1  -5   3   90.29    5.10
   1  -5   3   83.99    5.00
   1  -5   3   88.59    5.10
   1   5   3   88.39    4.50
  -2  -5  -3   20.10    3.10
   2  -5   3   17.10    2.60
   2  -5   3   15.40    2.40
   2  -5   3   19.40    2.80
   2   5   3   20.90    2.50
   2   5   3   20.10    2.70
   3  -5   3  163.68    7.30
   3  -5   3  165.38    7.60
   3  -5   3  155.88    7.40
   3   5   3  152.68    7.10
   3   5   3  142.69    6.80
   4  -5   3  801.42   28.00
   4  -5   3  843.22   28.30
   4  -5   3  829.22   28.50
   4   5   3  780.62   26.40
   4   5   3  808.72   27.80
   4   5   3  791.22   28.00
   5  -5   3  477.85   19.20
   5  -5   3  493.85   17.80
   5  -5   3  465.65   17.50
   5   5   3  467.45   17.50
   5   5   3  482.65   15.70
   5   5   3  455.75   17.40
   6  -5   3  866.91   30.30
   6  -5   3  876.51   30.60
   6  -5   3  832.92   29.80
   6  -5   3  884.21   29.90
   6   5   3  830.22   29.60
   6   5   3  843.72   29.80
   7  -5   3  718.93   25.80
   7  -5   3  716.83   26.10
   7  -5   3  702.63   25.00
   7   5   3  683.53   24.90
   7   5   3  696.13   25.20
   7   5   3  687.33   25.30
   8  -5   3  243.48   11.00
   8  -5   3  242.48   10.60
   8  -5   3  254.37   12.00
   8  -5   3  236.98   14.60
   8   5   3  231.48   11.00
   8   5   3  229.18   10.60
   8   5   3  250.97   14.50
   9  -5   3  223.48   11.60
   9  -5   3  208.78   10.50
   9  -5   3  232.68   11.30
   9  -5   3  205.08   10.80
   9   5   3  210.08   14.90
   9   5   3  216.58   10.40
   9   5   3  209.08   10.50
  10  -5   3    4.70    4.10
  10  -5   3    8.30    4.40
  10  -5   3   11.80    3.20
  10   5   3   10.60    3.60
  10   5   3    9.00    3.70
  10   5   3    6.50    3.50
  11  -5   3  198.08   11.80
  11  -5   3  194.88   10.70
  11  -5   3  182.98   15.90
  11  -5   3  178.08    8.90
  11   5   3  166.38    7.90
  11   5   3  178.78   10.30
  11   5   3  185.78    9.90
  11   5   3  183.58   10.60
  12  -5   3  209.98   11.90
  12  -5   3  194.28   11.90
  12  -5   3  202.48   12.70
  12  -5   3  203.48    9.50
  12   5   3  172.18    8.10
  12   5   3  193.08   11.20
  12   5   3  179.48   10.40
  12   5   3  182.68   11.00
  13  -5   3  330.57   15.80
  13  -5   3  308.97   15.50
  13  -5   3  310.37   13.00
  13  -5   3  318.47   16.90
  13   5   3  287.47   14.40
  13   5   3  310.37   15.30
  13   5   3  325.47   15.80
  14  -5   3  123.09   11.50
  14  -5   3  140.19   11.10
  14  -5   3  132.99   10.80
  14   5   3  137.19   10.60
  14   5   3  125.19   10.60
  14   5   3  133.09   10.20
  15  -5   3   84.69   10.40
  15  -5   3  103.69   10.60
  15  -5   3   92.69   10.20
  15   5   3  102.39   10.20
  15   5   3  109.69   12.60
  16  -5   3   80.09   11.20
  16  -5   3   83.89   10.30
  16  -5   3   82.79   10.30
  16   5   3   76.99    8.60
  16   5   3   57.89    8.60
  17  -5   3   18.90    6.80
  17  -5   3    6.90    6.60
  17  -5   3    4.90    7.10
  17   5   3   12.00    6.80
  17   5   3    3.20    6.60
  17   5   3    5.60    7.20
  18  -5   3   17.30    8.50
  18  -5   3   11.30    7.20
  18  -5   3   24.60    7.10
  18   5   3   26.00    7.50
  18   5   3   14.50    6.50
  18   5   3   18.30    7.50
  19  -5   3    9.90    7.30
  19  -5   3    6.00    7.40
  19  -5   3   -4.80    9.90
  19   5   3    6.30    7.10
  19   5   3    3.90    7.60
  19   5   3    2.70    6.80
  20  -6  -3    0.30    7.60
  20  -6  -3   12.40    8.60
  20   6  -3    4.70    8.60
  20   6  -3    1.30   10.30
  20   6  -3    6.60    8.30
  19  -6  -3   19.70   12.00
  19  -6  -3   27.30    8.60
  19  -6  -3   22.10    6.40
  19   6  -3   18.90    8.40
  19   6  -3   27.80    7.70
  19   6  -3   28.20   10.00
  18  -6  -3   19.70    7.80
  18  -6  -3   15.10    7.60
  18  -6  -3   10.50    6.20
  18   6  -3   24.20    6.90
  18   6  -3   23.90    8.10
  18   6  -3   34.20    8.60
  17  -6  -3   75.99    9.40
  17  -6  -3  107.19   12.20
  17  -6  -3   47.50    9.20
  17   6  -3   51.39    8.90
  17   6  -3   83.49    9.40
  17   6  -3   74.69   10.30
  16  -6  -3  115.99   10.20
  16  -6  -3  110.69   12.10
  16   6  -3  125.39   11.40
  16   6  -3  136.59   10.30
  16   6  -3  121.89   11.60
  15  -6  -3  178.08   13.50
  15  -6  -3  175.68   11.60
  15  -6  -3  189.88   13.70
  15   6  -3  177.48   14.90
  15   6  -3  193.78   13.30
  15   6  -3  195.28   11.60
  14  -6  -3  168.48   11.00
  14  -6  -3  180.48   12.90
  14  -6  -3  157.98   12.50
  14   6  -3  163.18   11.50
  14   6  -3  164.28   10.40
  14   6  -3  174.28   12.10
  13  -6  -3   66.59    8.90
  13  -6  -3   48.00    7.70
  13   6  -3   51.49    7.10
  13   6  -3   50.89    6.50
  13   6  -3   45.00    6.40
  12  -6  -3   35.20    6.80
  12  -6  -3   46.60    7.50
  12   6  -3   45.40    6.40
  12   6  -3   55.89    6.40
  12   6  -3   48.10    6.60
  11  -6  -3   -0.30    4.10
  11  -6  -3   -2.10    5.50
  11   6  -3    6.40    3.90
  11   6  -3    5.20    4.00
  11   6  -3    0.30    3.30
  10  -6  -3  118.69    8.90
  10  -6  -3  126.49    9.00
  10   6  -3  128.49    7.80
  10   6  -3  123.59    8.00
  10   6  -3  112.49    8.10
   9  -6  -3  241.58   12.20
   9  -6  -3  246.98   12.20
   9   6  -3  231.28   11.40
   9   6  -3  239.28   11.50
   9   6  -3  231.98   10.70
   8   6  -3  450.05   19.20
   8   6  -3  471.05   18.50
   8   6  -3  463.25   17.50
   7  -6  -3  617.44   23.30
   7  -6  -3  638.04   23.60
   7   6  -3  628.04   22.40
   7   6  -3  611.14   23.00
   7   6  -3  605.24   23.00
   6  -6  -3  531.75   20.10
   6  -6  -3  548.05   20.20
   6   6  -3  514.35   19.80
   6   6  -3  504.35   19.10
   5  -6  -3  630.24   22.90
   5   6  -3  608.94   22.00
   5   6  -3  613.34   22.60
   4  -6  -3   93.99    5.70
   4   6  -3   82.79    4.90
  -4   6   3   87.69    4.90
   4   6  -3   78.89    7.30
   3  -6  -3   63.29    4.80
   3  -6  -3   65.29    4.70
   3   6  -3   56.69    4.40
   3   6  -3   53.79    3.90
  -3   6   3   56.89    3.90
  -2  -6   3  319.37   12.70
   2  -6  -3  313.97   13.00
   2   6  -3  316.17   12.30
  -2   6   3  317.07   12.10
  -1  -6   3 1096.39   37.00
  -1  -6   3 1105.59   37.50
   1  -6  -3 1086.99   37.40
  -1   6   3 1061.99   36.30
   1   6  -3 1062.39   36.50
   0  -6   3  785.32   28.00
   0  -6  -3  795.52   28.10
   0  -6   3  804.82   27.80
   0   6   3  769.42   27.00
   0   6  -3  786.02   27.30
   1  -6   3  454.05   17.10
   1  -6   3  442.56   16.90
  -1  -6  -3  457.05   17.40
  -1   6  -3  444.76   16.40
   1   6   3  435.06   16.20
  -2  -6  -3  615.54   22.40
   2  -6   3  600.14   22.10
   2  -6   3  607.24   21.90
   2  -6   3  598.84   21.90
   2   6   3  586.04   21.20
   2   6   3  589.14   21.50
   3  -6   3 1077.59   36.60
   3  -6   3 1090.89   36.60
   3  -6   3 1006.80   38.90
   3   6   3 1067.09   36.00
   3   6   3 1056.29   36.30
   4  -6   3  416.66   16.70
   4  -6   3  417.06   16.40
   4  -6   3  461.65   16.90
   4   6   3  418.86   17.30
   4   6   3  423.86   16.00
   5  -6   3   84.09    5.70
   5  -6   3   77.79    5.90
   5   6   3   75.49    3.40
   5   6   3   83.39    5.30
   5   6   3   81.29    5.40
   6  -6   3   72.39    6.00
   6  -6   3   69.29    5.50
   6  -6   3   67.99    5.30
   6   6   3   61.99    2.70
   6   6   3   68.09    4.90
   6   6   3   56.89    5.20
   7  -6   3  142.09    8.90
   7  -6   3  138.49    7.60
   7  -6   3  130.29    7.80
   7   6   3  151.48    8.10
   7   6   3  130.89    7.40
   7   6   3  140.69    8.00
   8  -6   3  213.88   10.50
   8  -6   3  219.48   11.30
   8  -6   3  217.28   10.10
   8   6   3  196.18   10.20
   8   6   3  196.18    9.70
   8   6   3  199.98   10.70
   9  -6   3  521.65   19.40
   9  -6   3  488.05   20.80
   9  -6   3  492.35   20.30
   9   6   3  502.65   20.00
   9   6   3  489.85   19.30
   9   6   3  495.95   19.70
  10  -6   3  182.98    9.50
  10  -6   3  192.58   11.60
  10  -6   3  194.78   10.90
  10  -6   3  198.88   11.80
  10   6   3  183.08   10.10
  10   6   3  187.28   10.60
  10   6   3  188.38   15.60
  11  -6   3  315.37   15.90
  11  -6   3  300.97   16.20
  11  -6   3  311.47   13.70
  11  -6   3  326.17   15.30
  11   6   3  316.57   14.90
  11   6   3  331.37   14.80
  11   6   3  340.17   15.20
  12  -6   3   97.79    6.90
  12  -6   3   93.29   10.00
  12  -6   3   93.99    9.80
  12  -6   3   89.29    8.80
  12   6   3  104.39    9.20
  12   6   3   93.99    7.90
  12   6   3  101.49    8.70
  13  -6   3   45.90    7.00
  13  -6   3   48.50    7.50
  13  -6   3   32.90    7.10
  13   6   3   49.50    6.90
  13   6   3   49.99    6.60
  13   6   3   50.69    7.10
  14  -6   3    2.30    5.20
  14  -6   3   -1.90    5.00
  14  -6   3    1.60    6.20
  14   6   3    5.70    5.40
  14   6   3   -5.30    5.00
  14   6   3    7.80    5.30
  15  -6   3   21.40    8.10
  15  -6   3   23.30    6.70
  15   6   3   18.60    6.50
  15   6   3   28.40    7.20
  15   6   3   11.60    6.40
  16  -6   3    6.80    6.70
  16  -6   3   21.90    7.80
  16  -6   3   21.80    7.10
  16   6   3   13.70    6.00
  16   6   3   27.90    7.20
  16   6   3   21.70    6.80
  17  -6   3   87.39   11.40
  17  -6   3   60.69    9.40
  17  -6   3   59.19   10.60
  17   6   3   68.89    9.50
  17   6   3   68.19    9.90
  17   6   3   65.39    9.30
  18  -6   3   56.19   11.70
  18  -6   3   52.69    9.70
  18  -6   3   47.60    8.90
  18   6   3   42.90   12.00
  18   6   3   39.40    8.50
  19  -6   3   46.50    9.50
  19   6   3   37.80    8.40
  19  -7  -3   82.69   12.20
  19  -7  -3   64.09   11.80
  19   7  -3   70.89   10.70
  19   7  -3   80.29   10.20
  19   7  -3   78.79   12.00
  18  -7  -3   70.69   11.40
  18  -7  -3   64.09   10.70
  18   7  -3   64.49    9.80
  18   7  -3   59.49   10.20
  18   7  -3   78.69    9.80
  17  -7  -3    7.90    7.30
  17  -7  -3   -0.50    6.30
  17   7  -3   14.10    6.30
  17   7  -3   22.40    7.70
  17   7  -3   18.30    7.60
  16  -7  -3    7.40    6.80
  16  -7  -3    9.60    7.10
  16   7  -3   13.80    6.80
  16   7  -3   16.90    7.20
  16   7  -3   14.90    6.10
  15  -7  -3    0.10    5.80
  15  -7  -3   -2.80    5.80
  15   7  -3   -5.40    6.80
  15   7  -3    5.30    5.50
  15   7  -3    5.60    5.10
  14  -7  -3   38.80    8.00
  14  -7  -3   50.29    8.70
  14   7  -3   45.90    7.50
  14   7  -3   43.10    7.40
  14   7  -3   46.80    6.70
  13  -7  -3  133.29   11.60
  13  -7  -3  130.49   11.70
  13   7  -3  153.48   10.00
  13   7  -3  145.09   11.00
  13   7  -3  155.78   10.90
  12  -7  -3  166.78   12.10
  12  -7  -3  173.38   12.20
  12   7  -3  171.88   10.40
  12   7  -3  185.58   11.40
  12   7  -3  177.08   11.10
  11  -7  -3  282.57   14.90
  11  -7  -3  272.27   14.50
  11   7  -3  252.27   13.30
  11   7  -3  267.97   13.80
  11   7  -3  270.67   12.90
  10  -7  -3  214.98   16.80
  10  -7  -3  230.38   17.60
  10   7  -3  208.58   11.30
  10   7  -3  216.48   10.90
  10   7  -3  213.48   11.60
   9  -7  -3  239.78   12.40
   9  -7  -3  239.38   12.70
   9   7  -3  234.48   10.90
   9   7  -3  227.98   11.70
   9   7  -3  229.48   11.60
   8  -7  -3  159.68    9.60
   8  -7  -3  152.08    9.20
   8   7  -3  157.98    8.50
   8   7  -3  154.18    9.00
   8   7  -3  156.38    9.00
   7  -7  -3   42.80    5.70
   7   7  -3   50.09    5.20
   6  -7  -3   39.80    4.70
   6  -7  -3   27.30    4.10
   6   7  -3   32.60    4.60
   6   7  -3   29.40    3.80
   5  -7  -3  330.87   14.10
   5  -7  -3  321.67   14.00
   5   7  -3  330.07   13.30
   5   7  -3  323.17   13.70
   4  -7  -3  659.23   24.80
   4  -7  -3  653.23   24.60
  -4   7   3  665.63   23.70
   4   7  -3  676.03   24.60
   4   7  -3  688.33   24.00
   3  -7  -3  490.25   19.30
   3  -7  -3  506.85   19.10
   3   7  -3  486.75   18.30
   3   7  -3  509.85   19.00
  -3   7   3  478.05   18.10
   2  -7  -3  850.71   30.80
  -2  -7   3  855.01   30.90
  -2   7   3  867.21   29.60
   2   7  -3  851.91   29.80
   1  -7  -3 1880.51   62.49
  -1  -7   3 1859.71   61.89
  -1   7   3 1816.52   61.09
   1   7  -3 1868.31   61.39
   0  -7   3  659.23   25.20
   0  -7  -3  655.53   24.70
   0  -7   3  667.33   24.20
   0   7   3  680.43   23.60
   0   7  -3  658.03   23.70
   1  -7   3  427.86   17.20
  -1  -7  -3  443.06   17.90
   1  -7   3  444.96   17.60
   1   7   3  483.15   17.50
  -1   7  -3  429.56   16.70
   2  -7   3   83.09    5.80
   2  -7   3   84.29    8.30
  -2  -7  -3   95.29    6.50
   2  -7   3   91.09    6.20
   2   7   3   79.99    5.10
   2   7   3   81.59    5.80
  -2   7  -3   91.39    5.60
   3  -7   3  323.27   14.60
   3  -7   3  325.77   13.40
   3  -7   3  309.77   13.50
   3   7   3  307.67   12.60
   3   7   3  301.77   13.00
   4  -7   3 1055.79   37.20
   4  -7   3 1060.59   36.80
   4  -7   3 1034.60   36.80
   4   7   3 1042.70   36.20
   4   7   3 1070.69   36.60
   5  -7   3 1179.38   41.00
   5  -7   3 1246.48   43.00
   5  -7   3 1209.28   41.00
   5   7   3 1127.29   38.40
   5   7   3 1147.59   41.10
   5   7   3 1184.08   40.80
   6  -7   3 1374.46   45.20
   6  -7   3 1290.17   45.10
   6  -7   3 1298.37   45.80
   6   7   3 1280.57   42.10
   6   7   3 1298.27   44.50
   7  -7   3  580.94   22.80
   7  -7   3  581.54   23.40
   7  -7   3  608.54   22.60
   7   7   3  589.54   22.20
   7   7   3  611.14   22.70
   8  -7   3  346.67   14.50
   8  -7   3  337.37   16.00
   8  -7   3  363.56   16.00
   8   7   3  319.77   14.50
   8   7   3  316.07   14.70
   8   7   3  325.67   14.20
   9  -7   3   57.69    7.20
   9  -7   3   52.99    6.40
   9   7   3   54.79    5.80
   9   7   3   57.69    6.50
   9   7   3   72.39    9.00
  10  -7   3    2.20    4.40
  10  -7   3   -0.80    3.40
  10  -7   3   -1.50    3.10
  10   7   3   -3.40    3.70
  10   7   3    5.10    4.00
  10   7   3    0.40    3.50
  11  -7   3   47.80    7.70
  11  -7   3   62.79    9.90
  11  -7   3   44.30    5.50
  11   7   3   43.40    6.20
  11   7   3   45.90    6.30
  11   7   3   41.90    6.20
  12  -7   3  130.89   10.40
  12  -7   3  130.49   11.40
  12   7   3  134.89   10.10
  12   7   3  132.39   10.00
  12   7   3  125.39    9.20
  13  -7   3  145.09   11.50
  13  -7   3  162.78   12.80
  13   7   3  161.28   11.30
  13   7   3  143.29   11.30
  13   7   3  157.58   10.40
  14  -7   3  250.57   16.50
  14  -7   3  241.08   14.90
  14  -7   3  234.38   14.90
  14   7   3  227.48   15.00
  14   7   3  257.87   14.80
  14   7   3  243.08   13.40
  15  -7   3  137.39   13.50
  15  -7   3  157.48   12.90
  15  -7   3  158.58   12.50
  15   7   3  167.08   12.70
  15   7   3  151.58   11.80
  15   7   3  165.68   12.60
  16  -7   3  162.78   13.70
  16  -7   3  155.98   13.20
  16  -7   3  135.09   14.60
  16   7   3  140.69   13.00
  16   7   3  168.78   13.00
  16   7   3  169.78   12.90
  17  -7   3   13.70    7.20
  17  -7   3   12.10    7.00
  17  -7   3    4.20    7.40
  17   7   3   17.10    7.40
  17   7   3   19.30    7.70
  17   7   3    8.70    6.60
  18  -7   3   -4.20    6.80
  18  -7   3   -6.90    6.70
  18   7   3   -2.80    7.00
  18   7   3    0.40    6.60
  18   7   3   -8.70    6.60
  19  -8  -3  -15.40    6.90
  19  -8  -3  -11.00    7.30
  19   8  -3    1.60    8.50
  19   8  -3    1.10    7.20
  19   8  -3   -0.20    8.50
  18  -8  -3   38.30   14.10
  18  -8  -3   41.00   10.30
  18   8  -3   39.00    8.40
  18   8  -3   27.00    9.20
  17  -8  -3   62.29   10.60
  17  -8  -3   73.39   11.60
  17   8  -3   69.69    8.90
  17   8  -3   67.79    9.70
  17   8  -3   81.39   11.00
  16  -8  -3  185.18   15.60
  16  -8  -3  191.68   15.50
  16   8  -3  182.18   12.00
  16   8  -3  174.68   14.10
  16   8  -3  199.28   14.20
  15  -8  -3  196.48   14.90
  15  -8  -3  172.78   14.70
  15   8  -3  193.18   12.50
  15   8  -3  194.08   13.50
  15   8  -3  202.38   14.00
  14  -8  -3  113.99   11.80
  14   8  -3  106.89   11.00
  14   8  -3  110.99    9.80
  13  -8  -3   69.39    9.50
  13  -8  -3   62.29    9.00
  13   8  -3   71.39    9.10
  13   8  -3   80.59    9.10
  13   8  -3   84.89    8.30
  12  -8  -3   35.20    7.10
  12  -8  -3   34.80    7.20
  12   8  -3   46.30    6.40
  12   8  -3   35.10    6.10
  12   8  -3   49.40    7.10
  11  -8  -3   -3.90    4.10
  11  -8  -3    1.60    4.80
  11   8  -3   -1.20    4.20
  11   8  -3    0.20    3.70
  11   8  -3    1.60    4.40
  10  -8  -3   28.40    5.90
  10  -8  -3   36.80    6.70
  10   8  -3   35.70    5.70
  10   8  -3   35.90    5.30
  10   8  -3   33.30    5.80
   9  -8  -3  351.36   20.40
   9  -8  -3  405.56   18.40
   9   8  -3  361.66   16.60
   9   8  -3  361.66   16.40
   8  -8  -3  349.37   16.00
   8  -8  -3  349.37   15.90
   8   8  -3  323.27   15.20
   8   8  -3  325.97   15.00
   8   8  -3  339.47   14.50
   7  -8  -3  755.32   28.60
   7  -8  -3  763.32   28.70
   7   8  -3  755.22   27.30
   7   8  -3  723.73   27.80
   6  -8  -3  483.15   19.60
   6  -8  -3  479.65   19.60
  -6   8   3  495.45   18.40
   6   8  -3  462.05   18.40
   6   8  -3  455.65   18.90
   5  -8  -3  347.67   15.50
   5   8  -3  370.76   14.60
   5   8  -3  352.66   15.10
  -5   8   3  341.57   14.10
   4  -8  -3  295.17   13.30
  -4   8   3  293.17   12.30
   3  -8  -3   31.10    4.60
  -3   8   3   38.90    4.10
   3   8  -3   30.70    4.20
   3   8  -3   34.50    3.90
  -2  -8   3    2.90    2.70
   2  -8  -3    2.30    2.30
   2   8  -3    2.20    2.20
  -2   8   3    4.80    2.20
  -1  -8   3  214.98   10.70
   1  -8  -3  200.98   10.60
  -1   8   3  204.48    9.40
   1   8  -3  212.08    9.60
   0  -8   3  384.56   16.10
   0  -8  -3  367.36   16.10
   0   8  -3  371.26   15.10
   0   8   3  390.56   15.00
   1  -8   3  678.03   24.90
  -1  -8  -3  662.13   25.10
   1  -8   3  657.83   24.40
  -1   8  -3  630.14   23.70
   1   8   3  632.64   23.40
  -2  -8  -3  888.11   33.00
   2  -8   3  927.11   32.80
   2  -8   3  874.11   32.30
  -2   8  -3  899.21   31.80
   2   8   3  910.61   32.10
   2   8   3  912.41   31.60
   3  -8   3 1290.87   45.30
   3  -8   3 1281.97   45.20
  -3   8  -3 1245.28   45.70
   3   8   3 1352.86   45.50
   3   8   3 1337.17   45.00
   4  -8   3  135.49    8.50
   4  -8   3  126.19    8.20
   4   8   3  148.99    7.70
   4   8   3  149.39    9.20
   5  -8   3   15.30    3.70
   5  -8   3   11.20    3.60
   5  -8   3   16.60    4.20
   5   8   3   15.40    3.40
   5   8   3   16.90    3.60
   6  -8   3  108.99    8.10
   6  -8   3  108.39    7.30
   6  -8   3  107.29   11.50
   6   8   3  100.29    4.50
   6   8   3  113.99    7.50
   6   8   3  110.79    6.90
   7  -8   3  213.68   11.30
   7  -8   3  222.98   11.80
   7  -8   3  246.78   12.70
   7   8   3  214.88   10.70
   7   8   3  230.48   11.40
   8  -8   3  259.07   13.70
   8  -8   3  245.78   12.10
   8  -8   3  244.08   12.70
   8   8   3  260.87   12.10
   9  -8   3  328.97   15.10
   9  -8   3  375.56   17.40
   9  -8   3  350.96   16.30
   9   8   3  351.46   15.80
   9   8   3  351.66   15.50
   9   8   3  327.97   15.90
  10  -8   3  284.27   15.90
  10  -8   3  321.57   15.50
  10   8   3  276.07   14.50
  10   8   3  284.67   14.40
  10   8   3  298.97   13.90
  11  -8   3  185.08   12.00
  11  -8   3  175.88   13.00
  11   8   3  189.68   11.70
  11   8   3  200.98   11.60
  11   8   3  208.98   12.10
  12  -8   3  114.29   11.30
  12  -8   3  124.89   10.70
  12   8   3  114.59   10.30
  12   8   3  119.59   10.20
  12   8   3  122.59    9.90
  13  -8   3    7.20    5.80
  13  -8   3   21.20    6.50
  13   8   3   18.30    7.20
  13   8   3   15.60    5.90
  14  -8   3   -2.30    5.60
  14  -8   3   -3.10    5.20
  14   8   3    7.50    5.90
  14   8   3    4.60    6.80
  14   8   3    3.40    5.90
  15  -8   3   -7.90    5.90
  15   8   3    7.70    6.40
  15   8   3    0.40    5.80
  15   8   3   10.20    6.70
  16  -8   3   32.70    9.70
  16  -8   3   30.40    8.30
  16   8   3   40.70    8.50
  16   8   3   42.40    8.40
  16   8   3   45.80    8.40
  17  -8   3   60.19    9.70
  17  -8   3   42.50   10.90
  17   8   3   47.70    9.20
  17   8   3   51.69   12.60
  18   8   3   95.89   11.60
  18  -9  -3  141.89   21.50
  18   9  -3  140.89   14.20
  18   9  -3  132.19   15.00
  18   9  -3  132.09   14.90
  17  -9  -3   57.79   13.90
  17  -9  -3   73.79   11.90
  17   9  -3   75.89   11.60
  17   9  -3   71.89   16.70
  17   9  -3   55.69    8.70
  16  -9  -3    7.80    7.60
  16  -9  -3    1.80    7.20
  16   9  -3   12.00    7.80
  16   9  -3    7.70    6.80
  16   9  -3   20.20    6.40
  15  -9  -3   -5.00    6.30
  15  -9  -3    0.10    6.60
  15   9  -3    0.60    6.50
  15   9  -3    5.70    6.20
  15   9  -3   -2.20    5.60
  14  -9  -3   55.79    9.10
  14  -9  -3   51.39    9.40
  14   9  -3   70.59    9.20
  14   9  -3   63.39    8.90
  14   9  -3   57.59    7.60
  13  -9  -3  274.27   16.80
  13   9  -3  248.08   17.10
  13   9  -3  267.17   14.20
  12  -9  -3  385.56   19.80
  12  -9  -3  362.36   19.60
  12   9  -3  366.46   16.90
  12   9  -3  391.36   18.60
  12   9  -3  371.96   18.00
  11  -9  -3  561.54   25.10
  11  -9  -3  560.74   25.30
  11   9  -3  605.64   23.20
  11   9  -3  554.74   23.70
  11   9  -3  565.44   23.90
  10  -9  -3  239.98   14.50
  10  -9  -3  271.07   14.90
  10   9  -3  251.77   13.60
  10   9  -3  245.28   13.60
  10   9  -3  241.58   12.70
   9  -9  -3  460.15   20.80
   9  -9  -3  460.95   20.80
   9   9  -3  467.65   19.80
   9   9  -3  452.95   19.90
   8  -9  -3  146.89   10.40
   8  -9  -3  143.19   10.30
   8   9  -3  160.98    9.00
   8   9  -3  139.09    9.50
   7  -9  -3   57.79    6.90
   7   9  -3   60.99    6.60
  -7   9   3   60.79    5.90
   6  -9  -3    8.80    4.00
   6  -9  -3    3.70    3.60
   6   9  -3   10.80    3.70
   6   9  -3    6.60    3.30
  -6   9   3    8.40    3.20
   5  -9  -3  119.79    8.50
   5  -9  -3  123.09    8.80
   5   9  -3  114.89    8.10
   5   9  -3  143.49    7.80
  -5   9   3  127.59    8.60
   4  -9  -3  752.72   28.40
   4  -9  -3  732.23   28.60
   4   9  -3  772.42   27.50
   4   9  -3  748.53   28.10
   3  -9  -3 1076.79   39.00
   3   9  -3 1055.99   37.60
  -3   9   3 1106.59   39.00
   3   9  -3 1069.49   38.30
  -2  -9   3 1230.08   43.90
   2  -9  -3 1228.98   43.80
  -2   9   3 1226.68   43.30
   2   9  -3 1228.88   42.50
  -1  -9   3  798.42   30.10
   1  -9  -3  730.43   28.70
   1   9  -3  745.23   27.50
   0  -9  -3  386.86   16.90
   0   9  -3  372.46   15.40
  -1  -9  -3    7.80    3.50
   1   9   3    8.80    3.10
  -1   9  -3    1.70    2.50
  -2  -9  -3  133.99    9.00
   2  -9   3  135.09   10.00
  -2   9  -3  132.79    7.70
   2   9   3  135.69    7.60
   2   9   3  137.09    8.20
   3  -9   3  110.99    8.00
   3   9   3  118.49    7.70
   3   9   3  114.69    7.30
  -3   9  -3  116.09    7.20
   4  -9   3  458.55   19.80
   4  -9   3  476.55   19.70
   4   9   3  485.75   19.20
  -4   9  -3  466.75   18.80
   4   9   3  470.25   18.50
   5  -9   3  419.96   17.20
   5  -9   3  365.66   17.10
   5  -9   3  402.36   17.70
   5   9   3  405.46   16.30
   5   9   3  384.46   16.80
   6  -9   3  461.15   18.60
   6  -9   3  433.96   18.90
   6  -9   3  454.95   19.70
   6   9   3  447.76   18.10
   6   9   3  442.56   18.50
   6   9   3  416.26   15.50
   7  -9   3  103.79    8.50
   7  -9   3  110.99    9.10
   7   9   3  113.89    8.40
   7   9   3  117.39    7.70
   7   9   3  106.29    5.20
   8  -9   3  123.39   10.00
   8   9   3  126.09    9.00
   8   9   3  124.29    8.30
   9  -9   3   88.09    8.50
   9  -9   3   85.99    9.40
   9   9   3   86.79    8.50
   9   9   3   90.59    8.70
   9   9   3   97.79    8.40
  10  -9   3   -0.90    4.20
  10  -9   3   -0.20    4.70
  10   9   3    8.40    4.90
  10   9   3   12.70    4.70
  10   9   3    2.80    4.80
  11  -9   3   28.90    6.50
  11  -9   3   23.60    7.00
  11   9   3   15.90    5.40
  11   9   3   21.90    5.50
  11   9   3   17.20    5.60
  12  -9   3   75.19   11.40
  12  -9   3   67.39    9.00
  12   9   3   85.69    9.50
  12   9   3   90.59   12.90
  12   9   3   77.89    9.30
  13  -9   3  120.19   13.20
  13  -9   3  140.59   12.60
  13   9   3  149.79   11.60
  13   9   3  149.49   12.00
  13   9   3  149.49   12.80
  14  -9   3  187.38   15.70
  14   9   3  199.38   13.50
  14   9   3  213.98   14.00
  14   9   3  210.58   14.40
  15  -9   3   94.19   11.80
  15   9   3  105.59   11.10
  15   9   3  110.09   12.00
  15   9   3   81.69   10.10
  16  -9   3  143.49   14.10
  16   9   3  147.59   13.60
  16   9   3  151.38   15.00
  16   9   3  138.19   13.40
  17  -9   3   29.30    9.70
  17  -9   3   26.00    9.10
  17   9   3    3.30   14.30
  17   9   3   30.70    7.90
  17   9   3   30.40    8.90
  17 -10  -3   60.19   11.10
  17  10  -3   82.69   11.40
  17  10  -3   91.99   12.00
  16 -10  -3  103.29   13.30
  16 -10  -3  127.09   15.20
  16  10  -3  124.49   13.50
  16  10  -3  169.08   15.30
  16  10  -3  153.98   12.50
  15 -10  -3  179.98   16.50
  15 -10  -3  205.48   16.80
  15  10  -3  195.28   14.80
  15  10  -3  188.08   12.70
  15  10  -3  220.88   16.10
  14 -10  -3  242.18   17.30
  14 -10  -3  223.38   16.40
  14  10  -3  226.78   15.10
  14  10  -3  218.58   14.80
  14  10  -3  243.28   14.30
  13 -10  -3  162.68   14.00
  13 -10  -3  186.38   14.40
  13  10  -3  167.28   12.90
  13  10  -3  159.08   11.00
  13  10  -3  176.78   13.00
  12 -10  -3   74.09   10.00
  12  10  -3   93.39    9.70
  12  10  -3   84.19   10.10
  12  10  -3   66.29   10.40
  11 -10  -3   -1.50    5.50
  11 -10  -3   -1.00    4.90
  11  10  -3    8.50    4.80
  11  10  -3    3.50    5.40
  11  10  -3   12.60    5.20
  10 -10  -3   33.00    7.20
  10 -10  -3   56.79    8.50
  10  10  -3   57.49    7.80
  10  10  -3   51.29    7.20
  10  10  -3   49.10    6.50
   9 -10  -3   88.09    9.30
   9 -10  -3   93.69    9.70
   9  10  -3   92.39    8.80
   9  10  -3   91.59    7.70
  -9  10   3  105.79    8.20
   9  10  -3   84.99    8.40
   8 -10  -3  407.26   19.30
   8 -10  -3  394.96   19.30
   8  10  -3  413.86   18.50
  -8  10   3  421.66   22.40
   8  10  -3  408.66   17.50
   7 -10  -3  691.43   28.20
   7 -10  -3  709.63   28.50
   7  10  -3  702.33   27.50
   7  10  -3  690.93   26.60
  -7  10   3  723.33   26.70
   6 -10  -3  890.81   33.30
   6 -10  -3  848.52   33.30
  -6  10   3  869.91   31.60
   6  10  -3  879.51   31.80
   6  10  -3  839.92   32.40
   5 -10  -3  938.31   36.00
   5  10  -3  969.00   35.30
   5  10  -3  973.30   34.60
  -5  10   3  951.40   34.20
  -4  10   3  340.57   14.70
   3 -10  -3   10.50    4.10
  -3  10   3    6.80    3.40
   3  10  -3    7.90    3.70
   3  10  -3   11.40    3.90
   2 -10  -3  100.69    8.30
   2  10  -3  104.19    7.10
  -2  10   3  102.59    6.80
   1 -10  -3  523.75   22.50
  -1 -10   3  570.04   22.90
   1  10  -3  551.94   21.30
  -1  10   3  534.75   21.00
   0 -10   3  619.24   24.90
   0 -10  -3  595.74   24.90
   0  10  -3  634.14   23.50
   0  10   3  599.54   23.10
   1 -10   3 1002.50   37.10
  -1 -10  -3 1000.80   37.40
   1  10   3  984.00   35.40
  -1  10  -3  984.40   35.60
   1  10   3 1025.90   36.30
   2 -10   3  953.50   35.80
  -2 -10  -3  970.50   36.20
  -2  10  -3  941.71   34.40
   2  10   3  968.40   35.00
   2  10   3  958.80   34.20
   3 -10   3  275.97   14.20
   3  10   3  294.47   13.70
  -3  10  -3  273.17   14.10
   3  10   3  287.47   13.90
   4 -10   3   56.39    6.90
   4 -10   3   82.89    7.80
   4  10   3   84.29    7.50
  -4  10  -3   83.79    6.60
   4  10   3   78.29    6.80
   5 -10   3   20.30    5.00
   5 -10   3   33.90    5.70
   5  10   3   18.20    4.50
   5  10   3   24.80    5.00
  -5  10  -3   24.50    5.10
   6 -10   3    5.20    4.20
   6 -10   3    1.70    4.30
   6  10   3    2.30    3.60
   6  10   3    1.60    1.50
   6  10   3    1.70    3.40
   7 -10   3   27.90    6.20
   7 -10   3   18.90    5.30
   7  10   3   17.10    4.60
   7  10   3   21.80    5.10
   8 -10   3  152.68   11.60
   8 -10   3  184.98   11.60
   8  10   3  167.68   10.60
   8  10   3  174.88   11.00
   9 -10   3  435.06   20.50
   9 -10   3  449.46   21.40
   9  10   3  447.56   19.00
   9  10   3  410.16   19.60
   9  10   3  455.55   19.80
  10 -10   3  284.47   16.90
  10 -10   3  293.67   16.40
  10  10   3  307.17   15.60
  10  10   3  304.87   15.10
  10  10   3  287.47   15.70
  11 -10   3  149.39   11.80
  11 -10   3  133.69   12.70
  11  10   3  134.09   11.30
  11  10   3  144.09   10.90
  11  10   3  149.49   12.00
  12 -10   3   83.39   10.30
  12 -10   3   74.79   10.50
  12  10   3   85.79   10.00
  12  10   3   94.69   10.20
  12  10   3   96.09    9.90
  13 -10   3   41.90    8.90
  13  10   3   37.60    7.50
  13  10   3   35.70    7.50
  13  10   3   39.70    8.00
  14 -10   3    4.30    6.10
  14 -10   3    3.30    7.30
  14  10   3    2.30    6.60
  14  10   3   12.40    6.90
  14  10   3    9.20    6.30
  15 -10   3    5.60    7.20
  15 -10   3   -3.70    7.90
  15  10   3    5.20    7.10
  15  10   3    9.50    7.40
  15  10   3   -2.30    6.90
  16 -10   3   32.00   10.50
  16 -10   3   57.59   10.20
  16  10   3   40.00    9.40
  16  10   3   43.20   15.20
  16  10   3   48.10    9.60
  16 -11  -3   -0.10    7.80
  16  11  -3    7.70    8.20
  16  11  -3   -1.00    6.90
  16  11  -3    1.20    8.90
  15 -11  -3    9.80    8.30
  15 -11  -3  -12.20    6.60
  15  11  -3   -2.00    6.60
  15  11  -3   -4.70    7.10
  15  11  -3    2.90    6.60
  14 -11  -3   29.10    9.10
  14 -11  -3   27.90    8.70
  14  11  -3   38.40    8.40
  14  11  -3   42.00    8.00
  14  11  -3   44.50    9.10
  13 -11  -3  151.38   14.00
  13 -11  -3   95.69   12.20
  13  11  -3  142.69   12.50
  13  11  -3  170.48   13.30
  13  11  -3  138.79   10.90
  12 -11  -3  312.97   19.40
  12 -11  -3  344.87   19.80
  12  11  -3  327.77   17.70
  12  11  -3  351.06   17.20
  12  11  -3  357.96   18.50
  11 -11  -3  409.86   23.00
 -11  11   3  454.05   20.20
  11  11  -3  449.86   21.20
  11  11  -3  438.06   20.90
  11  11  -3  498.25   20.70
  10 -11  -3  357.76   19.70
  10 -11  -3  364.96   19.60
  10  11  -3  376.86   19.40
 -10  11   3  375.96   17.30
  10  11  -3  364.76   18.40
   9 -11  -3  236.98   15.00
   9 -11  -3  205.18   14.40
   9  11  -3  239.38   13.30
  -9  11   3  262.77   13.00
   9  11  -3  236.18   13.70
   9  11  -3  225.68   13.40
   8 -11  -3   74.79    9.10
   8 -11  -3   82.89    9.70
   8  11  -3   71.89    8.20
  -8  11   3   89.49    8.00
   8  11  -3   85.29    8.80
   7 -11  -3    1.10    5.00
   7 -11  -3    7.10    4.90
   7  11  -3    1.80    4.20
  -7  11   3    6.10    3.70
   7  11  -3    8.20    4.80
   6 -11  -3   91.59    9.50
   6 -11  -3  107.59    9.50
   6  11  -3  112.49    8.70
  -6  11   3  106.39    7.70
   6  11  -3  101.89    9.00
   5 -11  -3  244.68   14.60
   5  11  -3  279.07   14.30
   5  11  -3  294.37   13.70
  -5  11   3  274.87   13.30
   4 -11  -3  773.12   30.50
   4  11  -3  752.82   29.40
   4  11  -3  751.72   28.50
  -4  11   3  748.33   29.50
   3 -11  -3  928.31   35.30
   3  11  -3  899.81   34.30
  -3  11   3  933.51   38.20
   3  11  -3  904.91   33.50
   2 -11  -3 1098.59   41.00
   2  11  -3 1108.09   40.00
   2  11  -3 1073.69   39.00
  -1 -11   3  745.83   29.60
   1 -11  -3  738.73   29.50
  -1  11   3  686.93   29.90
   1  11  -3  758.52   27.90
   0 -11  -3  371.56   18.10
   0 -11   3  393.16   18.20
   0  11   3  368.66   16.30
   0  11  -3  392.16   16.70
  -1 -11  -3   23.30    5.50
   1 -11   3   25.90    5.60
  -1  11  -3   23.20    4.90
   1  11   3   27.20    5.20
   1  11   3   36.70    5.40
   2 -11   3   47.20    6.70
  -2 -11  -3   52.79    7.30
  -2  11  -3   49.40    6.20
   2  11   3   56.79    6.60
   2  11   3   35.50    5.50
   3 -11   3  439.46   19.90
   3  11   3  441.56   18.40
  -3  11  -3  419.26   18.50
   3  11   3  445.86   19.10
   4 -11   3  584.74   25.00
   4  11   3  605.74   23.60
  -4  11  -3  616.04   24.10
   4  11   3  598.84   24.30
   5 -11   3  641.84   26.30
   5 -11   3  631.74   26.50
   5  11   3  646.34   24.80
  -5  11  -3  650.63   25.40
   5  11   3  605.54   25.50
   6 -11   3  599.94   26.00
   6 -11   3  598.64   25.60
  -6  11  -3  615.04   24.80
   6  11   3  629.84   25.10
   6  11   3  618.94   24.40
   7 -11   3  311.17   16.10
   7 -11   3  296.57   16.50
  -7  11  -3  290.27   15.20
   7  11   3  281.67   15.10
   7  11   3  305.87   14.50
   8 -11   3  131.69   11.50
   8 -11   3  141.19   11.00
   8  11   3  153.38   10.80
   8  11   3  145.09   10.40
   9 -11   3   40.90    7.40
   9 -11   3   52.29    8.80
   9  11   3   62.69    7.90
   9  11   3   52.89    7.20
  10 -11   3    0.70    5.00
  10 -11   3    2.20    4.90
  10  11   3    0.80    4.90
  11 -11   3   54.49    8.60
  11 -11   3   72.09   10.70
  11  11   3   72.39    9.40
  11  11   3   50.59    7.70
  11  11   3   67.09    8.50
  12 -11   3  204.58   14.90
  12 -11   3  186.38   16.20
  12  11   3  239.48   14.20
  12  11   3  205.18   14.60
  12  11   3  207.28   14.10
  13 -11   3  240.58   16.10
  13 -11   3  177.48   16.90
  13  11   3  236.48   15.30
  13  11   3  227.18   14.80
  13  11   3  222.08   15.50
  14 -11   3   81.09   13.90
  14 -11   3  106.59   12.40
  14  11   3  115.29   12.30
  14  11   3  109.69   12.30
  14  11   3  106.19   12.80
  15 -11   3  128.89   15.50
  15 -11   3  133.69   14.50
  15  11   3   95.19   11.50
  15  11   3  120.89   12.90
  15 -12  -3  177.58   17.50
  15  12  -3  200.28   16.60
  15  12  -3  222.58   16.10
  15  12  -3  218.28   15.10
  14 -12  -3  277.57   20.30
  14 -12  -3  236.88   19.20
  14  12  -3  299.37   20.60
 -14  12   3  290.87   16.30
  14  12  -3  313.77   20.70
  14  12  -3  297.77   17.10
  13 -12  -3  208.08   17.50
  13 -12  -3  188.08   17.00
 -13  12   3  211.88   13.70
  13  12  -3  191.78   13.30
  13  12  -3  244.48   15.70
  13  12  -3  226.38   15.90
  12 -12  -3   99.19   12.70
  12 -12  -3  107.89   12.80
 -12  12   3   98.79   10.90
  12  12  -3  103.19   10.90
  12  12  -3   86.99   10.60
  12  12  -3   94.49   11.20
  11 -12  -3   -1.10    6.70
  11 -12  -3   -5.70    5.20
  11  12  -3    0.50    5.70
  11  12  -3    0.40    5.50
 -11  12   3    2.40    5.20
  11  12  -3   -4.70    5.20
  10 -12  -3  142.59   13.00
  10 -12  -3  113.79   12.10
 -10  12   3  141.79   10.80
  10  12  -3  137.59   11.00
  10  12  -3  148.09   12.40
  10  12  -3  120.99   11.00
   9 -12  -3  167.68   19.40
   9  12  -3  201.08   13.20
   9  12  -3  214.48   14.30
   9  12  -3  209.28   14.20
  -9  12   3  215.48   12.60
   8 -12  -3  620.64   27.50
   8 -12  -3  561.44   26.60
   8  12  -3  634.44   25.20
  -8  12   3  621.64   24.90
   8  12  -3  617.14   26.00
   7 -12  -3  466.85   22.70
   7 -12  -3  490.95   23.30
  -7  12   3  498.95   21.20
   7  12  -3  523.05   21.60
   7  12  -3  501.85   22.20
   6 -12  -3  589.84   26.40
   6  12  -3  605.04   25.40
   6  12  -3  598.24   24.30
  -6  12   3  625.14   24.60
   5 -12  -3  536.85   24.40
   5  12  -3  541.85   22.60
   5  12  -3  550.04   23.50
  -5  12   3  567.14   22.70
   4 -12  -3  196.68   13.00
  -4  12   3  183.28   11.20
   4  12  -3  195.68   11.60
   4  12  -3  202.68   12.30
   3 -12  -3    4.10    4.90
   3  12  -3    2.00    4.40
  -3  12   3    1.40    4.00
   3  12  -3    0.80    4.00
   2 -12  -3   43.10    7.10
   2  12  -3   38.00    6.50
   2  12  -3   38.70    5.80
  -2  12   3   37.80    5.70
  -1 -12   3  174.78   12.10
   1 -12  -3  161.48   11.70
  -1  12   3  161.08   10.20
   1  12  -3  162.48   10.30
   0 -12   3  249.68   14.50
   0 -12  -3  241.48   14.10
   0  12  -3  238.58   12.80
   0  12   3  249.78   12.60
  -1 -12  -3  668.93   28.30
   1 -12   3  670.43   28.20
   1  12   3  673.03   26.20
   1  12   3  672.23   27.00
  -1  12  -3  672.63   26.30
  -2 -12  -3 1161.18   43.60
   2 -12   3 1157.88   43.10
  -2  12  -3 1105.89   41.20
   2  12   3 1143.69   42.00
   2  12   3 1150.58   41.00
   3 -12   3  820.72   33.10
   3  12   3  832.62   32.10
   3  12   3  848.22   31.40
  -3  12  -3  824.02   31.60
   4 -12   3  448.76   21.00
  -4  12  -3  455.05   19.90
   4  12   3  462.85   19.40
   4  12   3  437.86   20.10
   5 -12   3   47.20    7.20
  -5  12  -3   55.19    7.20
   5  12   3   57.99    7.20
   5  12   3   42.30    6.80
   6 -12   3    8.70    5.30
   6  12   3    8.60    4.70
   6  12   3    7.10    4.70
  -6  12  -3    9.60    5.50
   7 -12   3  185.68   13.60
   7 -12   3  180.68   13.10
  -7  12  -3  206.78   12.60
   7  12   3  189.48   11.90
   7  12   3  185.58   12.60
   8 -12   3  409.56   20.60
   8 -12   3  400.76   21.20
   8  12   3  449.95   21.50
   8  12   3  400.46   18.70
  -8  12  -3  421.66   19.50
   9 -12   3  477.65   24.10
   9 -12   3  475.95   23.20
   9  12   3  512.85   22.50
   9  12   3  493.85   21.50
  -9  12  -3  496.85   22.50
  10 -12   3  284.57   18.30
  10  12   3  289.67   16.00
  10  12   3  295.47   16.90
  10  12   3  306.07   16.70
  11 -12   3  121.79   13.60
  11 -12   3  131.89   12.70
  11  12   3  139.79   12.10
  11  12   3  136.49   12.60
  11  12   3  145.09   11.90
  12 -12   3   14.40    7.80
  12 -12   3   31.70    8.20
  12  12   3   15.80    7.30
  12  12   3   20.90    7.40
  12  12   3   45.20    8.60
  13 -12   3    8.50    7.10
  13 -12   3    0.90   11.70
  13  12   3    6.40    7.20
  13  12   3   18.00    7.70
  14 -12   3  -13.00    7.20
  14 -12   3   -6.40    6.60
  14  12   3    0.10    9.50
  14  12   3   -1.30    6.60
  14  12   3    1.10    7.10
  14 -13  -3   13.40    8.30
  14 -13  -3    9.70    8.60
  14  13  -3   14.10    8.60
  14  13  -3   31.50    8.80
 -14  13   3   20.10    8.00
  14  13  -3   16.40    8.20
  13 -13  -3   86.19   12.50
  13  13  -3   97.19   13.60
 -13  13   3   87.59   10.20
  12 -13  -3  240.08   18.60
  12 -13  -3  241.48   18.60
  12  13  -3  247.68   16.90
 -12  13   3  271.67   16.00
  12  13  -3  264.37   15.30
  12  13  -3  255.17   16.70
  11 -13  -3  311.97   20.10
  11 -13  -3  292.57   19.50
  11  13  -3  299.77   17.00
  11  13  -3  304.07   18.40
  11  13  -3  331.57   18.20
 -11  13   3  313.57   16.60
  10 -13  -3  340.87   20.00
  10 -13  -3  289.57   18.70
  10  13  -3  305.67   18.30
  10  13  -3  309.87   17.00
  10  13  -3  319.97   17.80
 -10  13   3  330.67   17.10
   9 -13  -3  213.98   16.00
   9 -13  -3  252.87   16.10
   9  13  -3  217.28   13.30
   9  13  -3  211.08   14.30
  -9  13   3  230.08   14.00
   8 -13  -3  180.08   14.70
   8  13  -3  182.68   12.50
  -8  13   3  194.88   12.30
   8  13  -3  185.08   13.00
   7 -13  -3    0.80    5.90
   7  13  -3    6.10    4.90
   7  13  -3    0.40    4.90
  -7  13   3   -1.00    4.80
   6 -13  -3   28.30    7.40
  -6  13   3   27.40    6.20
   5 -13  -3  302.77   17.60
  -5  13   3  311.27   15.50
   5  13  -3  324.57   15.70
   5  13  -3  325.07   16.80
   4 -13  -3  505.75   23.70
   4  13  -3  505.75   21.70
  -4  13   3  497.35   21.30
   4  13  -3  481.65   22.20
   3 -13  -3  524.15   24.40
   3  13  -3  526.25   23.50
   3  13  -3  510.15   22.10
  -3  13   3  561.94   22.40
   2 -13  -3  574.94   26.50
   2  13  -3  607.74   25.70
   2  13  -3  619.64   24.80
  -2  13   3  601.14   24.40
   1 -13  -3  448.26   21.90
  -1 -13   3  443.46   21.50
  -1  13   3  466.65   19.50
   1  13  -3  437.86   19.50
   0 -13  -3  285.37   16.20
   0 -13   3  253.07   15.70
   0  13   3  276.57   14.00
   0  13  -3  256.17   13.80
  -1 -13  -3   57.29    8.60
   1 -13   3   52.69    8.30
  -1  13  -3   61.99    7.80
   1  13   3   47.90    7.00
   1  13   3   56.79    7.60
   2 -13   3    6.20    5.30
   2  13   3    5.80    4.40
  -2  13  -3    5.70    4.90
   2  13   3    2.10    4.20
   3 -13   3  294.97   17.00
   3  13   3  314.97   16.40
   3  13   3  302.47   15.40
  -3  13  -3  327.67   16.20
   4 -13   3  323.67   17.70
  -4  13  -3  323.97   16.20
   4  13   3  316.97   16.10
   4  13   3  335.17   17.10
   5 -13   3  546.65   25.30
   5  13   3  575.14   24.50
   5  13   3  508.45   27.10
  -5  13  -3  583.04   24.20
   6 -13   3  440.76   21.60
   6  13   3  421.26   19.30
   7 -13   3  331.47   22.00
   7  13   3  367.86   17.70
   7  13   3  367.96   18.40
  -7  13  -3  355.46   18.10
   8 -13   3  142.09   12.40
   8 -13   3  132.79   13.10
   8  13   3  138.39   11.40
  -8  13  -3  156.68   12.00
   8  13   3  133.59   11.60
   9 -13   3   16.60    6.20
   9 -13   3   22.90    7.40
   9  13   3   27.60    6.80
  -9  13  -3   26.60    6.60
   9  13   3   35.10    7.60
  10 -13   3    5.20    6.80
  10 -13   3   -1.20    5.60
  10  13   3    5.50    6.50
  10  13   3    5.10    6.50
 -10  13  -3   -3.50    5.90
  10  13   3    0.20    6.80
  11 -13   3   38.40    8.90
  11 -13   3   33.20    8.30
  11  13   3   29.80    7.80
  11  13   3   41.10    8.70
  11  13   3   36.10    8.30
 -11  13  -3   28.50    7.70
  12 -13   3  153.18   18.40
  12 -13   3  154.68   14.20
 -12  13  -3  166.18   13.00
  12  13   3  134.19   16.60
  12  13   3  124.79   14.00
  12  13   3  124.79   13.70
  13 -13   3  180.58   16.00
  13 -13   3  161.78   16.90
  13  13   3  187.88   15.00
  13  13   3  172.28   15.30
  13  13   3  165.98   14.30
  13 -14  -3   60.19   11.50
  13 -14  -3   88.39   13.70
  13  14  -3   58.29   10.90
 -13  14   3   66.69   10.20
  13  14  -3   68.29   11.00
  13  14  -3   62.79    9.60
  12 -14  -3    6.10    7.60
  12  14  -3   14.90    7.70
  12  14  -3    9.80    7.50
 -12  14   3   -0.20    6.20
  12  14  -3   -0.10    7.20
  11 -14  -3   -5.90    6.60
  11 -14  -3    0.60    7.20
 -11  14   3   -3.00    5.60
  11  14  -3   -5.90    6.80
  11  14  -3  -11.10    8.50
  11  14  -3   -1.20    8.90
  10 -14  -3   33.90    9.30
  10  14  -3   38.80    9.10
  10  14  -3   39.10    8.00
 -10  14   3   47.80    8.40
  10  14  -3   42.60    8.70
   9 -14  -3  211.28   16.90
  -9  14   3  237.38   14.70
   9  14  -3  235.98   15.90
   9  14  -3  249.28   14.60
   8 -14  -3  386.26   22.10
   8  14  -3  395.46   19.20
  -8  14   3  411.56   19.60
   8  14  -3  393.76   20.50
   7 -14  -3  477.75   24.50
   7  14  -3  503.05   22.20
   7  14  -3  461.15   22.60
  -7  14   3  468.15   21.60
   6 -14  -3  473.95   23.60
   6  14  -3  484.05   22.90
   5 -14  -3  268.77   17.20
  -5  14   3  265.37   16.30
   5  14  -3  272.07   15.90
   5  14  -3  292.47   15.00
   4 -14  -3   80.39   10.00
  -4  14   3   92.79    9.10
   4  14  -3   91.79    9.80
   4  14  -3   94.99   10.00
   3 -14  -3   -3.50    5.10
  -3  14   3    1.00    4.30
   3  14  -3   -3.60    4.60
   3  14  -3    0.80    5.30
   2 -14  -3  112.79   11.40
   2  14  -3  110.59   10.50
  -2  14   3  105.59    9.50
   2  14  -3  127.19    9.60
   1 -14  -3  208.68   14.90
  -1  14   3  205.18   12.60
   1  14  -3  214.48   14.00
   1  14  -3  207.58   12.50
   0 -14   3  339.87   24.40
   0 -14  -3  355.46   19.40
   0  14   3  332.07   17.10
   0  14  -3  362.46   17.40
   0  14   3  340.07   18.00
   1 -14   3  407.06   27.20
  -1 -14  -3  406.96   21.10
  -1  14  -3  443.86   19.50
   1  14   3  421.46   23.50
   1  14   3  390.16   23.80
  -2  14  -3  540.25   23.40
   2  14   3  557.84   23.60
   3  14   3  345.37   16.60
  -3  14  -3  331.37   17.30
   3  14   3  326.57   18.20
   4 -14   3   98.09   11.10
   4  14   3  121.39    9.80
  -4  14  -3  121.39   10.20
   4  14   3  127.99   11.10
   5 -14   3   17.60    6.70
   5  14   3   18.90    5.70
   5  14   3   19.60    6.30
  -5  14  -3   30.10    7.20
   6 -14   3    0.80    5.40
   6  14   3    5.20    5.40
  -6  14  -3    7.10    5.60
   6  14   3   -0.80    5.30
   7 -14   3   86.89   11.10
   7  14   3   77.39    9.80
   7  14   3   81.89    9.90
  -7  14  -3   81.19    9.80
   8 -14   3  169.08   13.90
  -8  14  -3  154.48   13.00
   8  14   3  142.99   12.60
   8  14   3  146.29   12.50
   9 -14   3  249.28   16.80
   9  14   3  219.78   15.20
   9  14   3  240.68   15.70
  -9  14  -3  244.18   15.80
  10 -14   3  359.96   21.60
  10  14   3  365.66   20.70
  10  14   3  354.56   19.90
  11 -14   3  243.28   18.90
  11 -14   3  267.27   18.50
 -11  14  -3  242.98   18.30
  11  14   3  285.67   19.00
  11  14   3  259.47   16.70
  11  14   3  284.77   19.80
  12 -14   3  118.69   17.20
  12  14   3  146.29   14.80
 -12  14  -3  169.18   14.10
  12  14   3  156.78   14.10
  12  14   3  161.28   14.50
  11 -15  -3  282.67   20.50
 -11  15   3  307.97   17.70
  11  15  -3  257.57   17.30
  11  15  -3  308.87   18.80
  11  15  -3  281.97   19.00
  10 -15  -3  159.58   21.80
  10  15  -3  155.18   14.80
  10  15  -3  151.38   14.70
  10  15  -3  129.59   13.10
 -10  15   3  171.18   13.30
   9 -15  -3   37.70    9.90
  -9  15   3   42.40    8.70
   8 -15  -3   33.00    9.30
  -8  15   3   48.00    8.80
   8  15  -3   42.00    8.50
   8  15  -3   50.99    8.90
   7 -15  -3   12.70    7.60
  -7  15   3   11.10    6.20
   7  15  -3    3.40    6.40
   7  15  -3   10.80    6.70
   6 -15  -3    9.90    7.00
   6  15  -3   13.00    6.30
  -6  15   3   10.90    5.90
   6  15  -3   12.60    7.00
   5 -15  -3  143.79   13.90
   5  15  -3  148.89   11.50
   5  15  -3  148.99   13.00
  -5  15   3  139.59   11.30
   4 -15  -3  240.98   16.80
   4  15  -3  244.48   14.40
  -4  15   3  256.87   14.80
   4  15  -3  241.78   15.80
   3 -15  -3  329.17   19.70
   3  15  -3  347.17   17.30
   3  15  -3  359.56   19.00
  -3  15   3  318.27   17.10
   2 -15  -3  407.56   21.40
   2  15  -3  361.16   18.30
  -2  15   3  380.66   18.60
   2  15  -3  366.96   20.00
   1 -15  -3  168.58   14.10
   1  15  -3  152.28   12.90
   1  15  -3  163.78   11.60
  -1  15   3  155.38   11.60
   0 -15  -3   40.60    8.60
   0  15   3   40.00    7.20
   0  15  -3   46.40    7.20
   0  15   3   41.50    7.40
   1 -15   3   11.30    6.40
  -1  15  -3    7.80    5.60
   1  15   3   11.80    5.40
   1  15   3   11.40    5.80
   2 -15   3    7.90    6.00
  -2  15  -3    5.20    6.00
   2  15   3    5.60    5.20
   2  15   3   10.60    5.70
   3 -15   3   81.49   10.70
   3  15   3   83.39    9.50
   3  15   3  101.19   10.50
  -3  15  -3   69.99    8.90
   4 -15   3  118.39   12.40
  -4  15  -3  109.19   11.30
   4  15   3  150.38   11.20
   4  15   3  119.79   11.60
   5 -15   3  237.68   16.60
   5  15   3  222.98   15.60
  -5  15  -3  248.28   15.70
   5  15   3  253.57   15.20
   6 -15   3  181.88   15.10
   6  15   3  185.28   14.10
   6  15   3  199.58   14.00
  -6  15  -3  191.08   14.30
   7 -15   3  194.28   15.60
  -7  15  -3  196.18   14.60
   7  15   3  189.18   14.40
   7  15   3  209.18   14.40
   8 -15   3  105.59   12.60
  -8  15  -3   97.19   11.60
   8  15   3  117.19   12.40
   9 -15   3   22.50    7.90
   9  15   3   30.90   11.20
   9  15   3   24.00    8.30
  10  15   3   19.60    7.70
 -10  15  -3   27.50    8.70
  10  15   3   16.10    8.00
  10  15   3   14.10    7.90
   9 -16  -3   70.39   12.30
  -9  16   3   61.49   11.00
   9  16  -3   58.29   10.90
   9  16  -3   68.59   10.10
   9  16  -3   45.50    9.20
   8 -16  -3   87.39   12.50
   8  16  -3  105.39   11.50
   8  16  -3  131.99   13.60
  -8  16   3  120.39   11.80
   7 -16  -3  182.88   21.70
   7  16  -3  202.88   14.10
   7  16  -3  206.88   15.80
  -7  16   3  200.68   14.40
   6 -16  -3  131.79   18.90
  -6  16   3  140.19   12.30
   5 -16  -3  126.49   14.30
   5  16  -3  151.78   12.80
   5  16  -3  144.39   13.50
  -5  16   3  170.08   12.90
   4 -16  -3   67.79   10.80
   4  16  -3   62.89    9.40
  -4  16   3   57.09    8.70
   4  16  -3   57.89    9.40
   3 -16  -3   -0.10    6.50
   3  16  -3    0.90    6.20
  -3  16   3   11.20    6.00
   3  16  -3   -0.10    6.20
   2 -16  -3   15.30    7.60
  -2  16   3   27.30    7.30
   2  16  -3   24.90    7.80
   2  16  -3   24.70    8.00
   1 -16  -3   45.40    9.10
   1  16  -3   38.10    7.80
  -1  16   3   47.30    8.20
  -1  16   3   57.19    8.40
   1  16  -3   55.39    9.30
   0 -16  -3  197.68   16.00
   0  16  -3  189.28   14.90
   0  16  -3  191.28   13.40
   0  16   3  190.48   14.60
   0  16   3  208.38   13.80
   1 -16   3  288.07   19.10
  -1  16  -3  296.67   17.30
   1  16   3  335.97   17.50
   1  16   3  279.97   17.50
   2 -16   3  248.98   18.00
   2  16   3  256.27   16.40
  -2  16  -3  252.27   15.50
   2  16   3  266.77   15.90
   3 -16   3  158.58   14.50
  -3  16  -3  187.48   13.70
   3  16   3  167.68   12.60
   3  16   3  165.98   14.10
   4 -16   3  110.09   12.80
   4  16   3  123.39   12.50
   4  16   3  114.19   12.00
  -4  16  -3  109.39   12.00
   5 -16   3   61.89    9.50
  -5  16  -3   56.49    9.20
   5  16   3   61.59   13.10
   5  16   3   48.10    9.10
   6 -16   3   -4.00    6.20
   6  16   3   -0.60    6.40
   6  16   3    5.20   10.20
   7  16   3   12.20    6.80
   7  16   3   -5.50    6.50
  -7  16  -3    6.90    7.40
   8 -16   3   84.19   12.30
   8  16   3   55.49    9.50
   8  16   3   69.69   10.70
  -8  16  -3   70.09   10.40
   6  17  -3   27.50    9.20
   6  17  -3   25.20    9.00
  -6  17   3   18.90    7.40
   5 -17  -3   88.39   12.60
   5  17  -3   89.59   11.20
  -5  17   3   74.89   13.80
   5  17  -3   75.29   10.60
   4 -17  -3  134.49   15.10
   4  17  -3  127.69   13.60
   4  17  -3  115.49   12.50
   3 -17  -3  209.08   17.50
   3  17  -3  220.68   16.90
   3  17  -3  215.88   14.70
   2 -17  -3  142.19   15.20
   2  17  -3  137.69   14.50
  -2  17   3  154.98   17.30
  -2  17   3  183.08   23.40
   2  17  -3  142.09   13.30
   1 -17  -3   77.59   11.50
   1  17  -3   63.99   10.20
   1  17  -3   93.29   11.00
  -1  17   3   65.19   13.80
   0  17   3   17.70   10.10
   0  17  -3   41.10    9.10
   0  17  -3   43.90    8.70
   1  17   3    0.30   10.40
  -1  17  -3   -1.60    6.30
   1  17   3   -4.40    6.70
  -1  17  -3    8.80    7.30
   2 -17   3    8.60    7.80
   2  17   3   10.40    8.80
  -2  17  -3   10.30    7.50
   2  17   3    7.90    7.10
   3 -17   3   53.89   10.30
   3  17   3   35.80    8.40
  -3  17  -3   61.09    9.80
   3  17   3   34.30    8.20
   4 -17   3  136.09   14.20
  -4  17  -3  153.48   13.90
   4  17   3  152.58   14.20
   4  17   3  149.99   13.50
  -5  17  -3  153.98   14.00
   5  17   3  158.08   14.00
  21   0  -4   13.40   11.30
  21   0  -4   -0.30    5.90
  21   0  -4    2.60    7.00
  20   0  -4   66.29    9.80
  20   0  -4   40.90    8.40
  20   0  -4   55.99    8.00
  19   0  -4  133.59   12.50
  19   0  -4  121.69   11.90
  19   0  -4  107.09   14.10
  18   0  -4  200.58   11.80
  18   0  -4  204.88   13.60
  18   0  -4  216.68   14.00
  17   0  -4  252.27   18.90
  17   0  -4  282.17   15.20
  17   0  -4  228.48   12.60
  16   0  -4  307.77   15.60
  16   0  -4  289.97   15.40
  16   0  -4  291.37   14.00
  15   0  -4  191.98   12.00
  15   0  -4  158.08   10.90
  14   0  -4   16.70    5.20
  14   0  -4   14.90    4.30
  14   0  -4   14.90    5.30
  13   0  -4   26.30    5.60
  13   0  -4   33.80    5.80
  12   0  -4  138.69    8.70
  12   0  -4  133.69    8.40
  12   0  -4  137.39    7.50
  11   0  -4  853.81   31.90
  11   0  -4  911.21   34.80
  11   0  -4  844.92   29.90
  10   0  -4 1008.00   34.10
   9   0  -4 1299.67   43.50
   9   0  -4 1291.57   42.60
   9   0  -4 1264.27   43.50
   8   0  -4  164.38    7.60
   8   0  -4  153.58    7.60
   8   0  -4  148.69    6.60
   7   0  -4 1286.27   43.00
   7   0  -4 1304.87   42.20
   7   0  -4 1279.67   43.10
   6   0  -4   95.89    5.00
   6   0  -4   99.59    5.00
   6   0  -4   95.99    4.30
   5   0  -4   10.10    1.60
  -5   0   4    6.80    0.80
   5   0  -4    7.40    1.70
   5   0  -4   10.90    1.30
  -4   0   4   94.69    3.60
   4   0  -4   98.09    3.70
   4   0  -4  100.19    4.30
   3   0  -4 1215.98   40.10
   3   0  -4 1236.98   39.80
  -3   0   4 1230.98   39.50
   3   0  -4 1261.67   39.30
  -3   0   4 1213.38   39.90
   2   0  -4  527.15   16.90
  -2   0   4  517.45   17.30
  -2   0   4  539.65   17.10
   2   0  -4  500.55   16.60
   2   0  -4  509.25   17.20
   1   0  -4 3608.24  139.79
  -1   0   4 3774.02  140.59
  -1   0   4 3868.41  141.39
   1   0  -4 3586.04  139.09
   0   0   4 1972.50   61.69
   0   0   4 1936.21   60.99
   0   0  -4 1960.60   60.99
   0   0  -4 1823.02   60.99
   1   0   4  594.94   19.20
   1   0   4  590.74   19.30
   1   0   4  539.45   18.60
   1   0   4  580.54   18.90
   1   0   4  602.74   19.30
   2   0   4 1769.82   58.89
   2   0   4 1825.52   58.39
   2   0   4 1883.91   58.79
   2   0   4 1811.62   58.89
   2   0   4 1859.91   58.89
   3   0   4  768.22   25.90
   3   0   4  780.62   26.00
   3   0   4  779.52   25.60
   3   0   4  782.92   26.10
   3   0   4  798.32   25.80
   4   0   4   41.60    2.90
   4   0   4   39.90    2.80
   4   0   4   41.80    2.60
   4   0   4   45.10    2.70
   4   0   4   41.50    2.50
   5   0   4   28.70    2.50
   5   0   4   32.70    3.20
   5   0   4   24.30    2.80
   5   0   4   26.50    2.50
   6   0   4 2876.11   95.79
   6   0   4 3010.80   95.59
   6   0   4 3013.20   96.39
   6   0   4 3072.49   96.59
   6   0   4 2922.31   95.99
   7   0   4  375.86   14.70
   7   0   4  411.56   14.90
   7   0   4  373.26   14.20
   7   0   4  374.86   13.60
   8   0   4 1680.13   54.39
   8   0   4 1650.23   55.49
   8   0   4 1668.23   55.19
   8   0   4 1678.13   55.79
   9   0   4 1531.65   51.19
   9   0   4 1495.25   49.40
   9   0   4 1501.25   50.79
   9   0   4 1507.95   50.69
  10   0   4  932.01   32.50
  10   0   4  910.91   31.10
  10   0   4  925.51   33.20
  10   0   4  952.30   32.90
  11   0   4  408.76   16.20
  11   0   4  406.36   16.40
  11   0   4  379.16   14.40
  11   0   4  394.86   16.80
  12   0   4   86.09    8.20
  12   0   4  118.39    8.50
  12   0   4  111.09    7.70
  12   0   4   88.39    5.20
  13   0   4  168.68    7.40
  13   0   4  185.98   11.30
  13   0   4  164.48   10.10
  13   0   4  179.78   10.50
  14   0   4  342.67   16.60
  14   0   4  339.97   15.80
  14   0   4  333.97   16.00
  15   0   4  479.95   21.60
  15   0   4  500.25   20.90
  15   0   4  485.75   20.70
  16   0   4  371.06   17.50
  16   0   4  373.66   18.60
  17   0   4  138.09   12.10
  17   0   4  134.59   10.80
  17   0   4  126.79   10.40
  18   0   4  168.78   12.80
  18   0   4  163.68   12.80
  18   0   4  159.08   13.70
  19   0   4    5.80    6.50
  19   0   4   16.90    7.10
  20   0   4    9.30    6.60
  21  -1  -4  126.69   11.00
  21  -1  -4  145.19   17.00
  21  -1  -4  123.79   13.90
  21   1  -4  141.09   13.60
  21   1  -4  118.49   10.80
  21   1  -4  146.89   15.40
  20  -1  -4   42.60    8.90
  20  -1  -4   56.49    9.50
  20  -1  -4   45.30    7.50
  20   1  -4   33.50    6.80
  20   1  -4   52.39    9.60
  20   1  -4   53.79    9.50
  19  -1  -4   32.00    7.50
  19  -1  -4   43.90    8.90
  19   1  -4   38.20    8.30
  19   1  -4   33.20    6.70
  19   1  -4   32.80    7.80
  18  -1  -4   15.20    5.80
  18  -1  -4   13.60    6.70
  18  -1  -4   12.10    6.30
  18   1  -4    9.50    5.40
  18   1  -4   14.10    6.50
  18   1  -4   10.60    5.80
  17  -1  -4   18.60    5.30
  17  -1  -4   18.80    6.40
  17  -1  -4   15.10   10.50
  17   1  -4   15.10    6.40
  17   1  -4   11.10    5.10
  17   1  -4   15.20    7.20
  16  -1  -4   86.39    9.10
  16  -1  -4   95.79   10.00
  16  -1  -4   86.29    7.90
 -16  -1   4   75.29    6.40
  16   1  -4   90.89    7.90
  16   1  -4   93.29   10.10
  16   1  -4   92.99    9.40
  15  -1  -4  438.56   19.10
  15  -1  -4  409.86   18.70
  15  -1  -4  402.16   18.40
  15   1  -4  435.56   19.00
  15   1  -4  409.86   18.60
  15   1  -4  406.16   17.30
  14  -1  -4  506.85   20.90
  14  -1  -4  474.45   19.20
  14  -1  -4  504.95   20.90
  14   1  -4  490.65   20.60
  14   1  -4  501.65   19.30
  14   1  -4  511.35   20.90
  13  -1  -4  327.47   20.20
  13  -1  -4  317.67   15.70
  13   1  -4  345.97   17.50
  13   1  -4  316.47   13.50
  13   1  -4  327.87   15.90
  12  -1  -4  606.04   22.70
  12  -1  -4  587.64   21.40
  12  -1  -4  580.94   22.60
  12   1  -4  553.14   22.50
  12   1  -4  601.44   22.70
  12   1  -4  589.74   21.40
  11  -1  -4  390.46   16.20
  11  -1  -4  408.86   17.70
  11  -1  -4  383.86   14.70
  11   1  -4  347.57   15.90
  11   1  -4  380.36   15.80
  11   1  -4  382.36   14.70
  10  -1  -4  134.39    7.60
  10  -1  -4  135.39    6.60
  10  -1  -4  132.69    7.80
  10   1  -4  119.79    7.40
  10   1  -4  126.89    7.40
  10   1  -4  132.49    6.60
   9  -1  -4   79.19    5.40
   9  -1  -4   74.09    4.50
   9  -1  -4   67.69    5.30
   9   1  -4   66.29    5.20
   9   1  -4   74.09    5.40
   9   1  -4   73.39    4.50
   8  -1  -4  748.23   24.90
   8  -1  -4  757.62   26.00
   8  -1  -4  724.63   25.70
   8   1  -4  722.33   25.80
   8   1  -4  718.43   25.60
  -8   1   4  726.13   23.70
   8   1  -4  740.83   24.90
  -7  -1   4 1536.65   51.49
   7  -1  -4 1653.33   52.69
   7  -1  -4 1608.64   52.39
   7  -1  -4 1621.14   51.59
   7   1  -4 1578.94   52.29
   7   1  -4 1574.44   51.59
   7   1  -4 1537.05   52.39
   6  -1  -4 1288.97   42.80
   6  -1  -4 1317.57   42.70
   6  -1  -4 1320.97   41.90
  -6  -1   4 1288.67   41.90
   6   1  -4 1205.68   40.90
   6   1  -4 1308.67   42.60
   6   1  -4 1291.77   42.00
   6   1  -4 1292.27   42.80
   5  -1  -4 1842.52   59.69
   5  -1  -4 1867.51   59.49
  -5  -1   4 1746.53   58.39
  -5  -1   4 1861.51   58.99
   5  -1  -4 1840.22   58.79
   5   1  -4 1877.81   59.39
   5   1  -4 1842.32   58.89
   5   1  -4 1779.12   59.59
  -4  -1   4  578.84   19.50
   4  -1  -4  614.94   19.50
  -4  -1   4  595.04   19.80
   4  -1  -4  613.04   20.30
   4  -1  -4  604.34   20.10
   4   1  -4  584.14   19.60
   4   1  -4  592.54   20.00
   4   1  -4  592.04   20.30
  -3  -1   4 1337.37   42.00
  -3  -1   4 1329.07   41.90
   3  -1  -4 1278.57   41.50
   3  -1  -4 1287.97   41.90
   3   1  -4 1255.07   42.20
   3   1  -4 1294.87   41.70
   3   1  -4 1316.87   42.00
   2  -1  -4 2422.86   76.29
  -2  -1   4 2280.57   76.69
  -2  -1   4 2495.15   76.69
   2   1  -4 2382.56   76.59
   2   1  -4 2402.06   76.49
   1  -1  -4 1008.60   33.90
  -1  -1   4 1059.89   34.60
   1  -1  -4 1038.60   34.20
   1  -1  -4 1043.30   34.00
  -1  -1   4 1189.58   34.60
   1   1  -4 1064.39   34.20
  -1   1   4 1111.29   33.90
  -1   1   4 1014.50   33.90
  -1   1   4 1040.60   34.50
   0  -1  -4   90.89    3.70
   0  -1   4   98.29    3.70
   0  -1   4   93.19    3.70
   0  -1   4  105.39    4.20
   0  -1   4   95.69    4.00
   0   1  -4   86.19    3.40
   0   1   4  105.59    3.70
   0   1   4   99.19    3.90
   0   1   4   95.49    3.40
   1  -1   4 1104.69   33.80
   1  -1   4 1026.30   33.50
   1  -1   4 1041.30   33.40
   1  -1   4 1049.99   33.80
   1  -1   4 1025.60   33.00
   1   1   4 1049.49   33.50
   1   1   4 1028.90   33.20
   1   1   4  999.60   33.40
  -1   1  -4  960.60   32.90
   2  -1   4  678.73   23.30
   2  -1   4  710.83   23.20
   2  -1   4  733.63   23.50
   2  -1   4  670.83   22.70
   2  -1   4  671.63   23.50
   2   1   4  731.93   23.30
   2   1   4  726.23   23.20
   2   1   4  717.93   23.20
   2   1   4  694.83   23.30
   3  -1   4 1527.25   47.60
   3  -1   4 1472.05   47.40
   3  -1   4 1405.56   48.00
   3  -1   4 1446.06   46.90
   3   1   4 1459.85   47.50
   3   1   4 1434.76   47.10
   3   1   4 1473.55   47.40
   3   1   4 1481.95   47.20
   3   1   4 1430.56   47.10
   4  -1   4 1680.03   54.89
   4  -1   4 1702.23   54.39
   4  -1   4 1715.03   54.89
   4  -1   4 1683.73   54.89
   4   1   4 1658.93   54.39
   4   1   4 1561.84   54.19
   4   1   4 1714.43   54.79
   4   1   4 1716.43   54.39
   4   1   4 1716.63   54.89
   5  -1   4 2259.27   72.59
   5  -1   4 2274.57   72.89
   5  -1   4 2170.98   72.99
   5  -1   4 2222.28   72.49
   5  -1   4 2323.07   73.09
   5   1   4 2212.18   72.59
   5   1   4 2188.58   72.89
   5   1   4 2209.48   72.29
   5   1   4 2271.27   72.99
   5   1   4 2341.17   72.69
   6  -1   4 1068.89   36.30
   6  -1   4 1077.29   35.60
   6  -1   4 1100.69   36.40
   6  -1   4 1082.29   35.80
   6   1   4 1092.49   35.40
   6   1   4 1099.09   36.30
   6   1   4 1057.29   36.30
   6   1   4 1065.89   35.80
   6   1   4 1039.90   35.30
   7  -1   4  214.18    8.40
   7  -1   4  208.28    8.80
   7  -1   4  210.38    9.40
   7  -1   4  218.68   10.40
   7   1   4  206.58    9.40
   7   1   4  208.18    8.80
   7   1   4  218.38    8.20
   8  -1   4    6.00    1.90
   8  -1   4    6.90    2.50
   8  -1   4    6.50    2.60
   8  -1   4    8.80    2.70
   8   1   4    5.80    2.50
   8   1   4    7.10    2.70
   8   1   4    5.70    2.20
   8   1   4    6.40    1.70
   9  -1   4  143.69    8.00
   9  -1   4  145.79    8.20
   9  -1   4  130.99    6.40
   9  -1   4  148.39    7.70
   9   1   4  140.39    6.20
   9   1   4  138.99    7.90
   9   1   4  135.19    7.60
  10  -1   4  466.15   19.30
  10  -1   4  478.35   17.40
  10  -1   4  511.85   18.80
  10  -1   4  495.45   19.00
  10   1   4  490.95   17.20
  10   1   4  493.65   19.00
  10   1   4  475.55   18.60
  10   1   4  501.35   19.40
  11  -1   4  757.12   28.10
  11  -1   4  744.83   27.20
  11  -1   4  713.13   25.60
  11  -1   4  738.63   27.40
  11   1   4  740.03   27.40
  11   1   4  729.13   25.40
  11   1   4  783.02   28.00
  11   1   4  779.62   28.30
  12  -1   4 1047.90   37.90
  12  -1   4 1175.98   40.00
  12  -1   4 1178.58   40.90
  12  -1   4 1176.98   40.30
  12   1   4 1150.48   40.00
  12   1   4 1149.89   39.90
  12   1   4 1072.59   37.60
  12   1   4 1161.78   40.60
  13  -1   4  714.83   26.50
  13  -1   4  660.93   23.80
  13  -1   4  731.33   26.30
  13  -1   4  699.73   27.20
  13   1   4  694.43   26.90
  13   1   4  669.13   26.10
  13   1   4  711.13   26.20
  13   1   4  642.34   23.50
  14  -1   4  410.86   18.40
  14  -1   4  453.35   18.50
  14  -1   4  392.26   19.20
  14   1   4  442.76   19.40
  14   1   4  420.46   18.60
  14   1   4  434.56   18.30
  15  -1   4  100.09    9.60
  15  -1   4   88.89    9.40
  15  -1   4   92.79   10.10
  15   1   4  105.99    9.20
  15   1   4   95.59   10.00
  15   1   4   82.29    9.10
  16  -1   4    6.50    5.30
  16  -1   4   10.00    6.10
  16   1   4    6.10    5.90
  16   1   4   -3.00    4.90
  16   1   4    1.60    5.70
  17  -1   4   42.10    7.40
  17  -1   4   52.89    7.90
  17  -1   4   42.70    8.00
  17   1   4   43.80    7.40
  17   1   4   78.29    9.90
  17   1   4   50.09    7.70
  18  -1   4  119.29   11.70
  18  -1   4  125.09   12.80
  18  -1   4  125.19   11.80
  18   1   4  126.49   11.90
  18   1   4  103.19   12.20
  18   1   4  128.09   11.50
  19  -1   4  156.08   13.30
  19  -1   4  134.99   11.50
  19   1   4  165.78   13.50
  19   1   4  163.88   12.90
  21  -2  -4    2.50    7.90
  21  -2  -4    3.20    7.40
  21  -2  -4   -1.90    5.90
  21   2  -4    6.70    7.90
  21   2  -4   -5.00    6.80
  20  -2  -4   23.30    8.40
  20  -2  -4   27.80    8.00
  20  -2  -4   36.70    6.80
  20   2  -4   30.40    8.60
  20   2  -4   20.90    6.30
  20   2  -4   29.40    9.70
  19  -2  -4   66.59    9.40
  19  -2  -4   70.79    9.90
  19   2  -4   57.19    7.70
  19   2  -4   74.09    9.60
  19   2  -4   74.09    9.60
  18  -2  -4  185.28   13.60
  18  -2  -4  184.18   11.60
  18  -2  -4  218.18   14.20
  18   2  -4  194.08   11.80
  18   2  -4  191.88   13.30
  18   2  -4  198.48   13.90
  17  -2  -4  235.48   14.80
  17  -2  -4  242.38   12.90
  17  -2  -4  246.18   15.10
  17   2  -4  259.87   17.40
  17   2  -4  261.57   14.70
  17   2  -4  241.58   12.70
  16  -2  -4  279.67   15.20
  16  -2  -4  251.57   13.10
  16  -2  -4  294.27   15.50
  16   2  -4  290.77   15.50
  16   2  -4  262.47   13.10
  16   2  -4  277.67   14.90
  15  -2  -4  225.98   15.20
  15  -2  -4  235.18   13.70
  15  -2  -4  242.88   13.90
 -15  -2   4  245.68   10.60
  15   2  -4  241.08   11.90
  15   2  -4  263.07   14.00
  15   2  -4  254.47   13.90
  14  -2  -4   31.60    6.20
  14  -2  -4   34.40    6.30
 -14  -2   4   21.20    3.10
  14  -2  -4   23.20    4.80
  14   2  -4   27.00    5.60
  14   2  -4   28.90    5.10
  14   2  -4   32.60    5.90
  13  -2  -4    9.50    4.10
  13  -2  -4   12.80    6.30
 -13  -2   4    5.80    2.00
  13   2  -4    8.70    3.60
  13   2  -4   10.50    4.20
  13   2  -4    5.60    4.70
  12  -2  -4   89.89    7.50
  12  -2  -4   90.79    6.40
  12  -2  -4   84.69    7.50
 -12  -2   4   81.99    4.80
  12   2  -4   98.09    7.60
  12   2  -4   86.09    7.10
  12   2  -4   82.99    6.60
  11  -2  -4  352.76   15.20
  11  -2  -4  356.26   14.00
  11  -2  -4  350.06   15.10
 -11  -2   4  358.76   13.10
  11   2  -4  349.07   15.10
  11   2  -4  360.16   15.00
  11   2  -4  368.06   14.10
  10  -2  -4  611.44   21.50
  10  -2  -4  598.84   22.60
 -10  -2   4  628.34   22.50
  10  -2  -4  573.74   22.40
  10   2  -4  577.64   22.20
  10   2  -4  630.84   21.80
  10   2  -4  594.94   22.40
   9  -2  -4 1478.95   46.90
   9  -2  -4 1404.36   47.80
   9  -2  -4 1413.86   47.90
  -9  -2   4 1421.66   46.10
   9   2  -4 1397.06   47.60
   9   2  -4 1442.66   47.80
   9   2  -4 1342.07   46.70
   8  -2  -4 1138.19   39.40
   8  -2  -4 1175.28   38.10
   8  -2  -4 1184.78   39.10
  -8  -2   4 1123.59   37.50
   8   2  -4 1111.29   39.70
   8   2  -4 1193.78   38.20
   8   2  -4 1099.09   38.70
   7  -2  -4 1053.59   36.20
   7  -2  -4 1099.39   36.50
  -7  -2   4 1078.99   35.00
   7  -2  -4 1101.29   35.50
   7   2  -4 1050.49   36.30
   7   2  -4 1057.09   35.50
   7   2  -4 1064.59   36.10
  -6  -2   4  314.77   10.80
   6  -2  -4  302.27   12.50
   6  -2  -4  321.27   12.00
   6  -2  -4  320.67   11.80
   6   2  -4  287.57   11.70
   6   2  -4  305.17   11.10
   6   2  -4  301.97   11.60
   5  -2  -4  109.49    5.10
  -5  -2   4   94.49    4.10
  -5  -2   4   94.09    4.10
   5  -2  -4  104.49    4.90
   5  -2  -4  106.59    4.30
   5   2  -4  105.69    4.40
   5   2  -4   99.79    4.80
   5   2  -4  101.09    5.00
   4  -2  -4  632.44   20.60
  -4  -2   4  610.54   20.70
  -4  -2   4  626.74   20.70
   4  -2  -4  632.94   21.30
   4   2  -4  645.34   21.20
   4   2  -4  629.34   20.80
   4   2  -4  597.74   21.30
   3  -2  -4   64.89    3.20
  -3  -2   4   68.59    3.30
  -3  -2   4   70.89    3.20
   3   2  -4   71.39    3.60
   3   2  -4   75.39    3.20
   3   2  -4   70.89    3.40
  -2  -2   4 2843.82   91.59
  -2  -2   4 2790.42   91.39
   2  -2  -4 2949.10   91.29
   2   2  -4 2856.21   91.59
  -1  -2   4 5226.68  178.28
  -1  -2   4 5167.18  179.08
   1  -2  -4 5375.36  220.38
   1  -2  -4 5238.68  237.08
   1   2  -4 5225.78  178.78
   1   2  -4 5262.57  179.28
  -1   2   4 5316.97  238.18
  -1   2   4 5127.69  219.98
   0  -2   4 2093.99   69.49
   0  -2  -4 2222.68   69.69
   0  -2   4 2110.19   69.79
   0  -2   4 2251.77   69.89
   0  -2   4 2218.48   69.69
   0   2   4 2112.49   69.49
   1  -2   4 1055.79   34.00
   1  -2   4 1025.70   34.00
  -1  -2  -4 1052.39   34.10
   1  -2   4 1013.20   33.70
   1  -2   4 1096.09   34.30
   1  -2   4 1039.90   34.20
   1   2   4 1018.10   33.70
   1   2   4 1014.70   33.80
   1   2   4 1030.80   33.70
   2  -2   4   43.60    2.90
   2  -2   4   44.70    2.70
   2  -2   4   44.10    2.70
   2  -2   4   48.50    2.40
   2   2   4   46.40    2.50
   2   2   4   48.50    2.40
   2   2   4   46.00    2.70
   3  -2   4   37.10    2.60
   3  -2   4   30.90    2.50
   3  -2   4   35.80    2.70
   3  -2   4   33.40    2.10
   3  -2   4   32.20    2.50
   3   2   4   31.90    2.40
   3   2   4   30.10    2.40
   3   2   4   32.10    1.90
   4  -2   4  159.98    6.80
   4  -2   4  157.18    6.70
   4  -2   4  171.28    7.10
   4  -2   4  162.88    6.30
   4  -2   4  166.18    6.90
   4   2   4  156.48    6.50
   4   2   4  158.28    6.00
   4   2   4  156.18    6.70
   4   2   4  160.28    6.80
   5  -2   4  385.56   13.90
   5  -2   4  378.16   13.90
   5  -2   4  370.36   13.60
   5  -2   4  378.56   13.30
   5  -2   4  401.56   14.10
   5   2   4  362.66   13.70
   5   2   4  356.86   13.50
   5   2   4  366.66   12.70
   5   2   4  374.16   13.80
   5   2   4  363.36   13.10
   6  -2   4 1089.59   35.50
   6  -2   4 1048.40   36.00
   6  -2   4 1054.69   35.50
   6  -2   4 1085.29   36.20
   6   2   4 1048.80   35.90
   6   2   4 1045.00   35.70
   6   2   4 1071.99   34.80
   6   2   4 1068.89   35.10
   6   2   4 1072.69   36.00
   7  -2   4  708.03   25.20
   7  -2   4  714.73   24.50
   7  -2   4  716.23   24.30
   7   2   4  704.83   24.60
   7   2   4  709.33   23.80
   7   2   4  705.13   24.80
   7   2   4  682.63   24.90
   8  -2   4 1513.25   49.40
   8  -2   4 1458.75   48.90
   8  -2   4 1519.85   50.29
   8  -2   4 1497.85   49.99
   8   2   4 1495.95   48.40
   8   2   4 1458.05   49.40
   8   2   4 1456.55   49.90
   8   2   4 1465.75   49.70
   9  -2   4  722.13   31.70
   9  -2   4  840.92   29.60
   9  -2   4  809.72   27.60
   9  -2   4  835.22   29.30
   9   2   4  793.52   28.40
   9   2   4  812.32   27.10
   9   2   4  827.82   29.00
  10  -2   4  221.88    9.60
  10  -2   4  240.68   11.00
  10  -2   4  238.18   11.70
  10  -2   4  239.68   11.50
  10   2   4  232.98   11.30
  10   2   4  238.88    9.20
  10   2   4  257.07   11.20
  10   2   4  224.88   10.80
  11  -2   4  102.89    7.50
  11  -2   4  104.79    7.50
  11  -2   4  102.49    8.10
  11  -2   4   96.79    5.60
  11   2   4   96.39    7.10
  11   2   4  105.89    5.30
  11   2   4   95.19    7.60
  12  -2   4    6.60    4.10
  12  -2   4   10.00    3.90
  12  -2   4    8.80    2.40
  12  -2   4   13.60    4.70
  12   2   4   10.00    3.90
  12   2   4    8.10    4.20
  12   2   4    8.20    2.00
  12   2   4   12.10    4.30
  13  -2   4   90.49    8.90
  13  -2   4   61.69    4.70
  13  -2   4   60.19    7.30
  13  -2   4   76.29    8.00
  13   2   4   68.39    8.20
  13   2   4   66.09    4.60
  13   2   4   81.69    8.20
  13   2   4   68.09    7.80
  14  -2   4  190.08   11.40
  14  -2   4  189.28   12.30
  14  -2   4  190.38   11.50
  14   2   4  186.68   11.30
  14   2   4  192.28   12.10
  14   2   4  191.68   11.60
  15  -2   4  335.67   17.30
  15  -2   4  305.07   15.80
  15  -2   4  366.26   16.50
  15   2   4  325.27   15.90
  15   2   4  349.87   17.00
  15   2   4  314.87   16.00
  16  -2   4  373.66   17.60
  16  -2   4  337.67   18.60
  16  -2   4  378.36   23.40
  16   2   4  363.76   18.50
  16   2   4  350.26   17.30
  16   2   4  376.26   17.60
  17  -2   4  253.07   14.80
  17  -2   4  247.38   14.90
  17  -2   4  256.47   16.00
  17   2   4  232.38   15.10
  17   2   4  252.47   15.60
  17   2   4  243.38   14.60
  18  -2   4  145.19   13.90
  18  -2   4  174.98   13.20
  18  -2   4  152.48   12.80
  18   2   4  147.09   13.20
  18   2   4  172.18   12.80
  18   2   4  165.88   12.90
  19  -2   4   65.69   12.30
  19  -2   4   49.70    8.60
  19  -2   4   44.40    8.80
  19   2   4   54.79   10.00
  19   2   4   63.59   13.40
  19   2   4   49.99    8.40
  21  -3  -4  112.59   10.70
  21  -3  -4   71.59   10.90
  21  -3  -4   84.69   11.30
  21   3  -4  110.99   13.00
  21   3  -4   86.79   10.10
  21   3  -4  147.49   14.20
  20  -3  -4   53.49    9.40
  20  -3  -4   49.40    7.60
  20   3  -4   45.30    8.00
  20   3  -4   45.00    9.10
  19  -3  -4   51.49    9.40
  19  -3  -4   59.79    9.40
  19  -3  -4   41.90    9.10
  19   3  -4   46.30    7.60
  19   3  -4   49.70    9.10
  19   3  -4   28.90    7.90
  18  -3  -4   26.70    6.40
  18  -3  -4   23.40    7.60
  18  -3  -4   19.20    7.30
  18   3  -4   27.20    7.90
  18   3  -4   13.20    6.30
  18   3  -4   23.40    6.80
  17  -3  -4    6.80    5.00
  17  -3  -4    4.10    5.70
  17  -3  -4   -0.70    7.60
  17   3  -4   13.00    5.30
  17   3  -4   13.10    8.40
  17   3  -4    8.40    6.10
  16  -3  -4   83.79   10.00
  16  -3  -4   96.29   11.10
  16  -3  -4   81.59    8.50
  16   3  -4   97.09   10.00
  16   3  -4   98.79   10.60
  16   3  -4  101.19    8.20
  15  -3  -4  306.17   18.50
  15  -3  -4  302.97   15.50
  15  -3  -4  265.67   15.00
  15   3  -4  262.67   14.60
  15   3  -4  259.17   14.30
  15   3  -4  266.47   13.10
  14  -3  -4  326.27   15.90
  14  -3  -4  296.47   14.00
  14  -3  -4  308.27   15.60
  14   3  -4  328.67   18.90
  14   3  -4  301.47   15.20
  14   3  -4  332.57   15.60
 -13  -3   4  497.75   17.40
  13  -3  -4  505.35   21.20
  13  -3  -4  576.34   21.70
  13  -3  -4  502.45   19.60
  13   3  -4  506.05   19.50
  13   3  -4  496.85   20.60
  13   3  -4  486.45   20.60
  12  -3  -4  616.14   23.40
 -12  -3   4  611.04   21.50
  12  -3  -4  635.74   24.90
  12  -3  -4  688.53   25.10
  12   3  -4  646.04   23.50
  12   3  -4  669.33   24.80
  12   3  -4  634.74   24.30
  11  -3  -4  288.77   11.90
  11  -3  -4  304.07   13.40
 -11  -3   4  275.87   10.10
  11  -3  -4  272.57   13.00
  11   3  -4  273.57   11.60
  11   3  -4  282.77   12.90
  11   3  -4  266.07   12.30
  10  -3  -4  118.99    6.60
  10  -3  -4  131.59    8.50
  10  -3  -4  128.09    7.70
 -10  -3   4  116.79    5.10
  10   3  -4  124.39    6.50
   9  -3  -4    3.40    2.20
   9  -3  -4    3.30    2.70
   9  -3  -4    3.90    2.50
   9   3  -4    2.90    2.20
   9   3  -4    2.20    2.20
   9   3  -4    6.40    2.70
   8  -3  -4  187.08    9.00
  -8  -3   4  186.98    6.90
   8  -3  -4  185.68    8.00
   8  -3  -4  168.08   10.70
   8   3  -4  182.58    8.60
   8   3  -4  196.78    8.10
   8   3  -4  193.98    8.90
   7  -3  -4  529.95   19.60
   7  -3  -4  532.65   19.70
   7  -3  -4  548.35   18.80
  -7  -3   4  521.45   17.90
   7   3  -4  539.25   19.40
   7   3  -4  547.25   18.90
   7   3  -4  548.55   19.70
  -6  -3   4 1295.27   41.00
   6  -3  -4 1248.68   42.40
   6  -3  -4 1270.67   42.30
   6  -3  -4 1316.57   41.70
   6   3  -4 1281.27   41.70
   6   3  -4 1221.28   42.30
   6   3  -4 1236.38   42.20
   5  -3  -4 2043.90   67.29
   5  -3  -4 2194.08   67.29
  -5  -3   4 2068.69   66.49
  -5  -3   4 2057.79   66.19
   5   3  -4 2009.70   66.69
   5   3  -4 2053.79   67.19
   5   3  -4 2012.00   67.29
  -4  -3   4 3152.58  103.79
  -4  -3   4 3178.68  103.39
   4  -3  -4 3227.18  104.29
   4  -3  -4 3372.66  104.19
   4   3  -4 3178.68  104.19
   4   3  -4 3341.87  104.29
   4   3  -4 3224.98  103.79
   3  -3  -4  473.85   16.50
  -3  -3   4  451.35   15.90
  -3  -3   4  465.25   16.30
   3   3  -4  476.15   16.20
  -3   3   4  476.95   15.90
   3   3  -4  482.45   16.50
  -2  -3   4  377.36   13.30
   2  -3  -4  332.87   12.50
  -2  -3   4  348.27   12.30
   2  -3  -4  346.57   12.30
   2   3  -4  342.47   12.50
  -2   3   4  351.06   12.00
  -1  -3   4  516.85   17.40
  -1  -3   4  482.35   17.00
  -1   3   4  486.65   16.60
   0  -3   4  888.11   27.50
   0  -3   4  809.52   27.00
   0  -3  -4  773.92   27.00
   0  -3   4  765.12   26.70
   0   3   4  772.92   26.30
   1  -3   4  583.54   19.90
   1  -3   4  576.34   19.80
   1  -3   4  585.34   19.50
   1  -3   4  567.14   19.90
   1   3   4  581.84   19.40
   1   3   4  552.34   19.10
   1   3   4  571.74   19.40
   2  -3   4  395.26   14.30
   2  -3   4  389.96   13.80
   2  -3   4  401.86   14.40
   2  -3   4  385.46   14.10
   2  -3   4  390.86   14.20
   2   3   4  399.86   13.40
   2   3   4  398.76   14.30
   2   3   4  393.26   13.80
   3  -3   4 1121.39   37.40
   3  -3   4 1161.18   37.30
   3  -3   4 1133.89   37.30
   3  -3   4 1109.49   37.20
   3  -3   4 1149.19   37.20
   3   3   4 1121.69   36.20
   3   3   4 1080.29   36.90
   3   3   4 1060.79   36.80
   4  -3   4 1714.93   55.49
   4  -3   4 1636.24   54.79
   4  -3   4 1713.03   55.59
   4  -3   4 1765.02   55.39
   4  -3   4 1714.93   55.49
   4   3   4 1690.43   54.19
   4   3   4 1614.34   54.99
   4   3   4 1645.74   55.09
   5  -3   4 1926.91   61.89
   5  -3   4 1806.82   61.09
   5  -3   4 1952.20   61.59
   5  -3   4 1927.81   61.99
   5   3   4 1883.71   61.49
   5   3   4 1912.81   61.59
   5   3   4 1794.42   60.19
   5   3   4 1840.42   61.49
   6  -3   4  787.52   26.80
   6  -3   4  751.72   26.50
   6  -3   4  766.72   26.10
   6  -3   4  752.02   25.90
   6   3   4  723.03   24.70
   6   3   4  763.22   26.30
   6   3   4  750.12   26.20
   6   3   4  766.42   26.30
   7  -3   4   13.00    2.80
   7  -3   4   13.80    3.10
   7  -3   4   12.30    2.30
   7  -3   4   12.30    2.30
   7   3   4   14.10    2.80
   7   3   4   10.50    2.50
   7   3   4   16.20    2.10
   7   3   4   14.30    3.20
   8  -3   4    7.10    2.80
   8  -3   4    5.90    2.10
   8  -3   4    4.80    2.70
   8  -3   4    8.30    2.40
   8   3   4    7.10    1.80
   8   3   4    7.30    2.70
   8   3   4    4.50    2.50
   9  -3   4  212.68    9.30
   9  -3   4  229.68   10.00
   9  -3   4  242.88   12.60
   9   3   4  192.48    9.70
   9   3   4  212.38   10.00
   9   3   4  203.38    8.50
  10  -3   4  269.87   12.90
  10  -3   4  252.97   12.10
  10  -3   4  260.47   11.90
  10  -3   4  253.47   10.80
  10   3   4  271.07   12.10
  10   3   4  260.07   11.80
  10   3   4  258.77   12.20
  10   3   4  265.47   10.10
  11  -3   4  289.77   16.80
  11  -3   4  334.07   13.00
  11  -3   4  338.07   14.70
  11   3   4  317.07   14.70
  11   3   4  323.37   12.10
  11   3   4  333.67   15.50
  11   3   4  325.17   14.20
  12  -3   4  569.44   21.70
  12  -3   4  551.44   22.70
  12  -3   4  539.65   21.80
  12  -3   4  538.55   19.70
  12   3   4  544.45   21.60
  12   3   4  522.55   18.90
  12   3   4  555.14   21.50
  12   3   4  522.15   21.80
  13  -3   4  470.05   21.10
  13  -3   4  449.16   17.60
  13  -3   4  509.35   20.30
  13  -3   4  465.75   20.40
  13   3   4  463.55   17.40
  13   3   4  486.95   19.70
  13   3   4  480.25   20.40
  13   3   4  498.25   20.10
  14  -3   4  209.28   13.50
  14  -3   4  218.38   12.80
  14  -3   4  214.28   12.30
  14   3   4  225.78   13.10
  14   3   4  233.38   12.50
  14   3   4  202.48   11.80
  15  -3   4   70.79    9.20
  15  -3   4   60.39    8.50
  15  -3   4   58.29    7.70
  15   3   4   66.29    7.90
  15   3   4   80.39    8.70
  15   3   4   76.69    8.90
  16  -3   4    9.00    6.00
  16  -3   4    3.70    5.70
  16  -3   4    7.40    5.40
  16   3   4    6.40    6.00
  16   3   4    8.60    6.10
  16   3   4   -1.10    5.40
  17  -3   4   21.90    7.20
  17  -3   4   25.80    7.00
  17  -3   4   18.10    7.30
  17   3   4   28.10   12.20
  17   3   4   23.90    7.30
  17   3   4   19.30    6.20
  18  -3   4   52.89   10.30
  18  -3   4   54.29    8.70
  18  -3   4   56.19    9.70
  18   3   4   52.19    8.70
  18   3   4   47.20    8.30
  18   3   4   67.09    9.80
  19  -3   4  133.49   13.50
  19  -3   4  146.39   13.50
  19  -3   4  131.99   14.20
  19   3   4  132.19   13.20
  19   3   4  115.69   12.10
  20  -4  -4   50.09    7.80
  20  -4  -4   41.50    9.40
  20  -4  -4   38.90    9.60
  20   4  -4   48.20    7.80
  20   4  -4   31.20   11.60
  20   4  -4   37.50    8.70
  19  -4  -4   93.09   11.70
  19  -4  -4  109.19    9.60
  19  -4  -4  111.89   13.50
  19   4  -4  111.39   12.70
  19   4  -4   69.99    9.90
  19   4  -4  103.49    9.90
  18  -4  -4  212.08   15.20
  18  -4  -4  166.28   11.90
  18  -4  -4  151.88   13.40
  18   4  -4  175.58   13.90
  18   4  -4  172.98   13.30
  18   4  -4  163.98   11.50
  17  -4  -4  250.47   15.60
  17  -4  -4  251.87   13.60
  17  -4  -4  255.07   16.20
  17   4  -4  245.58   13.40
  17   4  -4  244.18   14.90
  17   4  -4  262.17   15.60
  16  -4  -4  157.38   12.60
  16  -4  -4  149.59   10.20
  16  -4  -4  152.68   12.00
  16   4  -4  149.59   12.10
  16   4  -4  151.78   10.20
  16   4  -4  153.18   12.50
  15  -4  -4  105.79    8.50
  15  -4  -4   97.19   10.10
  15  -4  -4  109.09   10.70
  15   4  -4   98.39    9.60
  15   4  -4  105.39   10.00
  15   4  -4   95.99    8.30
  14  -4  -4   14.90    4.80
  14  -4  -4   22.10    6.20
  14  -4  -4   16.90    5.30
  14   4  -4   17.40    4.80
  14   4  -4   23.40    5.80
  14   4  -4   20.80    5.50
  13  -4  -4    7.00    4.30
  13  -4  -4    4.20    3.70
  13  -4  -4   -4.40    3.60
  13   4  -4    3.30    3.10
  13   4  -4    7.80    4.60
  13   4  -4    8.90    4.10
  12  -4  -4   47.60    6.90
  12  -4  -4   57.09    5.70
  12  -4  -4   59.39    7.00
  12   4  -4   75.09    6.10
  12   4  -4   64.39    9.50
  11  -4  -4  209.58   11.40
  11  -4  -4  205.18   10.00
  11  -4  -4  211.28   11.30
  11   4  -4  206.88   10.70
  11   4  -4  223.38   11.10
  10  -4  -4  707.03   26.80
  10  -4  -4  675.53   25.00
  10  -4  -4  733.63   28.20
  10   4  -4  683.63   25.40
  10   4  -4  683.83   25.60
  10   4  -4  673.33   24.60
   9  -4  -4 1199.38   41.10
   9  -4  -4 1210.48   41.10
   9  -4  -4 1202.78   40.00
  -9  -4   4 1156.28   37.80
   9   4  -4 1173.38   40.70
   9   4  -4 1156.08   39.70
   9   4  -4 1161.48   40.50
  -8  -4   4 2278.97   73.69
   8  -4  -4 2399.96   75.49
   8  -4  -4 2286.87   76.29
   8  -4  -4 2372.36   76.49
   8   4  -4 2228.18   75.89
   8   4  -4 2279.97   76.19
   8   4  -4 2320.37   75.49
  -7  -4   4  996.50   32.50
   7  -4  -4 1068.49   34.90
   7   4  -4  977.60   35.80
   7   4  -4  975.50   33.80
   6  -4  -4  461.05   16.30
   6  -4  -4  439.06   16.20
  -6  -4   4  416.36   14.50
   6   4  -4  421.36   15.40
   6   4  -4  414.86   16.10
   6   4  -4  421.76   16.00
   5  -4  -4   53.29    3.80
  -5  -4   4   45.00    2.60
  -5  -4   4   44.80    3.10
   5  -4  -4   50.89    4.00
   5   4  -4   44.50    3.60
   5   4  -4   44.50    3.70
   5   4  -4   46.50    3.30
   4  -4  -4  138.09    6.40
  -4  -4   4  138.89    6.20
   4  -4  -4  133.39    6.50
  -4  -4   4  141.39    5.70
   4   4  -4  144.59    6.10
   4   4  -4  143.59    6.50
   3  -4  -4  597.74   21.90
  -3  -4   4  658.83   21.80
  -3  -4   4  642.24   21.30
   3  -4  -4  623.04   21.70
   3   4  -4  639.84   21.90
   3   4  -4  632.64   21.50
  -3   4   4  610.54   21.20
   2  -4  -4 1919.31   63.19
  -2  -4   4 1931.01   62.99
   2  -4  -4 1950.20   62.89
   2   4  -4 1981.90   62.79
  -2   4   4 1878.11   62.39
   1  -4  -4 3486.85  116.19
  -1  -4   4 3678.03  115.79
  -1  -4   4 3676.73  116.19
  -1  -4   4 3589.04  116.09
   0  -4   4 3150.38  102.99
   0  -4   4 3210.88  103.19
   0  -4  -4 3144.39  103.19
   0  -4   4 3279.87  102.99
  -1  -4  -4 1408.26   47.70
   1  -4   4 1488.95   47.70
   1  -4   4 1453.95   47.50
   1  -4   4 1453.25   47.60
   1  -4   4 1442.06   47.30
   1   4   4 1410.46   47.10
   1   4   4 1403.86   46.90
   2  -4   4  252.77   10.00
   2  -4   4  265.07   10.40
  -2  -4  -4  255.07   10.50
   2  -4   4  256.17   10.30
   2  -4   4  268.47   10.40
   2   4   4  248.68    9.70
   2   4   4  268.07   10.00
   3  -4   4   27.60    2.70
   3  -4   4   25.50    3.00
   3  -4   4   32.40    3.00
   3  -4   4   31.80    3.00
   3   4   4   32.70    2.80
   3   4   4   32.60    2.00
   3   4   4   30.80    2.80
   4  -4   4    4.20    1.60
   4  -4   4    0.70    1.70
   4  -4   4    2.60    1.60
   4  -4   4    1.50    1.90
   4   4   4    1.90    1.40
   4   4   4    3.70    0.90
   4   4   4    3.60    1.70
   5  -4   4  311.27   12.10
   5  -4   4  309.47   12.30
   5  -4   4  288.97   11.50
   5  -4   4  295.37   11.90
   5   4   4  302.37   11.80
   5   4   4  297.77   10.20
   5   4   4  291.87   11.60
   6  -4   4  395.76   14.90
   6  -4   4  401.96   14.70
   6  -4   4  398.36   15.30
   6  -4   4  405.76   15.50
   6   4   4  374.46   14.80
   6   4   4  387.06   14.90
   6   4   4  368.96   12.90
   6   4   4  384.86   14.80
   7  -4   4  967.80   33.60
   7  -4   4 1010.00   34.70
   7  -4   4  977.60   34.30
   7  -4   4  972.00   33.70
   7   4   4  983.10   33.80
   7   4   4  979.30   33.90
   8  -4   4 1055.59   35.60
   8  -4   4  929.31   35.00
   8  -4   4  959.10   34.70
   8  -4   4 1008.10   33.90
   8   4   4  974.80   34.30
   8   4   4  987.90   34.30
   9  -4   4 1133.49   38.30
   9  -4   4 1099.39   39.40
   9  -4   4 1166.28   40.10
   9  -4   4 1142.09   38.80
   9   4   4 1065.69   38.80
   9   4   4 1153.88   39.00
   9   4   4 1100.79   38.70
   9   4   4 1112.49   37.30
  10  -4   4   95.19    8.10
  10  -4   4  100.59    8.00
  10  -4   4  102.89    7.30
  10  -4   4  111.49    6.40
  10   4   4  100.19    5.40
  10   4   4  100.49    7.40
  10   4   4  104.39    7.40
  10   4   4   96.39    6.90
  11  -4   4   12.40    3.90
  11  -4   4   14.00    5.00
  11  -4   4    9.80    3.00
  11   4   4   11.20    4.40
  11   4   4   13.40    3.90
  11   4   4   10.90    2.30
  12  -4   4   27.10    5.30
  12  -4   4   34.30    6.60
  12  -4   4   28.30    6.30
  12   4   4   26.20    5.30
  12   4   4   20.50    5.40
  12   4   4   27.40    5.30
  12   4   4   22.40    3.00
  13  -4   4  116.99   10.50
  13  -4   4  106.59   10.00
  13   4   4  112.99    8.80
  13   4   4  122.49    9.60
  13   4   4  131.49    6.90
  13   4   4  123.69    9.60
  14  -4   4  199.98   12.40
  14  -4   4  206.08   13.90
  14  -4   4  228.58   13.10
  14   4   4  204.28   12.50
  14   4   4  214.18   12.50
  14   4   4  195.38   12.70
  15  -4   4  222.68   18.70
  15  -4   4  239.98   13.80
  15  -4   4  225.88   14.10
  15   4   4  201.58   17.60
  15   4   4  234.38   13.70
  15   4   4  212.38   18.80
  16  -4   4  152.58   12.20
  16  -4   4  158.68   13.70
  16  -4   4  155.98   12.20
  16   4   4  164.18   12.40
  16   4   4  155.68   11.60
  16   4   4  166.18   12.50
  17  -4   4  110.19   11.40
  17  -4   4  101.89   12.50
  17  -4   4  116.69   15.80
  17   4   4  104.69   11.70
  17   4   4  112.79   10.90
  17   4   4  101.29   10.70
  18  -4   4   10.10    7.70
  18  -4   4   28.00    8.00
  18  -4   4   17.20    7.60
  18   4   4   30.20    7.80
  18   4   4   18.50    7.60
  18   4   4   31.10    7.50
  19  -4   4   16.90    8.20
  19  -4   4   16.00    7.00
  19   4   4   21.20    7.50
  19   4   4    9.20    7.40
  19   4   4    5.20    6.30
  20  -5  -4   39.80    9.40
  20  -5  -4   23.10    7.00
  20   5  -4   54.99   10.10
  20   5  -4   32.60    7.70
  20   5  -4   38.80   11.00
  19  -5  -4   46.30    9.80
  19  -5  -4   44.40    9.10
  19  -5  -4   37.10    7.60
  19   5  -4   44.00    9.50
  19   5  -4   42.00    7.60
  19   5  -4   23.40    8.10
  18  -5  -4    5.10    7.20
  18  -5  -4    5.80    5.40
  18  -5  -4    1.70    6.70
  18   5  -4    2.80    5.30
  18   5  -4    2.10    6.40
  18   5  -4   -4.40    6.50
  17  -5  -4   14.10    6.90
  17  -5  -4    1.20    6.10
  17  -5  -4   11.90    5.60
  17   5  -4   14.90    5.80
  17   5  -4   15.60    7.20
  17   5  -4   19.70    6.20
  16  -5  -4   43.80   13.80
  16  -5  -4   55.29    7.10
  16  -5  -4   50.89    8.80
  16   5  -4   62.59    8.80
  16   5  -4   48.70   11.10
  16   5  -4   56.59    7.20
  15  -5  -4  140.59   12.10
  15  -5  -4  143.09   10.10
  15  -5  -4  138.89   12.40
  15   5  -4  197.88   10.70
  15   5  -4  162.68   12.00
  15   5  -4  161.38   11.50
  14  -5  -4  185.08   10.80
  14  -5  -4  185.48   12.90
  14  -5  -4  168.38   12.30
  14   5  -4  181.58   11.60
  14   5  -4  188.68   10.60
  14   5  -4  196.78   12.20
  13  -5  -4  347.87   15.80
  13  -5  -4  375.46   17.70
  13  -5  -4  348.27   17.40
  13   5  -4  355.06   16.40
  13   5  -4  343.17   15.40
  13   5  -4  387.76   17.10
  12  -5  -4  269.77   13.70
  12  -5  -4  243.08   13.40
  12  -5  -4  257.27   12.40
  12   5  -4  247.88   12.90
  12   5  -4  249.78   12.70
  12   5  -4  244.98   11.50
  11  -5  -4  242.48   11.20
  11  -5  -4  217.38   12.30
  11  -5  -4  247.28   12.60
  11   5  -4  221.28   10.50
  11   5  -4  227.58   11.80
  11   5  -4  217.88   11.40
  10  -5  -4   76.79    6.00
  10  -5  -4   73.99    6.90
  10  -5  -4   86.99    7.30
  10   5  -4   71.69    6.30
  10   5  -4   75.99    6.70
   9  -5  -4   35.80    5.60
   9   5  -4   46.90    4.80
   9   5  -4   33.20    5.60
   9   5  -4   33.20    5.40
   8  -5  -4   44.00    5.10
   8  -5  -4   52.09    5.40
   8   5  -4   48.80    5.10
   8   5  -4   52.39    4.40
  -7  -5   4   92.89    3.90
   7  -5  -4   83.59    6.20
   7  -5  -4   93.49    6.30
   7   5  -4   96.29    6.10
   7   5  -4  104.19    6.20
   7   5  -4   87.19    5.60
   6  -5  -4  642.44   23.20
   6  -5  -4  580.74   21.60
  -6  -5   4  568.34   19.60
   6   5  -4  567.44   22.40
   6   5  -4  585.84   22.40
  -5  -5   4 1177.48   38.60
   5  -5  -4 1198.78   40.10
   5  -5  -4 1175.98   40.20
   5   5  -4 1171.98   40.00
   5   5  -4 1177.58   39.50
   4  -5  -4  936.01   34.10
   4  -5  -4  999.90   34.10
  -4  -5   4 1054.09   33.20
  -4  -5   4 1000.60   33.80
   4   5  -4 1002.40   34.10
   4   5  -4 1004.60   33.60
  -4   5   4  983.80   33.30
   3  -5  -4 1447.46   47.10
   3  -5  -4 1332.57   47.20
  -3  -5   4 1442.66   46.30
  -3  -5   4 1439.16   47.00
  -3   5   4 1417.76   46.40
   3   5  -4 1397.56   47.10
   3   5  -4 1411.16   46.70
  -2  -5   4 1439.96   48.60
  -2  -5   4 1495.95   48.20
   2  -5  -4 1482.95   48.60
   2  -5  -4 1431.96   48.90
   2   5  -4 1452.35   48.30
  -2   5   4 1481.15   48.00
  -1  -5   4  927.91   31.70
  -1  -5   4  943.91   31.60
   1  -5  -4  921.41   31.70
  -1  -5   4  922.21   31.00
   1   5  -4  886.31   31.00
  -1   5   4  914.21   30.70
   0  -5  -4   12.40    2.40
   0  -5   4    9.40    2.30
   0  -5   4    9.60    1.90
   0  -5   4    7.10    1.90
   0   5   4    8.80    1.80
   0   5  -4    9.70    1.90
   1  -5   4  506.15   18.70
   1  -5   4  540.65   18.80
  -1  -5  -4  511.05   19.00
   1  -5   4  527.55   18.60
   1  -5   4  523.15   18.90
   1   5   4  476.55   17.90
   1   5   4  511.05   18.30
   2  -5   4 2169.08   70.59
  -2  -5  -4 2180.38   70.99
   2  -5   4 2111.09   70.39
   2  -5   4 2123.99   70.69
   2   5   4 2169.78   69.89
   2   5   4 2141.59   70.19
   3  -5   4 1220.88   41.10
   3  -5   4 1233.38   40.80
   3  -5   4 1224.48   41.20
   3   5   4 1256.77   40.80
   3   5   4 1180.98   40.40
   3   5   4 1164.68   39.40
   4  -5   4  942.11   32.60
   4  -5   4  991.20   32.50
   4  -5   4  895.51   32.00
   4   5   4  952.80   30.60
   4   5   4  914.31   31.80
   4   5   4  926.11   32.00
   5  -5   4  623.34   23.60
   5  -5   4  721.93   24.20
   5  -5   4  667.03   24.40
   5   5   4  668.23   23.70
   5   5   4  665.53   22.10
   5   5   4  684.43   23.90
   6  -5   4  390.96   15.10
   6  -5   4  384.56   15.90
   6  -5   4  388.26   15.30
   6  -5   4  403.26   15.80
   6   5   4  392.36   15.20
   6   5   4  371.66   12.90
   6   5   4  414.66   15.30
   7  -5   4   11.30    3.50
   7  -5   4   11.80    3.20
   7  -5   4   11.60    3.10
   7  -5   4   11.20    2.90
   7   5   4   14.70    3.20
   7   5   4   12.30    2.80
   7   5   4   14.50    3.20
   8  -5   4   61.99    6.20
   8  -5   4   59.09    5.40
   8  -5   4   72.39    6.50
   8   5   4   70.69    5.40
   8   5   4   64.79    5.60
   9  -5   4  312.97   14.40
   9  -5   4  329.07   14.80
   9  -5   4  297.27   13.10
   9  -5   4  332.77   13.80
   9   5   4  314.47   13.80
   9   5   4  307.57   13.60
   9   5   4  309.37   18.00
  10  -5   4  143.79    7.60
  10  -5   4  104.79    8.80
  10  -5   4  109.79   13.20
  10   5   4  133.99    8.70
  10   5   4  136.79    8.40
  10   5   4  125.09    6.50
  11  -5   4  189.48   10.80
  11  -5   4  180.98    9.40
  11  -5   4  189.08   11.60
  11  -5   4  193.08   12.00
  11   5   4  205.88   10.90
  11   5   4  186.08    8.40
  11   5   4  200.98   10.80
  11   5   4  193.38   10.60
  12  -5   4  234.58   12.90
  12  -5   4  226.08   14.00
  12  -5   4  266.07   13.50
  12  -5   4  220.18   11.00
  12   5   4  258.27   12.80
  12   5   4  256.27   13.10
  12   5   4  245.18   12.70
  12   5   4  238.78   10.00
  13  -5   4  254.67   12.00
  13  -5   4  278.17   14.60
  13  -5   4  285.57   14.60
  13  -5   4  253.57   15.50
  13   5   4  287.47   14.30
  13   5   4  255.57   12.10
  13   5   4  298.17   14.40
  13   5   4  288.67   14.60
  14  -5   4  117.59   11.50
  14  -5   4  125.69   10.30
  14  -5   4  118.79   10.20
  14   5   4  108.79   10.70
  14   5   4  132.89   10.70
  14   5   4  117.79    9.40
  15  -5   4    4.90    6.30
  15  -5   4   17.30    6.20
  15   5   4   27.60    6.30
  15   5   4   16.20    6.10
  15   5   4   15.80    6.40
  16  -5   4    8.50    6.60
  16  -5   4    8.50    5.60
  16  -5   4   -1.90    6.00
  16   5   4   -6.00    5.40
  16   5   4    0.20    5.10
  17  -5   4   36.60    9.60
  17  -5   4   36.90    8.10
  17  -5   4   36.70    7.70
  17   5   4   32.10    7.40
  17   5   4   32.80    8.50
  17   5   4   36.80    8.20
  18  -5   4   22.90   12.30
  18  -5   4   30.70    8.10
  18  -5   4   24.00    8.00
  18   5   4   24.70    8.90
  18   5   4   27.50    7.50
  18   5   4   34.10    8.20
  19  -5   4   43.10    9.20
  19  -5   4   49.30    9.70
  19  -5   4   40.30    9.90
  19   5   4   49.90    9.10
  19   5   4   56.69    9.80
  19   5   4   66.69    9.70
  20  -6  -4   29.10    8.80
  20  -6  -4   26.10    9.10
  20   6  -4   30.50    8.90
  20   6  -4   44.50   10.00
  20   6  -4   50.49    9.50
  19  -6  -4  121.09   13.80
  19   6  -4   80.89    9.80
  19   6  -4   92.39   15.60
  19   6  -4  114.09   13.60
  18  -6  -4  140.79   14.00
  18  -6  -4   73.59   10.70
  18   6  -4  108.99   12.90
  18   6  -4  120.39   13.30
  18   6  -4  109.89   10.40
  17  -6  -4   84.59    9.50
  17  -6  -4   90.29   11.30
  17  -6  -4  109.99   12.50
  17   6  -4   88.69    9.60
  17   6  -4   96.79   11.80
  17   6  -4  102.89   11.20
  16  -6  -4   77.29    8.90
  16  -6  -4   57.19    9.60
  16  -6  -4  105.39   17.10
  16   6  -4   73.49    9.30
  16   6  -4   88.29    9.90
  16   6  -4   68.49    8.20
  15  -6  -4   12.70    6.60
  15  -6  -4   23.90    7.40
  15   6  -4   22.20    5.60
  15   6  -4   22.20    6.60
  15   6  -4   17.50    6.50
  14  -6  -4   -7.00    4.70
  14  -6  -4   -1.30    5.40
  14   6  -4    5.40    4.50
  14   6  -4    4.80    5.20
  14   6  -4    3.60    4.80
  13  -6  -4  -10.40    4.30
  13  -6  -4   -4.80    4.90
  13   6  -4    0.80    3.80
  13   6  -4    2.80    4.50
  13   6  -4    2.70    4.60
  12  -6  -4   76.09    8.90
  12  -6  -4   78.39    9.00
  12   6  -4   92.19    8.50
  12   6  -4   68.99    7.50
  12   6  -4   84.39    7.40
  11   6  -4  146.39    9.40
  11   6  -4  134.09    8.30
  11   6  -4  137.89    9.10
  10  -6  -4  324.67   15.60
  10  -6  -4  330.27   15.60
  10   6  -4  350.06   15.20
  10   6  -4  335.07   14.20
  10   6  -4  345.57   15.00
   9  -6  -4  424.06   17.60
   9  -6  -4  414.96   17.50
   9   6  -4  391.76   16.80
   9   6  -4  383.06   16.50
   9   6  -4  427.56   17.30
   8  -6  -4  388.86   16.20
   8   6  -4  351.26   14.50
   8   6  -4  373.76   16.20
   8   6  -4  370.06   16.40
   7  -6  -4  204.48   10.00
   7  -6  -4  204.88   10.10
   7   6  -4  189.78    9.70
   7   6  -4  203.08    9.70
   7   6  -4  192.98    9.10
   6  -6  -4  237.98   10.80
   6  -6  -4  229.18   10.80
   6   6  -4  224.48   10.40
   6   6  -4  227.58    9.90
   5  -6  -4  151.08    7.90
   5  -6  -4  144.69    7.90
   5   6  -4  146.29    7.60
  -5   6   4  155.98    6.90
   5   6  -4  135.39    7.00
   4  -6  -4   65.49    4.80
   4   6  -4   63.29    4.40
  -4   6   4   60.19    4.00
   3  -6  -4  570.54   21.70
  -3  -6   4  587.54   21.30
   3  -6  -4  573.34   21.40
  -3   6   4  584.64   20.70
   3   6  -4  610.84   21.10
   3   6  -4  601.84   21.50
   2  -6  -4 1482.25   50.09
  -2  -6   4 1515.25   49.80
   2   6  -4 1473.55   49.30
  -2   6   4 1466.05   49.00
   1  -6  -4 1930.31   64.29
  -1  -6   4 1907.61   64.19
  -1  -6   4 2025.80   64.09
   1   6  -4 1868.01   63.29
  -1   6   4 1920.61   63.09
   0  -6   4 1600.24   54.49
   0  -6   4 1660.83   54.69
   0  -6  -4 1670.93   54.99
   0   6  -4 1584.14   53.89
   0   6   4 1644.24   53.69
   1  -6   4  965.90   33.10
   1  -6   4  981.30   33.20
  -1  -6  -4  929.11   33.30
   1   6   4  940.21   32.20
   1   6   4  955.00   32.60
  -1   6  -4  936.31   32.50
   2  -6   4  881.61   31.20
   2  -6   4  899.11   31.10
  -2  -6  -4  874.41   31.40
   2  -6   4  873.71   30.90
   2   6   4  892.01   30.70
   2   6   4  896.01   30.30
   3  -6   4   63.09    5.50
   3  -6   4   58.99    4.50
   3  -6   4   53.79    5.10
   3   6   4   56.39    4.50
   4  -6   4  145.39    8.40
   4  -6   4  141.09    7.70
   4  -6   4  150.08    7.40
   4   6   4  130.49    8.60
   4   6   4  137.49    6.90
   4   6   4  137.59    5.60
   5  -6   4  734.53   26.30
   5  -6   4  743.43   27.00
   5  -6   4  767.82   26.70
   5   6   4  713.93   25.90
   5   6   4  748.73   24.30
   5   6   4  705.73   26.10
   6  -6   4  763.42   26.90
   6  -6   4  724.73   26.80
   6  -6   4  739.33   27.50
   6   6   4  768.32   26.80
   6   6   4  720.73   24.10
   6   6   4  740.63   26.60
   7  -6   4  719.83   26.40
   7  -6   4  779.82   26.60
   7  -6   4  765.02   27.50
   7   6   4  640.14   27.40
   7   6   4  708.43   26.40
   7   6   4  735.33   26.20
   8  -6   4  283.27   13.60
   8  -6   4  304.77   13.00
   8  -6   4  299.57   13.10
   8  -6   4  292.87   14.10
   8   6   4  282.57   12.60
   8   6   4  306.27   13.40
   8   6   4  296.07   13.10
   9  -6   4  386.86   15.80
   9  -6   4  374.86   17.30
   9  -6   4  384.66   16.90
   9   6   4  370.76   16.20
   9   6   4  405.16   16.20
   9   6   4  381.26   16.20
  10  -6   4  251.27   11.60
  10  -6   4  240.48   12.30
  10  -6   4  220.88   13.10
  10  -6   4  236.08   12.80
  10   6   4  242.18   11.80
  10   6   4  257.27   12.50
  10   6   4  248.18   12.30
  11  -6   4   56.79    7.70
  11  -6   4   69.69    7.50
  11  -6   4   58.09    7.60
  11  -6   4   68.79    6.30
  11   6   4   69.19    5.40
  11   6   4   73.59    7.60
  11   6   4   79.09    7.70
  11   6   4   75.69    6.80
  12  -6   4    0.70    5.10
  12  -6   4    2.80    5.00
  12  -6   4   -1.60    4.50
  12   6   4    1.10    2.30
  12   6   4    3.30    4.00
  12   6   4    6.80    4.40
  12   6   4    1.20    4.30
  13  -6   4   66.89    8.10
  13  -6   4   62.39    8.40
  13  -6   4   81.39   10.30
  13   6   4   70.19    8.80
  13   6   4   59.99    7.50
  13   6   4   65.99    7.00
  13   6   4   60.19    7.30
  14  -6   4   85.19   10.30
  14  -6   4   92.19    9.70
  14   6   4   98.59    9.80
  14   6   4  103.09   10.10
  15  -6   4  147.49   13.20
  15  -6   4  163.08   12.20
  15  -6   4  154.38   12.70
  15   6   4  150.08   11.60
  15   6   4  148.89   12.00
  15   6   4  141.69   11.50
  16  -6   4  133.39   14.00
  16  -6   4  144.59   12.50
  16  -6   4  132.19   11.80
  16   6   4  150.78   12.80
  16   6   4  131.79   11.80
  16   6   4  139.39   12.20
  17  -6   4   55.09   10.30
  17  -6   4   52.89   10.80
  17  -6   4   64.79    9.60
  17   6   4   58.19    9.00
  17   6   4   61.09    9.40
  17   6   4   57.59    8.90
  18  -6   4    2.90    7.80
  18  -6   4   12.00    7.20
  18  -6   4   12.60    7.60
  18   6   4    8.80    7.20
  18   6   4   12.30    9.00
  18   6   4   10.30    7.90
  19  -7  -4   12.60    9.90
  19  -7  -4   17.90    8.40
  19   7  -4   16.40    7.00
  19   7  -4   20.20    9.30
  19   7  -4   20.50    7.90
  18  -7  -4   -6.00    6.20
  18  -7  -4    1.10    6.70
  18   7  -4    4.40    7.80
  18   7  -4    4.50    7.40
  18   7  -4    2.60    5.80
  17  -7  -4    0.20    6.90
  17  -7  -4   -5.30    6.20
  17   7  -4    0.70    5.60
  17   7  -4    0.60    6.60
  17   7  -4    4.10    6.70
  16  -7  -4   29.10    8.50
  16  -7  -4   21.00    7.20
  16   7  -4   39.80    8.20
  16   7  -4   32.40    7.40
  16   7  -4   54.09    7.70
  15  -7  -4   59.69    9.60
  15  -7  -4   54.09   10.50
  15   7  -4   78.49    8.70
  15   7  -4   68.99   10.80
  15   7  -4   91.19    9.70
  14  -7  -4  112.69   11.40
  14  -7  -4  113.99   11.90
  14   7  -4  132.99    9.70
  14   7  -4  136.79   11.30
  14   7  -4  137.99   10.70
  13  -7  -4  144.29   12.20
  13  -7  -4  130.99   11.70
  13   7  -4  157.48   10.90
  13   7  -4  168.78   11.60
  13   7  -4  169.78    9.80
  12  -7  -4  117.59   10.50
  12  -7  -4  127.69   11.20
  12   7  -4  135.29    9.70
  12   7  -4  154.88    9.40
  12   7  -4  134.69   10.10
  11  -7  -4  154.08   11.10
  11  -7  -4  135.39   10.50
  11   7  -4  152.58   10.00
  11   7  -4  151.88    8.90
  11   7  -4  153.58   10.10
  10  -7  -4   17.90    7.40
  10   7  -4   10.30    4.10
  10   7  -4   14.30    4.20
  10   7  -4   11.30    4.00
   9  -7  -4   -0.60    3.10
   9  -7  -4    4.60    3.70
   9   7  -4    4.90    3.10
   9   7  -4    1.50    3.30
   9   7  -4    2.70    3.10
   8  -7  -4   96.09    7.80
   8  -7  -4  105.49    7.90
   8   7  -4  108.59    7.40
   8   7  -4  117.59    7.10
   8   7  -4  110.69    7.70
   7  -7  -4  282.67   13.00
   7   7  -4  272.67   12.40
   7   7  -4  259.87   12.10
   6  -7  -4  455.15   18.10
   6  -7  -4  418.56   18.80
   6   7  -4  473.95   17.30
   6   7  -4  435.56   18.50
   5  -7  -4  440.66   17.50
   5  -7  -4  426.26   17.60
   5   7  -4  428.06   16.60
  -5   7   4  437.46   16.40
   5   7  -4  446.66   17.30
   4  -7  -4  414.36   16.10
   4  -7  -4  377.86   16.10
  -4   7   4  404.66   15.10
   4   7  -4  396.06   15.90
   4   7  -4  396.96   15.30
   3  -7  -4  548.55   21.80
   3  -7  -4  609.24   23.10
   3   7  -4  562.84   21.00
   3   7  -4  599.54   21.70
  -3   7   4  575.74   20.80
  -2  -7   4  650.33   24.10
   2  -7  -4  678.03   24.80
   2   7  -4  659.53   23.70
  -2   7   4  664.93   23.40
  -1  -7   4  446.06   17.50
   1  -7  -4  451.85   18.00
  -1   7   4  461.65   16.70
   1   7  -4  439.36   16.90
   0  -7  -4   36.50    4.70
   0  -7   4   23.20    3.70
   0  -7   4   32.40    4.00
   0   7   4   29.10    3.20
   0   7  -4   29.80    3.60
   1  -7   4  326.97   13.30
  -1  -7  -4  288.37   13.20
   1  -7   4  312.57   13.20
  -1   7  -4  296.07   12.40
   1   7   4  305.27   12.60
   1   7   4  315.17   12.40
   2  -7   4 1020.90   36.00
  -2  -7  -4 1008.70   36.50
   2  -7   4 1034.80   36.10
   2  -7   4  994.00   36.10
   2   7   4 1084.19   37.00
   2   7   4 1021.50   35.10
   3  -7   4  494.75   19.30
   3  -7   4  493.85   19.50
   3   7   4  513.25   18.60
   3   7   4  488.85   18.90
   4  -7   4  687.33   26.50
   4  -7   4  687.33   26.10
   4  -7   4  736.33   26.30
   4   7   4  733.93   25.70
   4   7   4  739.33   26.10
   5  -7   4  395.66   15.80
   5  -7   4  363.36   15.50
   5   7   4  395.46   15.60
   5   7   4  373.56   13.30
   6  -7   4  389.96   15.60
   6  -7   4  343.67   15.20
   6  -7   4  360.26   16.00
   6   7   4  362.46   12.60
   6   7   4  382.66   15.10
   7  -7   4   60.09    6.10
   7  -7   4   58.79    5.90
   7  -7   4   62.89    6.50
   7   7   4   68.79    6.10
   7   7   4   71.29    6.00
   8  -7   4   35.50    5.70
   8   7   4   34.70    4.90
   8   7   4   42.10    5.60
   8   7   4   36.00    5.00
   9  -7   4   75.49    6.30
   9  -7   4   68.39    7.90
   9  -7   4   71.39    7.10
   9   7   4   71.79    6.40
   9   7   4   63.09    7.10
  10  -7   4  123.39   10.20
  10  -7   4  137.59    9.50
  10  -7   4  139.19    8.60
  10   7   4  120.39    9.00
  10   7   4  135.19    8.70
  10   7   4  131.79    9.10
  11  -7   4  153.58    9.10
  11  -7   4  148.19   11.60
  11   7   4  170.38   10.70
  11   7   4  163.58   10.50
  11   7   4  150.78   10.20
  12  -7   4  131.49   10.50
  12  -7   4  110.79    8.10
  12  -7   4  118.89   11.10
  12   7   4  131.89    9.90
  12   7   4  142.19   10.20
  12   7   4  132.39    9.90
  12   7   4  106.39    7.20
  13  -7   4  129.49   11.10
  13  -7   4  134.09   12.00
  13  -7   4  127.59   12.10
  13   7   4  149.29   10.70
  13   7   4  138.09   11.10
  13   7   4  161.98   11.50
  14  -7   4   84.09   11.30
  14  -7   4   98.29   10.50
  14   7   4  114.29   10.60
  14   7   4   97.09   10.60
  14   7   4  106.09    9.40
  15  -7   4   11.70    6.10
  15  -7   4   23.30    7.50
  15  -7   4   15.40    7.50
  15   7   4   14.40    6.20
  15   7   4   11.30    6.20
  15   7   4   14.80    6.00
  16  -7   4    2.60    6.70
  16  -7   4    3.60    5.70
  16  -7   4    5.80    7.10
  16   7   4    7.40    6.30
  16   7   4   12.00    7.10
  16   7   4    9.60    6.90
  17  -7   4   -4.10    6.90
  17  -7   4   -2.40    9.90
  17  -7   4    3.70    6.90
  17   7   4    3.80    6.80
  17   7   4    0.30    6.60
  17   7   4  -14.20    6.20
  18  -7   4    5.70    8.60
  18  -7   4   11.40    7.50
  18   7   4   15.90    7.70
  18   7   4    8.40    7.90
  18   7   4   16.70    7.60
  19  -8  -4   16.50    8.70
  19  -8  -4    3.80    8.50
  19   8  -4   24.50    9.00
  19   8  -4   15.80    8.90
  19   8  -4   31.20   12.80
  18  -8  -4   18.10    8.60
  18   8  -4   36.30   14.90
  18   8  -4   42.90    8.30
  18   8  -4   52.99   13.90
  17  -8  -4   19.80    8.40
  17  -8  -4   48.50    9.60
  17   8  -4   49.20    8.30
  17   8  -4   60.59   10.10
  17   8  -4   53.09    9.50
  16  -8  -4   69.19   10.30
  16  -8  -4   48.60    9.40
  16   8  -4   80.89   10.20
  16   8  -4   73.29   10.00
  16   8  -4   89.49    9.50
  15  -8  -4    7.60    6.40
  15  -8  -4   15.10    7.20
  15   8  -4   20.70   10.00
  15   8  -4   23.30    6.90
  15   8  -4    8.70    6.30
  14  -8  -4    5.60    7.50
  14  -8  -4   -4.90    5.60
  14   8  -4    8.20    5.10
  14   8  -4   -6.00    8.80
  14   8  -4    2.30    6.60
  13  -8  -4   22.70    7.00
  13  -8  -4   38.20    8.20
  13   8  -4   46.80    7.40
  13   8  -4   40.50    6.70
  13   8  -4   37.30    6.70
  12  -8  -4   57.39    8.40
  12  -8  -4   54.69    8.70
  12   8  -4   83.69    8.80
  12   8  -4   76.19    7.90
  12   8  -4   72.89    8.40
  11  -8  -4   32.80    6.30
  11  -8  -4   27.00    6.20
  11   8  -4   44.90    6.30
  11   8  -4   48.10    6.20
  11   8  -4   44.90    6.40
  10  -8  -4  230.78   13.60
  10  -8  -4  232.88   13.60
  10   8  -4  235.28   12.70
  10   8  -4  257.27   12.20
  10   8  -4  242.78   12.90
   9  -8  -4  243.88   13.70
   9   8  -4  258.27   12.70
   9   8  -4  272.17   13.30
   9   8  -4  243.58   12.70
   8  -8  -4  268.87   13.40
   8  -8  -4  234.18   12.80
   8   8  -4  250.57   12.40
   8   8  -4  234.38   12.30
   8   8  -4  275.07   12.10
   7  -8  -4   58.19    6.20
   7  -8  -4   56.99    6.70
   7   8  -4   47.20    5.80
  -7   8   4   59.09    5.10
   7   8  -4   62.99    5.80
   6  -8  -4    5.00    3.10
   6  -8  -4    5.00    3.30
   6   8  -4    8.50    3.30
   6   8  -4    3.90    2.80
  -6   8   4    8.10    2.90
   5  -8  -4   21.90    4.30
   5  -8  -4   23.70    4.60
  -5   8   4   23.40    3.70
   5   8  -4   24.30    3.90
   5   8  -4   15.20    3.50
   4  -8  -4   11.60    3.00
  -4   8   4   13.50    3.00
   3  -8  -4  179.58   10.10
   3   8  -4  210.58    9.60
  -3   8   4  195.08    9.20
   3   8  -4  211.98   10.10
   2  -8  -4  470.05   19.30
  -2   8   4  488.65   18.00
   2   8  -4  468.35   18.10
  -1  -8   4  319.27   13.60
   1  -8  -4  296.57   13.80
  -1  -8   4  313.37   14.00
   1   8  -4  313.27   13.10
  -1   8   4  320.67   12.80
   0  -8   4  118.19    7.40
   0  -8   4  125.89    7.70
   0  -8  -4  116.59    7.80
   0   8  -4  110.69    6.60
   0   8   4  131.09    6.70
   1  -8   4   41.70    4.70
   1  -8   4   39.60    4.90
  -1  -8  -4   41.80    4.90
   1   8   4   40.40    4.50
   1   8   4   39.30    4.00
  -1   8  -4   39.90    4.10
  -2  -8  -4   77.09    6.60
   2  -8   4   82.39    6.10
   2  -8   4   69.29    6.10
  -2   8  -4   77.79    6.40
   2   8   4   86.19    5.60
   2   8   4   73.79    5.90
   3  -8   4   27.90    5.60
   3  -8   4   31.00    4.50
   3   8   4   29.40    4.00
   4  -8   4    4.40    2.80
   4  -8   4    3.90    3.20
   4  -8   4    5.00    3.00
   4   8   4    7.40    3.20
   4   8   4    9.80    3.10
   5  -8   4    6.70    3.10
   5  -8   4    7.90    3.60
   5  -8   4    8.80    3.30
   5   8   4    6.90    2.70
   5   8   4    4.50    2.90
   5   8   4    3.30    1.50
   6  -8   4  168.88    9.40
   6  -8   4  163.68   10.10
   6   8   4  166.38    6.50
   6   8   4  170.78    8.90
   6   8   4  161.18    9.20
   7  -8   4  301.97   13.50
   7  -8   4  277.67   13.40
   7  -8   4  304.07   19.70
   7   8   4  290.17   13.20
   7   8   4  263.77    9.50
   8  -8   4  177.68   10.50
   8  -8   4  192.78   11.60
   8  -8   4  188.98   10.40
   8   8   4  168.08   14.40
   8   8   4  202.48   14.70
   8   8   4  190.68   10.40
   9  -8   4  106.49    9.60
   9  -8   4   87.19    8.30
   9  -8   4  123.39    8.30
   9   8   4  115.59    8.00
   9   8   4  115.69    8.60
   9   8   4  111.59    8.70
  10  -8   4  160.58   11.80
  10  -8   4  172.98   10.00
  10  -8   4  144.49   11.70
  10   8   4  161.68   10.70
  10   8   4  162.98   10.70
  10   8   4  173.38   10.40
  11  -8   4   45.60    7.80
  11  -8   4   51.99    7.40
  11  -8   4   46.30    5.80
  11   8   4   56.29    7.40
  11   8   4   44.30    6.70
  11   8   4   51.59    6.70
  12  -8   4   -0.40    4.70
  12  -8   4    2.20    4.70
  12   8   4   -1.20    5.00
  12   8   4   -4.60    4.10
  12   8   4    1.10    4.70
  13  -8   4   -8.90    5.00
  13  -8   4    6.30    5.10
  13   8   4    4.60    5.10
  13   8   4    9.60    5.30
  14  -8   4   23.20    6.70
  14  -8   4    6.90    7.00
  14   8   4   20.80    6.50
  14   8   4   15.30    6.50
  14   8   4   12.90    6.60
  15  -8   4   50.29   10.30
  15   8   4   47.10    8.50
  15   8   4   53.19    8.70
  15   8   4   54.89    8.40
  16  -8   4   78.89   10.70
  16   8   4  129.19   12.20
  16   8   4  111.89   12.50
  16   8   4  134.09   12.70
  17  -8   4   36.60    9.80
  17  -8   4   56.59    9.60
  17   8   4   51.49   10.30
  17   8   4   64.89    9.80
  17   8   4   61.29    9.40
  18  -9  -4   -9.30    7.10
  18  -9  -4   -1.30   12.70
  18   9  -4    0.60    7.90
  18   9  -4    5.10    8.00
  17  -9  -4   -2.10    7.00
  17  -9  -4    4.90    8.10
  17   9  -4   -3.30    7.80
  17   9  -4   10.00    8.50
  17   9  -4    3.10    6.50
  16  -9  -4   20.70    8.70
  16  -9  -4   21.80    9.10
  16   9  -4   20.10    6.40
  16   9  -4   22.70    7.90
  16   9  -4   23.00    7.90
  15  -9  -4   24.80    7.80
  15  -9  -4   18.80    7.70
  15   9  -4   38.50    8.20
  15   9  -4   28.90    6.90
  15   9  -4   40.20    8.10
  14  -9  -4  112.39   12.30
  14  -9  -4  114.99   12.80
  14   9  -4  115.59   11.30
  14   9  -4  120.39   11.20
  14   9  -4  127.19   10.60
  13  -9  -4   70.49    9.70
  13  -9  -4   70.59    9.80
  13   9  -4   94.29    9.20
  12  -9  -4   54.39    8.60
  12  -9  -4   70.19    9.50
  12   9  -4   70.49    8.00
  12   9  -4   79.29    9.20
  12   9  -4   61.09    8.10
  11  -9  -4   24.40    6.80
  11  -9  -4   25.50    6.60
  11   9  -4   28.10    6.20
  11   9  -4   26.80    5.70
  11   9  -4   23.80    5.20
  10  -9  -4   38.30    7.10
  10  -9  -4   38.20    7.30
  10   9  -4   46.00    6.10
  10   9  -4   40.20    6.60
  10   9  -4   39.90    6.70
   9  -9  -4   27.90    5.50
   9  -9  -4   42.70    6.80
   9   9  -4   39.30    5.70
   9   9  -4   33.00    5.40
   9   9  -4   37.60    5.90
   8  -9  -4   11.70    5.00
   8  -9  -4    8.20    4.00
   8   9  -4    6.70    3.80
   8   9  -4   13.40    4.00
   8   9  -4    7.80    4.00
  -8   9   4    8.30    3.40
   7  -9  -4   72.99   13.20
   7  -9  -4   69.09    7.30
   7   9  -4   76.99    9.70
   7   9  -4   66.99    6.80
  -7   9   4   64.39    5.90
   6  -9  -4  176.98   10.70
   6  -9  -4  165.18   10.40
   6   9  -4  188.18    9.60
  -6   9   4  184.38   10.20
   6   9  -4  188.68   10.30
   5  -9  -4  243.48   12.70
   5  -9  -4  226.88   12.10
   5   9  -4  259.67   12.20
   5   9  -4  245.48   11.60
   4  -9  -4  317.37   15.30
   4   9  -4  336.37   14.90
  -4   9   4  343.27   14.20
   4   9  -4  344.67   14.40
   3  -9  -4  146.69    9.30
   3   9  -4  148.09    8.80
  -3   9   4  144.39    7.90
   3   9  -4  143.39    8.20
   2  -9  -4    5.00    3.20
  -2   9   4    4.30    2.50
   2   9  -4    2.60    2.90
   1  -9  -4    3.10    2.90
  -1  -9   4    4.00    3.40
  -1   9   4    3.30    3.00
   1   9  -4   -1.60    2.60
   0  -9  -4  121.89    8.60
   0   9  -4  139.59    7.70
  -1  -9  -4   56.09    6.50
   1  -9   4   49.99    5.90
  -1   9  -4   48.50    5.30
   1   9   4   51.39    4.80
   2  -9   4   87.89    7.20
  -2  -9  -4   88.09    7.50
  -2   9  -4   99.99    6.50
   2   9   4   82.89    6.60
   2   9   4   95.49    6.50
   3  -9   4  280.97   14.30
   3  -9   4  295.97   13.70
   3   9   4  300.87   12.80
   3   9   4  305.57   13.50
  -3   9  -4  291.17   13.00
   4  -9   4  213.58   11.50
   4  -9   4  204.58   11.60
   4  -9   4  221.68   11.60
   4   9   4  234.38   10.90
   4   9   4  224.18   11.20
   5  -9   4  285.67   13.10
   5  -9   4  231.48   12.50
   5  -9   4  251.57   13.80
   5   9   4  249.97   11.90
   5   9   4  238.48   12.20
   6  -9   4   85.79    8.00
   6  -9   4   90.09    7.70
   6  -9   4   85.19    7.60
   6   9   4   89.79    7.10
   6   9   4   81.09    4.20
   6   9   4   91.39    7.10
   7  -9   4    4.10    3.70
   7  -9   4   -3.80    3.30
   7  -9   4    1.20    3.20
   7   9   4    5.00    3.50
   7   9   4    3.80    3.60
   8  -9   4   19.00    5.10
   8  -9   4   14.00    4.90
   8   9   4   24.20    4.90
   8   9   4   24.90    4.80
   9  -9   4    9.20    4.60
   9  -9   4    2.30    4.40
   9  -9   4   12.30    4.50
   9   9   4    8.10    4.30
   9   9   4   11.60    4.50
   9   9   4    2.10    4.40
  10  -9   4   18.70    6.00
  10  -9   4   21.40    5.60
  10   9   4   33.10    6.30
  10   9   4   26.70    5.90
  10   9   4   26.30    6.20
  11  -9   4   26.90    6.50
  11  -9   4   39.40    7.80
  11   9   4   46.40    7.20
  11   9   4   42.90    7.20
  11   9   4   25.80    6.30
  12  -9   4   51.69    9.30
  12  -9   4   49.60    7.90
  12   9   4   70.59   12.70
  12   9   4   78.69    9.50
  12   9   4   73.59    8.10
  13  -9   4   55.19    9.80
  13  -9   4   56.89    8.30
  13   9   4   61.99    8.20
  13   9   4   49.00    8.00
  13   9   4   59.09    8.00
  14  -9   4   20.50    8.10
  14   9   4   15.20    6.60
  14   9   4   21.60    7.00
  14   9   4   15.40    6.70
  15  -9   4   24.20    7.60
  15  -9   4   18.60    8.40
  15   9   4   16.10    7.00
  15   9   4   26.20    7.90
  15   9   4   26.40    7.50
  16  -9   4    3.70    6.70
  16  -9   4    0.00    7.30
  16   9   4   20.00   11.20
  16   9   4    1.70    8.40
  16   9   4    4.30    6.80
  17  -9   4   -9.60    7.20
  17  -9   4   -1.70    7.20
  17   9   4   10.00    7.20
  17   9   4    4.60    7.70
  17   9   4   -4.60   13.20
  17 -10  -4   16.60    8.50
  17  10  -4   21.10    8.60
  17  10  -4   18.90    8.00
  17  10  -4   35.20   11.60
  16 -10  -4    7.70    8.30
  16 -10  -4    2.10    8.00
  16  10  -4   21.30    7.20
  16  10  -4    8.90    7.20
  16  10  -4    8.90    7.30
  15 -10  -4   -1.90    6.90
  15 -10  -4   -9.90    6.30
  15  10  -4    1.30    5.60
  15  10  -4    0.60    6.60
  15  10  -4    2.20    6.80
  14 -10  -4   -3.20    6.20
  14 -10  -4    0.90    6.70
  14  10  -4    5.00    5.90
  14  10  -4    8.10    6.50
  14  10  -4   10.90    6.10
  13 -10  -4   -1.20    6.40
  13 -10  -4    7.00    6.10
  13  10  -4    7.40    5.50
  13  10  -4    4.60    5.60
  13  10  -4   17.00    5.60
  12 -10  -4    0.90    6.10
  12 -10  -4    8.00    6.30
  12  10  -4   16.70    5.50
  12  10  -4   10.00    6.50
  12  10  -4   15.90    8.10
  11 -10  -4   20.20    6.20
  11 -10  -4   19.50    6.40
  11  10  -4   24.90    6.50
  11  10  -4   30.20    6.40
  11  10  -4   22.80    6.10
  10 -10  -4   33.60    7.30
  10 -10  -4   32.20    6.70
 -10  10   4   41.70    6.00
  10  10  -4   48.40    6.80
  10  10  -4   36.60    6.30
  10  10  -4   47.40    6.60
   9 -10  -4  211.28   13.40
   9 -10  -4  212.08   13.60
   9  10  -4  232.38   12.10
   9  10  -4  209.38   12.70
  -9  10   4  197.78   11.20
   9  10  -4  211.98   12.50
   8 -10  -4  200.18   13.10
   8 -10  -4  202.78   13.30
   8  10  -4  223.48   12.40
   8  10  -4  234.38   12.00
  -8  10   4  236.98   11.70
   7 -10  -4   18.10    5.50
   7 -10  -4   16.90    5.00
[truncated: 5,201,570 more chars]
