# Supplementary material for: The crystal structure of bis­{3,5-di­fluoro-2-[4-(2,4,6-tri­methyl­phen­yl)pyridin-2-yl]phen­yl}(picolinato)iridium(III) and its 4-tert-butyl­pyridin-2-yl analogue
Source: Acta Crystallogr E Crystallogr Commun. 2018 Sep 21;74(Pt 10):1467–70. doi: 10.1107/S2056989018012409 (PMC6176426; doi:10.1107/S2056989018012409)
Supplement: Supplementary file 2 [file e-74-01467-1sup2.hkl]

data_1                                                                          
_shelx_title ' 18043zz in P2(1)/c Following PLATON/SQUEEZE minus solvent'       
_shelx_refln_list_code          4                                               
_shelx_F_calc_maximum      501.91                                               
_exptl_crystal_F_000      1848.00                                               
_reflns_d_resolution_high  0.6959                                               
                                                                                
loop_                                                                           
 _space_group_symop_operation_xyz                                               
 'x, y, z'                                                                      
 '-x, y+1/2, -z+1/2'                                                            
 '-x, -y, -z'                                                                   
 'x, -y-1/2, z-1/2'                                                             
                                                                                
_cell_length_a    15.1582                                                       
_cell_length_b    12.3530                                                       
_cell_length_c    24.2353                                                       
_cell_angle_alpha  90.000                                                       
_cell_angle_beta  106.374                                                       
_cell_angle_gamma  90.000                                                       
                                                                                
_shelx_F_squared_multiplier     1.000                                           
                                                                                
loop_                                                                           
 _refln_index_h                                                                 
 _refln_index_k                                                                 
 _refln_index_l                                                                 
 _refln_F_squared_calc                                                          
 _refln_F_squared_meas                                                          
 _refln_F_squared_sigma                                                         
 _refln_observed_status                                                         
   2   0   0     163507.83     161898.17      3426.83 o                         
   3   0   0       1957.31       2185.34        40.53 o                         
   4   0   0      56495.76      56267.77      1040.09 o                         
   5   0   0      39037.79      39597.04       738.81 o                         
   6   0   0      64020.41      64488.40      1246.03 o                         
   7   0   0      84661.53      81050.89      1490.08 o                         
   8   0   0      42167.86      41746.68       962.63 o                         
   9   0   0      26764.84      24873.82       544.39 o                         
  10   0   0      13348.34      12084.01       280.19 o                         
  11   0   0        785.86        746.40        42.10 o                         
  12   0   0       5766.60       5412.65       160.31 o                         
  13   0   0        406.78        583.11        72.52 o                         
  14   0   0       2610.35       2301.07       125.20 o                         
  15   0   0       5935.80       5788.62       186.32 o                         
  16   0   0       5320.53       5611.83       194.67 o                         
  17   0   0       4531.15       4616.81       182.60 o                         
  18   0   0       2453.86       2711.34       158.43 o                         
  19   0   0       2159.06       1906.07       139.59 o                         
  20   0   0         87.20         82.39        97.55 o                         
   2   1   0      66271.76      63772.68      2031.37 o                         
   3   1   0     117691.04     113395.06      1811.93 o                         
   4   1   0     164548.89     164243.70      2778.21 o                         
   5   1   0      61731.48      60833.60       739.23 o                         
   6   1   0      14975.59      15013.08       185.57 o                         
   7   1   0       7776.28       9113.12       125.96 o                         
   8   1   0       2230.89       2336.35        46.63 o                         
   9   1   0       3954.79       4009.87        66.76 o                         
  10   1   0      11543.17      10897.08       206.22 o                         
  11   1   0      15282.23      14333.27       296.14 o                         
  12   1   0      11924.46      12118.07       202.18 o                         
  13   1   0      10818.31      11141.23       190.63 o                         
  14   1   0       9610.25       9738.77       177.78 o                         
  15   1   0       3386.71       3321.00       104.09 o                         
  16   1   0        587.95        475.05        59.95 o                         
  17   1   0          3.06        -13.93        53.85 o                         
  18   1   0        406.36        501.31        69.70 o                         
  19   1   0        885.29        951.01        82.00 o                         
  20   1   0       1583.00       1581.11       112.40 o                         
   0   2   0     168516.19     170726.58      3632.73 o                         
   1   2   0      52480.46      53732.04      1220.26 o                         
   2   2   0      25770.34      26020.92       345.11 o                         
   3   2   0       1250.11       1945.98        39.29 o                         
   4   2   0       2805.54       3509.43        55.30 o                         
   5   2   0       4494.00       4147.70        59.03 o                         
   6   2   0      31412.38      31452.39       394.36 o                         
   7   2   0      53607.46      52153.49       644.28 o                         
   8   2   0      42256.02      40933.64       509.88 o                         
   9   2   0      28202.12      26861.02       322.63 o                         
  10   2   0      21014.89      20143.22       365.93 o                         
  11   2   0       3964.14       3776.95        92.27 o                         
  12   2   0        190.33        117.83        37.55 o                         
  13   2   0        444.10        657.32        64.83 o                         
  14   2   0       4797.07       4558.86       115.45 o                         
  15   2   0       8727.30       8829.61       173.35 o                         
  16   2   0       7132.00       7222.52       159.61 o                         
  17   2   0       6105.20       6209.30       153.44 o                         
  18   2   0       3823.57       3926.58       134.74 o                         
  19   2   0       2213.71       2035.26       105.62 o                         
  20   2   0        167.22         38.13        69.84 o                         
   1   3   0      22696.42      24098.88       325.48 o                         
   2   3   0       4924.39       5922.37       252.28 o                         
   3   3   0      61610.65      62746.15       823.44 o                         
   4   3   0      30637.33      31469.85       464.17 o                         
   5   3   0      43313.02      42980.83       531.95 o                         
   6   3   0      72375.41      72430.45       886.18 o                         
   7   3   0      29463.54      30904.34       392.26 o                         
   8   3   0       1265.25       1492.08        48.29 o                         
   9   3   0       2175.95       1955.96        45.78 o                         
  10   3   0      12900.92      12352.84       166.01 o                         
  11   3   0      12046.75      12075.67       187.43 o                         
  12   3   0       8725.58       8554.88       209.57 o                         
  13   3   0       9873.36      10154.22       188.88 o                         
  14   3   0       7814.45       8166.85       162.58 o                         
  15   3   0       6162.98       6334.03       143.84 o                         
  16   3   0        737.38        708.37        79.57 o                         
  17   3   0         11.36         75.06        65.19 o                         
  18   3   0        890.78       1177.31        87.46 o                         
  19   3   0       2137.34       2398.79       114.35 o                         
  20   3   0       3013.51       3365.28       136.06 o                         
   0   4   0       5079.88       5043.14       143.16 o                         
   1   4   0      46060.06      47842.81       696.93 o                         
   2   4   0       1680.75       1932.77        46.92 o                         
   3   4   0      18739.03      19324.71       322.09 o                         
   4   4   0        194.33        282.03        22.73 o                         
   5   4   0       2236.92       2038.86        48.55 o                         
   6   4   0      10013.11       9241.38       134.06 o                         
   7   4   0      20966.62      20471.13       295.47 o                         
   8   4   0      17994.93      16876.08       230.37 o                         
   9   4   0      17371.27      16902.87       256.08 o                         
  10   4   0      14624.45      14126.67       224.33 o                         
  11   4   0       6795.96       7291.68       123.68 o                         
  12   4   0        274.22        216.58        46.51 o                         
  13   4   0        124.48         77.35        47.09 o                         
  14   4   0       3653.13       3797.30       112.01 o                         
  15   4   0       4270.09       4236.49       122.73 o                         
  16   4   0       7648.60       7906.04       173.35 o                         
  17   4   0       4610.99       4956.06       161.68 o                         
  18   4   0       3607.23       3689.90       133.60 o                         
  19   4   0        930.43        893.50        87.33 o                         
  20   4   0        316.91        258.57        95.71 o                         
   1   5   0        189.98        253.94        24.97 o                         
   2   5   0      18707.93      19351.52       273.89 o                         
   3   5   0      30200.97      30911.03       518.93 o                         
   4   5   0      27112.83      26512.85       402.96 o                         
   5   5   0      28662.05      27832.03       423.41 o                         
   6   5   0      16383.05      16336.92       263.04 o                         
   7   5   0       7225.72       7261.14       125.26 o                         
   8   5   0        416.18        478.38        37.12 o                         
   9   5   0        892.10       1036.34        73.17 o                         
  10   5   0       5939.74       5715.03       123.90 o                         
  11   5   0      14875.41      14488.99       266.50 o                         
  12   5   0      13754.03      13465.19       205.03 o                         
  13   5   0       9365.71       9597.96       181.89 o                         
  14   5   0       7830.39       7738.45       163.92 o                         
  15   5   0       1918.25       1782.09       102.25 o                         
  16   5   0        195.04        204.47        87.48 o                         
  17   5   0        209.46        308.91        69.88 o                         
  18   5   0       1126.96       1360.55        96.76 o                         
  19   5   0       1389.28       1476.68       106.27 o                         
  20   5   0       1588.10       1293.98       180.66 o                         
   0   6   0      67150.66      67007.44      1547.61 o                         
   1   6   0      52258.66      54701.49       899.52 o                         
   2   6   0       8882.79       9269.36       148.32 o                         
   3   6   0       2762.33       2917.71        79.79 o                         
   4   6   0       2331.13       2273.92        94.55 o                         
   5   6   0         70.17         57.90        29.51 o                         
   6   6   0       2686.28       2425.46        79.70 o                         
   7   6   0       8602.89       7791.06       150.44 o                         
   8   6   0      16520.86      16496.25       279.96 o                         
   9   6   0      18296.50      18046.44       303.03 o                         
  10   6   0       7769.72       7888.72       150.35 o                         
  11   6   0       4262.53       4303.15       108.11 o                         
  12   6   0         52.70         82.70        47.79 o                         
  13   6   0        248.45        483.88        59.73 o                         
  14   6   0       2936.34       3157.74       110.08 o                         
  15   6   0       2936.89       2793.16       115.59 o                         
  16   6   0       5163.78       5280.04       221.81 o                         
  17   6   0       1982.42       2144.93       120.08 o                         
  18   6   0       1274.04       1147.74        92.34 o                         
  19   6   0        190.68         76.73        87.10 o                         
   1   7   0       3420.03       3482.10       138.65 o                         
   2   7   0      24937.46      25731.46       450.24 o                         
   3   7   0       8823.24       8687.06       158.53 o                         
   4   7   0      27948.76      27067.28       502.30 o                         
   5   7   0      13029.55      12886.37       248.64 o                         
   6   7   0       3430.28       3409.63       236.72 o                         
   7   7   0       1356.05       1433.73        89.61 o                         
   8   7   0         54.26        166.23        39.30 o                         
   9   7   0       2899.19       2734.71        91.77 o                         
  10   7   0        829.11        989.75        97.68 o                         
  11   7   0       3122.85       3207.69       107.98 o                         
  12   7   0       6541.23       6729.05       163.80 o                         
  13   7   0       7922.53       7947.35       213.50 o                         
  14   7   0       7188.96       6970.36       279.22 o                         
  15   7   0       1122.91        969.65       148.47 o                         
  16   7   0        457.88        319.57        78.75 o                         
  17   7   0         68.68        143.20        79.54 o                         
  18   7   0        925.72        954.94       116.51 o                         
  19   7   0       1023.98        927.55       105.55 o                         
   0   8   0       3787.34       3603.56       142.21 o                         
   1   8   0       6589.07       6737.26       152.50 o                         
   2   8   0       7795.45       7821.64       151.40 o                         
   3   8   0       1029.03       1042.63        53.50 o                         
   4   8   0        251.09        363.16        60.62 o                         
   5   8   0       2071.41       2062.98       122.72 o                         
   6   8   0       3252.90       3166.83       101.71 o                         
   7   8   0       7037.52       6904.43       166.46 o                         
   8   8   0      10710.26      10507.53       238.88 o                         
   9   8   0       5550.16       5794.20       178.29 o                         
  10   8   0       3207.51       3458.61       111.19 o                         
  11   8   0        804.96        823.05        89.59 o                         
  12   8   0         24.11         30.07        56.04 o                         
  13   8   0        998.91       1241.25        89.66 o                         
  14   8   0        849.38        837.37        96.93 o                         
  15   8   0       1751.32       1883.73       188.89 o                         
  16   8   0       1696.87       1616.25       110.80 o                         
  17   8   0       2425.01       2263.48       173.83 o                         
  18   8   0        900.70        787.45       115.98 o                         
   1   9   0       2614.86       2849.29        97.29 o                         
   2   9   0       3023.13       3165.57        90.12 o                         
   3   9   0       2489.47       2433.96        85.27 o                         
   4   9   0       3962.98       3939.27       102.50 o                         
   5   9   0       8573.64       8626.15       172.31 o                         
   6   9   0      16402.62      15527.43       306.05 o                         
   7   9   0       3140.91       3214.53       112.24 o                         
   8   9   0        191.61        321.48        55.88 o                         
   9   9   0       3354.31       3253.21       110.06 o                         
  10   9   0       1836.12       1810.52        92.61 o                         
  11   9   0       1132.58       1260.56       100.84 o                         
  12   9   0        864.69        951.36        94.10 o                         
  13   9   0       1576.32       1799.25       148.21 o                         
  14   9   0        779.24        991.54        93.78 o                         
  15   9   0        400.39        419.82        97.19 o                         
  16   9   0         20.48        -56.53        75.10 o                         
  17   9   0          5.27         62.99        95.08 o                         
   0  10   0        310.93        361.88        72.48 o                         
   1  10   0       5465.26       5198.08       138.78 o                         
   2  10   0       3919.47       4232.23       111.47 o                         
   3  10   0         21.80         89.04        41.13 o                         
   4  10   0       1248.36       1222.70        93.05 o                         
   5  10   0       2972.90       3037.29       107.52 o                         
   6  10   0       1579.88       1650.89       110.60 o                         
   7  10   0       2550.60       2438.22        94.97 o                         
   8  10   0       5690.46       5466.57       199.00 o                         
   9  10   0        111.89        138.59        53.00 o                         
  10  10   0        684.98        787.11        78.67 o                         
  11  10   0        608.16        701.94        92.83 o                         
  12  10   0        199.23        265.45        68.16 o                         
  13  10   0        138.67        355.65        73.73 o                         
  14  10   0         15.66         67.71        71.32 o                         
  15  10   0        564.01        740.67        92.87 o                         
  16  10   0         20.52         50.97        98.18 o                         
  17  10   0        524.81        480.10       103.52 o                         
   1  11   0       1777.54       1873.91        93.10 o                         
   2  11   0       4228.87       4320.98       120.32 o                         
   3  11   0       6113.18       6328.05       168.80 o                         
   4  11   0        835.81        961.68        74.21 o                         
   5  11   0        541.43        730.39        70.76 o                         
   6  11   0        167.68        316.46        54.70 o                         
   7  11   0        490.60        619.22        65.28 o                         
   8  11   0        517.78        754.99        70.53 o                         
   9  11   0        853.69        844.49        67.44 o                         
  10  11   0        543.90        442.59       106.85 o                         
  11  11   0        313.80        306.38        72.07 o                         
  12  11   0         84.75         57.81        68.16 o                         
  13  11   0         17.81         95.70        86.31 o                         
  14  11   0         81.00         68.34        96.06 o                         
  15  11   0         24.61         -5.57       105.36 o                         
  16  11   0        192.53        291.90       100.61 o                         
   0  12   0        904.08       1133.45       121.76 o                         
   1  12   0       1409.11       1485.54        96.02 o                         
   2  12   0        284.90        349.62        59.80 o                         
   3  12   0        529.56        580.53        68.62 o                         
   4  12   0        423.70        536.41        70.74 o                         
   5  12   0        109.24        186.46        59.38 o                         
   6  12   0         46.18        106.84        59.50 o                         
   7  12   0        130.93        143.34        58.66 o                         
   8  12   0         12.17        113.38        58.84 o                         
   9  12   0          8.83        138.70        60.05 o                         
  10  12   0          7.89        -55.14        55.14 o                         
  11  12   0         33.69         34.41        60.78 o                         
  12  12   0         78.15         13.68        84.87 o                         
  13  12   0         24.68         79.25        85.18 o                         
  14  12   0         14.87       -177.70       252.33 o                         
  15  12   0         53.13        -22.66        98.44 o                         
   1  13   0        339.55        494.32        63.38 o                         
   2  13   0         68.89         99.41        60.60 o                         
   3  13   0         62.34        239.50        64.84 o                         
   4  13   0         47.17        187.74        65.63 o                         
   5  13   0        354.91        371.19       124.66 o                         
   6  13   0        575.99        566.11        96.96 o                         
   7  13   0         49.86        194.62        83.17 o                         
   8  13   0         21.10         31.23        66.91 o                         
   9  13   0         67.62        149.80        68.50 o                         
  10  13   0         51.11        184.71        65.18 o                         
  11  13   0         18.25        184.87        70.63 o                         
  12  13   0          6.45         75.76        73.22 o                         
  13  13   0          7.76        -72.89        72.89 o                         
  14  13   0          0.22        -77.24        77.24 o                         
   0  14   0        280.08        559.28       226.31 o                         
   1  14   0         58.72        194.50       130.74 o                         
   2  14   0         48.48        138.42        82.99 o                         
   3  14   0         24.95         53.40        71.53 o                         
   4  14   0          6.76        288.34        73.13 o                         
   5  14   0         65.46         68.19        69.62 o                         
   6  14   0        115.13        154.01        74.41 o                         
   7  14   0        569.65        647.48        97.55 o                         
   8  14   0        270.16        400.34        87.11 o                         
   9  14   0         45.21         63.48        80.11 o                         
  10  14   0        284.25        230.60        74.44 o                         
  11  14   0         24.16        190.00       105.85 o                         
  12  14   0         36.70         32.81        83.77 o                         
   1  15   0         34.41        109.24        71.12 o                         
   2  15   0        488.17        678.44       102.13 o                         
   3  15   0        548.58        727.97        91.06 o                         
   4  15   0        154.84        117.69        73.76 o                         
   5  15   0        221.71        242.87        82.09 o                         
   6  15   0         21.17         31.14        79.13 o                         
   7  15   0         11.71         75.61        88.56 o                         
   8  15   0        110.74        119.25        87.06 o                         
   9  15   0        159.34        304.52       110.15 o                         
  10  15   0         28.03        240.71        95.59 o                         
  11  15   0        647.11        808.05       121.22 o                         
   0  16   0       2157.64       2005.03       181.99 o                         
   1  16   0       1395.46       1480.43       119.36 o                         
   2  16   0       1188.03       1248.58       114.21 o                         
   3  16   0        127.46        251.76        89.39 o                         
   4  16   0         47.16        186.33        99.03 o                         
   5  16   0        113.17        267.90        87.82 o                         
   6  16   0        148.48        233.03       103.80 o                         
   7  16   0        624.63        761.92       119.47 o                         
   8  16   0        583.38        513.87       123.04 o                         
   1  17   0         80.91        163.99        97.80 o                         
   2  17   0        796.32        967.65       121.89 o                         
   3  17   0       1647.61       1749.34       136.50 o                         
   4  17   0       1248.64       1494.67       128.85 o                         
   5  17   0       1936.74       1835.64       149.81 o                         
 -21   1   1        145.12        288.75       195.10 o                         
 -20   1   1          4.56        -34.24        68.36 o                         
 -19   1   1         49.97         29.51        63.28 o                         
 -18   1   1        135.21         99.80        64.92 o                         
 -17   1   1         82.93         71.25        57.41 o                         
 -16   1   1        186.96        109.38        53.94 o                         
 -15   1   1         24.65         55.84        46.74 o                         
 -14   1   1       1583.90       1740.15        81.25 o                         
 -13   1   1         15.99        127.14        41.03 o                         
 -12   1   1       3666.95       3485.87        89.41 o                         
 -11   1   1        112.45        125.40        38.33 o                         
 -10   1   1        862.59       1004.79        48.41 o                         
  -9   1   1        240.45        277.01        28.22 o                         
  -8   1   1        223.30        182.79        12.99 o                         
  -7   1   1        653.61        836.87        67.20 o                         
  -6   1   1       1470.04       1570.22        30.24 o                         
  -5   1   1       1099.75       1018.34        26.78 o                         
  -4   1   1      14113.53      14807.07       269.02 o                         
  -3   1   1       2182.98       2489.28        42.23 o                         
  -2   1   1       1487.41       1610.19        23.48 o                         
  -1   1   1       5266.24       5324.38       489.05 o                         
   1   1   1       7006.79       8156.48        95.51 o                         
   2   1   1       2828.62       3280.30        39.74 o                         
   3   1   1       7108.59       7515.13        86.51 o                         
   4   1   1         18.18         29.55         8.72 o                         
   5   1   1          2.24         10.39         9.68 o                         
   6   1   1        882.62       1162.90        28.60 o                         
   7   1   1        127.45        164.71        15.70 o                         
   8   1   1       4395.14       4452.18        76.25 o                         
   9   1   1       1290.48       1326.66        38.48 o                         
  10   1   1        524.70        611.46        37.98 o                         
  11   1   1         88.26        115.05        19.57 o                         
  12   1   1       7500.31       6925.15       118.11 o                         
  13   1   1       2299.27       2213.36        88.10 o                         
  14   1   1        418.44        521.89        53.79 o                         
  15   1   1          6.38         57.64        49.95 o                         
  16   1   1         59.88         74.13        54.49 o                         
  17   1   1         69.34         54.22        62.06 o                         
  18   1   1         27.83          5.01        59.92 o                         
  19   1   1          7.19         71.62        66.06 o                         
  20   1   1         20.63         96.05        69.61 o                         
 -20   2   1         49.61         79.63        69.47 o                         
 -19   2   1         57.23         52.58        63.66 o                         
 -18   2   1        124.55        168.25        63.69 o                         
 -17   2   1         69.47        121.15        58.82 o                         
 -16   2   1        336.09        330.00        58.22 o                         
 -15   2   1          8.19        114.02        49.62 o                         
 -14   2   1        569.79        687.79        57.24 o                         
 -13   2   1         13.94         74.76        44.81 o                         
 -12   2   1       1799.98       1676.76        68.60 o                         
 -11   2   1        486.30        573.45        94.20 o                         
 -10   2   1       2311.00       2225.91        80.05 o                         
  -9   2   1         56.42        120.62        17.03 o                         
  -8   2   1        597.91        656.16        28.95 o                         
  -7   2   1        119.88        293.45        27.79 o                         
  -6   2   1       1751.28       1874.73        39.89 o                         
  -5   2   1        132.29        171.87        11.35 o                         
  -4   2   1       3477.86       4012.27        71.21 o                         
  -3   2   1       3807.55       3805.74        90.38 o                         
  -2   2   1       3935.71       4062.00        68.31 o                         
  -1   2   1       2663.05       3307.63        47.68 o                         
   0   2   1      20656.69      21326.37       284.25 o                         
   1   2   1        736.89        687.36        18.35 o                         
   2   2   1       1549.95       1652.78        45.76 o                         
   3   2   1       2925.96       2851.29        69.93 o                         
   4   2   1       3053.43       2914.37        60.45 o                         
   5   2   1      11662.57      11476.79       141.76 o                         
   6   2   1      11626.57      11896.58       161.44 o                         
   7   2   1       1030.41        863.24        28.53 o                         
   8   2   1         82.16         86.63        18.50 o                         
   9   2   1        119.49        160.56        18.97 o                         
  10   2   1        324.02        311.91        24.00 o                         
  11   2   1        501.04        489.60        29.96 o                         
  12   2   1         83.59        102.62        22.23 o                         
  13   2   1        162.18        322.78        55.96 o                         
  14   2   1        343.81        442.11        54.87 o                         
  15   2   1        359.54        403.52        56.88 o                         
  16   2   1         51.65        134.69        65.74 o                         
  17   2   1        122.09        120.53        63.22 o                         
  18   2   1        548.06        607.11        73.78 o                         
  19   2   1        179.14        268.62        71.77 o                         
  20   2   1          7.68         38.90        71.32 o                         
 -20   3   1        165.07        230.91        73.56 o                         
 -19   3   1          2.67         -1.02        66.60 o                         
 -18   3   1        286.54        329.06        67.69 o                         
 -17   3   1        426.97        485.08        73.04 o                         
 -16   3   1       1584.34       1707.76        90.74 o                         
 -15   3   1       1231.93       1323.62        76.04 o                         
 -14   3   1       2631.02       2852.22        97.21 o                         
 -13   3   1         43.22         53.28        48.67 o                         
 -12   3   1       1846.63       1553.99        80.52 o                         
 -11   3   1        238.24        253.54        23.79 o                         
 -10   3   1        305.27        416.06        33.56 o                         
  -9   3   1       2837.39       2807.29        69.30 o                         
  -8   3   1       6968.01       6671.29       118.05 o                         
  -7   3   1       8325.31       8592.85       144.45 o                         
  -6   3   1      10317.56      11079.87       165.79 o                         
  -5   3   1       3471.91       3326.80        71.55 o                         
  -4   3   1        439.14        495.05        36.14 o                         
  -3   3   1       1415.92       1597.82        43.50 o                         
  -2   3   1       3514.99       3602.57       161.28 o                         
  -1   3   1      64299.21      66896.23      1521.92 o                         
   0   3   1      10208.57      11005.70       170.95 o                         
   1   3   1      78232.29      80268.39      1542.01 o                         
   2   3   1       4633.46       4967.52       125.41 o                         
   3   3   1       7001.72       7048.56       116.99 o                         
   4   3   1         73.83         97.84        14.06 o                         
   5   3   1        528.51        641.33        28.44 o                         
   6   3   1       1964.70       2522.83        51.70 o                         
   7   3   1         11.72        105.99        19.07 o                         
   8   3   1        562.10        608.48        33.41 o                         
   9   3   1       4110.22       3973.41        76.60 o                         
  10   3   1       3477.05       3300.90        81.47 o                         
  11   3   1       4452.72       4271.46        88.92 o                         
  12   3   1        204.49        257.38        27.01 o                         
  13   3   1       1921.10       2156.93        86.75 o                         
  14   3   1          5.10        -30.82        45.89 o                         
  15   3   1         60.63        256.58        57.06 o                         
  16   3   1        316.57        370.62        63.64 o                         
  17   3   1        409.05        407.23        73.38 o                         
  18   3   1       1045.99       1428.31        91.04 o                         
  19   3   1        256.08        307.02        74.05 o                         
  20   3   1        197.46        280.53        84.46 o                         
 -20   4   1        718.00        609.02       117.87 o                         
 -19   4   1       1347.45       1556.76       100.00 o                         
 -18   4   1       1790.39       2328.00       111.88 o                         
 -17   4   1        168.60        302.50        71.67 o                         
 -16   4   1         24.78        143.03        58.49 o                         
 -15   4   1         79.09        119.36        52.57 o                         
 -14   4   1        364.21        485.59        56.97 o                         
 -13   4   1         63.04         -0.62        42.80 o                         
 -12   4   1       3040.00       2813.04        94.59 o                         
 -11   4   1       8576.53       8446.00       157.97 o                         
 -10   4   1       5779.56       5728.08       140.98 o                         
  -9   4   1        774.43        769.00        49.40 o                         
  -8   4   1        292.44        528.23        34.29 o                         
  -7   4   1         10.53        189.86        26.74 o                         
  -6   4   1       1047.81       1041.35        38.31 o                         
  -5   4   1       2914.55       2658.43        79.22 o                         
  -4   4   1       5817.18       5902.28       118.92 o                         
  -3   4   1      20491.02      21370.51       362.54 o                         
  -2   4   1       2685.68       2546.21        76.97 o                         
  -1   4   1       2733.44       2730.35        57.85 o                         
   0   4   1      27612.85      30024.10       444.82 o                         
   1   4   1      15084.07      15362.75       217.31 o                         
   2   4   1        149.33        279.57        19.51 o                         
   3   4   1         46.14        303.97        25.19 o                         
   4   4   1      16106.51      16376.67       255.20 o                         
   5   4   1      10187.42      10106.12       153.78 o                         
   6   4   1       2726.19       2703.72        55.91 o                         
   7   4   1       8309.41       8274.77       135.24 o                         
   8   4   1       4661.31       4663.08        85.20 o                         
   9   4   1       1415.52       1552.82        61.76 o                         
  10   4   1       5211.35       4808.97        89.28 o                         
  11   4   1       1121.22       1214.75        56.49 o                         
  12   4   1         53.92         62.12        28.86 o                         
  13   4   1        474.22        834.94        63.44 o                         
  14   4   1       3000.68       2996.75       104.32 o                         
  15   4   1       2630.09       2667.35       123.90 o                         
  16   4   1       2506.39       2732.30       118.15 o                         
  17   4   1        585.36        454.19        75.98 o                         
  18   4   1        126.94        237.10        69.54 o                         
  19   4   1          4.30         -2.32        81.23 o                         
  20   4   1        454.47        627.41       101.49 o                         
 -20   5   1         26.68        -45.86        81.65 o                         
 -19   5   1         90.58         72.53        81.98 o                         
 -18   5   1        764.03        922.73        84.38 o                         
 -17   5   1       1764.92       1624.77        96.25 o                         
 -16   5   1       2352.46       2436.98       113.32 o                         
 -15   5   1       4741.74       4791.66       131.18 o                         
 -14   5   1       2113.14       2321.71        96.78 o                         
 -13   5   1        164.91        249.66        49.88 o                         
 -12   5   1        597.89        581.50        54.22 o                         
 -11   5   1        471.39        688.41        55.53 o                         
 -10   5   1       1556.75       1577.30        65.84 o                         
  -9   5   1        582.44        664.06        54.15 o                         
  -8   5   1       9976.39       9801.70       175.45 o                         
  -7   5   1      24408.56      23558.42       387.63 o                         
  -6   5   1      17263.08      16616.37       308.19 o                         
  -5   5   1      16184.03      17334.26       357.44 o                         
  -4   5   1        784.08        733.72        40.51 o                         
  -3   5   1       1455.27       1581.28        52.46 o                         
  -2   5   1         57.58        115.20        18.08 o                         
  -1   5   1       8432.62       9329.42       175.41 o                         
   0   5   1      35587.39      37205.88       617.10 o                         
   1   5   1      19002.12      19175.99       271.44 o                         
   2   5   1       6167.08       6060.66       102.53 o                         
   3   5   1      35127.64      36408.03       542.10 o                         
   4   5   1       3334.14       3285.27        74.07 o                         
   5   5   1       3339.68       3514.95        66.62 o                         
   6   5   1        280.86        455.59        34.48 o                         
   7   5   1       1400.71       1538.04        48.84 o                         
   8   5   1        783.75        802.93        55.88 o                         
   9   5   1       8224.97       8351.53       201.35 o                         
  10   5   1       4710.71       4654.34        95.02 o                         
  11   5   1      11512.34      11405.98       203.75 o                         
  12   5   1       9648.71       9171.14       179.74 o                         
  13   5   1       3971.81       3679.48       110.13 o                         
  14   5   1        696.93        703.83        67.11 o                         
  15   5   1         23.59         -0.29        61.85 o                         
  16   5   1        965.14       1292.52        92.72 o                         
  17   5   1        562.02        583.96        76.52 o                         
  18   5   1       1927.72       1945.30       111.45 o                         
  19   5   1        721.75        660.15        82.82 o                         
 -19   6   1        844.02        650.02        87.34 o                         
 -18   6   1       1880.16       2174.37       141.26 o                         
 -17   6   1        392.38        456.10        73.98 o                         
 -16   6   1         99.06        130.29        65.80 o                         
 -15   6   1        245.18        357.14        75.42 o                         
 -14   6   1        226.84        324.35        57.78 o                         
 -13   6   1       1500.87       1629.24       102.94 o                         
 -12   6   1       3986.78       3873.01       109.02 o                         
 -11   6   1       9409.81       9714.73       180.51 o                         
 -10   6   1       5925.58       6185.28       139.79 o                         
  -9   6   1      12588.70      12287.90       221.49 o                         
  -8   6   1       1759.49       1653.71        77.32 o                         
  -7   6   1       1249.67       1340.19        57.94 o                         
  -6   6   1        796.70        648.99        46.55 o                         
  -5   6   1       2935.30       3362.61        91.09 o                         
  -4   6   1      21007.78      20294.32       363.76 o                         
  -3   6   1      28406.98      28444.60       433.65 o                         
  -2   6   1      26317.27      25340.78       356.39 o                         
  -1   6   1      33861.93      34670.50       583.24 o                         
   0   6   1      19764.96      19431.66       341.58 o                         
   1   6   1       6448.61       6897.31       142.71 o                         
   2   6   1       4232.42       4366.33        78.29 o                         
   3   6   1        257.56        415.59        32.29 o                         
   4   6   1      19399.98      19578.61       316.86 o                         
   5   6   1      19043.31      18734.21       335.45 o                         
   6   6   1      23142.36      22521.98       355.65 o                         
   7   6   1      18730.30      18306.75       305.67 o                         
   8   6   1      10893.07      10258.85       173.12 o                         
   9   6   1       2115.04       2327.46        72.91 o                         
  10   6   1       1306.01       1326.47        70.85 o                         
  11   6   1       2052.00       2126.45        83.73 o                         
  12   6   1       1345.50       1609.30        79.44 o                         
  13   6   1       7204.67       7239.11       192.54 o                         
  14   6   1       7682.98       7610.58       166.76 o                         
  15   6   1       2593.01       2890.22       127.16 o                         
  16   6   1       2879.47       2970.27       126.63 o                         
  17   6   1        468.61        374.28        73.90 o                         
  18   6   1        125.24         92.78        73.49 o                         
  19   6   1         24.29         66.00        79.64 o                         
 -19   7   1         32.56        -81.89        83.57 o                         
 -18   7   1        360.63        303.14        96.82 o                         
 -17   7   1       1576.37       1610.84       111.89 o                         
 -16   7   1       1650.22       1522.29       104.73 o                         
 -15   7   1       6232.41       5733.25       182.88 o                         
 -14   7   1       4956.40       5069.52       150.09 o                         
 -13   7   1       6815.34       6782.37       169.86 o                         
 -12   7   1       1692.20       1950.55        98.09 o                         
 -11   7   1       2196.09       2170.63        94.25 o                         
 -10   7   1       2341.23       2415.74       103.33 o                         
  -9   7   1       1239.30       1345.24        71.81 o                         
  -8   7   1      11886.31      11378.32       209.25 o                         
  -7   7   1      15980.94      15315.95       336.13 o                         
  -6   7   1      24865.91      24295.02       436.52 o                         
  -5   7   1      25867.15      24414.23       501.61 o                         
  -4   7   1       7009.05       6598.43       129.85 o                         
  -3   7   1       7413.31       7043.24       152.86 o                         
  -2   7   1       2816.83       2666.11        80.00 o                         
  -1   7   1       2528.75       2479.38        78.47 o                         
   0   7   1      26654.03      25542.63       522.62 o                         
   1   7   1      13088.82      12250.85       276.84 o                         
   2   7   1      21634.54      20703.82       303.56 o                         
   3   7   1      19237.57      18288.09       295.63 o                         
   4   7   1      18996.22      19361.11       350.07 o                         
   5   7   1       2353.29       2372.53        85.98 o                         
   6   7   1       1944.87       1900.29       248.43 o                         
   7   7   1         55.75        125.16        42.80 o                         
   8   7   1       6781.70       6526.80       141.32 o                         
   9   7   1      12598.16      11942.42       229.91 o                         
  10   7   1      15813.88      15295.52       272.88 o                         
  11   7   1       8534.24       8574.39       184.32 o                         
  12   7   1       2292.69       2523.25       110.27 o                         
  13   7   1        210.17        217.14        60.46 o                         
  14   7   1         12.12        231.03        96.65 o                         
  15   7   1        410.66        337.19        76.50 o                         
  16   7   1        277.87        333.17        79.54 o                         
  17   7   1       1857.50       1711.15       157.07 o                         
  18   7   1       1719.34       1658.86       121.98 o                         
 -18   8   1       2031.16       1936.41       161.45 o                         
 -17   8   1       1153.35       1083.08       104.01 o                         
 -16   8   1       1927.64       1880.60       117.66 o                         
 -15   8   1         50.61        143.83        77.59 o                         
 -14   8   1        483.25        600.31       104.19 o                         
 -13   8   1       5733.88       5838.50       166.13 o                         
 -12   8   1       8489.83       8310.31       189.08 o                         
 -11   8   1      14128.79      14009.16       264.37 o                         
 -10   8   1      12505.40      11980.91       231.88 o                         
  -9   8   1       7605.66       7592.06       172.47 o                         
  -8   8   1       4546.86       4311.57       115.24 o                         
  -7   8   1        545.20        692.64        72.84 o                         
  -6   8   1       1957.10       1962.71        80.25 o                         
  -5   8   1       8083.90       8295.45       179.16 o                         
  -4   8   1      13940.25      13549.90       305.81 o                         
  -3   8   1      23909.88      23419.61       372.87 o                         
  -2   8   1      14645.16      13461.49       231.52 o                         
  -1   8   1      19097.28      18626.71       341.46 o                         
   0   8   1      15786.75      15363.81       289.08 o                         
   1   8   1       2802.53       2780.45        86.50 o                         
   2   8   1        621.97        783.85        67.46 o                         
   3   8   1       2812.86       2656.99        76.77 o                         
   4   8   1      16152.34      15847.07       420.90 o                         
   5   8   1      24136.21      23077.32       480.43 o                         
   6   8   1      41685.22      39824.56       684.56 o                         
   7   8   1      22160.04      20819.72       386.75 o                         
   8   8   1       4727.74       4962.12       282.57 o                         
   9   8   1       2913.26       2751.43        97.23 o                         
  10   8   1        105.40        162.14        50.13 o                         
  11   8   1       1124.42       1148.66        84.89 o                         
  12   8   1       4552.53       4402.85       167.30 o                         
  13   8   1       8268.32       7927.62       192.24 o                         
  14   8   1       7636.91       7257.20       193.11 o                         
  15   8   1       5211.14       5393.68       170.78 o                         
  16   8   1       2380.25       1961.23       168.57 o                         
  17   8   1       1113.95        956.76       103.59 o                         
  18   8   1        593.29        504.27       107.91 o                         
 -18   9   1         29.79         47.22        97.95 o                         
 -17   9   1       1779.45       1571.98       129.65 o                         
 -16   9   1       3584.58       3453.79       152.32 o                         
 -15   9   1       6944.75       6678.43       190.73 o                         
 -14   9   1      10187.98      10020.50       231.57 o                         
 -13   9   1       7435.96       7316.99       297.31 o                         
 -12   9   1       4834.65       4719.68       148.16 o                         
 -11   9   1       1186.98       1048.97        77.95 o                         
 -10   9   1       3166.83       3146.72       160.30 o                         
  -9   9   1       5636.16       5809.29       146.67 o                         
  -8   9   1      17093.62      16997.39       336.26 o                         
  -7   9   1      21671.20      21994.02       487.58 o                         
  -6   9   1      12542.24      12618.98       230.66 o                         
  -5   9   1       9743.20       8950.50       176.29 o                         
  -4   9   1       4569.46       4338.32       108.53 o                         
  -3   9   1        101.39        148.63        39.53 o                         
  -2   9   1       1409.26       1481.95        72.42 o                         
  -1   9   1       8495.25       8166.76       260.44 o                         
   0   9   1      16015.02      16507.55       326.38 o                         
   1   9   1      12992.17      12112.86       245.80 o                         
   2   9   1      22482.47      21832.79       357.33 o                         
   3   9   1      10126.79       9908.01       208.88 o                         
   4   9   1       9701.19       9549.88       183.17 o                         
   5   9   1       1071.45       1135.00        63.92 o                         
   6   9   1        147.17        237.06        53.69 o                         
   7   9   1       1483.86       1390.28       111.40 o                         
   8   9   1       4417.75       4207.96       136.04 o                         
   9   9   1       9412.18       8804.21       188.55 o                         
  10   9   1      12841.71      12273.91       242.62 o                         
  11   9   1       7130.45       6901.94       170.56 o                         
  12   9   1       4233.27       4303.34       141.29 o                         
  13   9   1       2011.07       1712.87       147.12 o                         
  14   9   1        447.46        361.11       103.84 o                         
  15   9   1        187.48        379.21        83.23 o                         
  16   9   1        511.67        465.65        88.52 o                         
  17   9   1       2842.83       2589.11       154.36 o                         
 -17  10   1       2469.69       2058.14       140.38 o                         
 -16  10   1       1167.24       1206.34       143.35 o                         
 -15  10   1         34.35        -32.64        74.82 o                         
 -14  10   1        236.74        185.97        73.97 o                         
 -13  10   1       3931.35       3959.08       146.89 o                         
 -12  10   1       9962.40       9778.60       234.74 o                         
 -11  10   1      15724.82      15516.44       298.22 o                         
 -10  10   1      15286.36      14911.80       284.62 o                         
  -9  10   1       5866.97       5801.07       153.17 o                         
  -8  10   1       5822.11       5727.78       166.14 o                         
  -7  10   1        122.89        203.42        50.24 o                         
  -6  10   1        469.75        589.47        57.41 o                         
  -5  10   1       9173.51       9145.07       193.98 o                         
  -4  10   1      14894.97      14420.11       878.58 o                         
  -3  10   1      25427.83      24694.52       448.84 o                         
  -2  10   1      11684.65      11672.74       218.44 o                         
  -1  10   1       6752.08       6883.30       167.78 o                         
   0  10   1       6243.64       6403.46       159.45 o                         
   1  10   1       1203.44       1247.04        76.14 o                         
   2  10   1        153.36        225.63        40.84 o                         
   3  10   1       4731.11       4456.86       127.82 o                         
   4  10   1       4208.22       4266.96       149.02 o                         
   5  10   1       9010.17       9021.82       201.16 o                         
   6  10   1       5573.08       5694.02       138.43 o                         
   7  10   1       7157.49       7234.97       184.05 o                         
   8  10   1       4211.77       4217.03       139.55 o                         
   9  10   1       7487.70       7205.58       172.44 o                         
  10  10   1       1979.20       1978.94       101.66 o                         
  11  10   1         34.80         41.80        63.64 o                         
  12  10   1       2399.10       2421.98       119.24 o                         
  13  10   1       5503.64       5633.50       172.06 o                         
  14  10   1       8265.99       8198.75       239.04 o                         
  15  10   1       7007.89       6964.43       243.83 o                         
  16  10   1       4543.12       4408.66       203.39 o                         
  17  10   1       1781.11       1669.84       169.72 o                         
 -16  11   1       5005.46       4962.81       206.94 o                         
 -15  11   1       5154.91       5473.31       274.48 o                         
 -14  11   1       6343.02       6290.04       193.22 o                         
 -13  11   1       4870.95       4959.85       168.52 o                         
 -12  11   1       3101.17       2798.77       127.83 o                         
 -11  11   1        551.91        472.54        93.74 o                         
 -10  11   1        747.12        665.10        78.07 o                         
  -9  11   1       6767.31       6751.60       165.06 o                         
  -8  11   1      10953.05      11308.34       230.93 o                         
  -7  11   1      23423.29      22625.69       388.39 o                         
  -6  11   1      23351.21      22442.67       382.81 o                         
  -5  11   1      12714.00      12199.44       260.16 o                         
  -4  11   1      11553.44      11129.53       243.13 o                         
  -3  11   1        173.72        227.25        52.43 o                         
  -2  11   1       1136.42       1287.92        74.89 o                         
  -1  11   1       4481.14       4417.44       133.32 o                         
   0  11   1       7303.19       7073.84       176.46 o                         
   1  11   1       9954.17       9756.97       220.35 o                         
   2  11   1      14939.39      14750.10       269.47 o                         
   3  11   1      17566.64      17416.13       341.37 o                         
   4  11   1       3075.98       3307.09       118.72 o                         
   5  11   1       1637.11       1752.51        96.70 o                         
   6  11   1         30.43         52.10        48.27 o                         
   7  11   1       1679.31       1703.52        90.79 o                         
   8  11   1       1799.18       1987.16       110.30 o                         
   9  11   1       6698.47       6371.46       167.38 o                         
  10  11   1       9593.19       9442.96       331.88 o                         
  11  11   1       7892.01       7843.44       198.60 o                         
  12  11   1       5176.73       4929.07       161.96 o                         
  13  11   1       2290.98       2176.83       123.71 o                         
  14  11   1        233.13         81.28        77.26 o                         
  15  11   1         15.94        111.50       101.81 o                         
  16  11   1       1453.89       1516.37       128.60 o                         
 -15  12   1         34.03        -66.28       127.28 o                         
 -14  12   1        210.37         52.37       151.86 o                         
 -13  12   1       1673.69       1649.57       115.95 o                         
 -12  12   1       4288.28       4138.36       145.16 o                         
 -11  12   1       7877.31       7627.20       183.45 o                         
 -10  12   1       9708.07      10032.85       206.91 o                         
  -9  12   1       5960.82       5516.84       159.67 o                         
  -8  12   1       5670.09       5446.19       154.71 o                         
  -7  12   1        778.80        791.56        73.29 o                         
  -6  12   1        120.04        107.70        69.76 o                         
  -5  12   1       2911.07       3128.43       126.33 o                         
  -4  12   1      13599.81      13576.78       288.37 o                         
  -3  12   1      21467.04      21312.54       411.26 o                         
  -2  12   1      21723.52      21720.45       417.11 o                         
  -1  12   1      16472.53      16665.30       349.49 o                         
   0  12   1       5940.21       6472.49       175.04 o                         
   1  12   1        954.54        989.60        73.75 o                         
   2  12   1        265.45        260.73        57.90 o                         
   3  12   1       4167.88       4190.81       137.71 o                         
   4  12   1       8492.90       7924.32       201.17 o                         
   5  12   1      11569.90      10906.64       248.09 o                         
   6  12   1      10104.28      10061.51       275.59 o                         
   7  12   1      11611.90      11451.38       236.66 o                         
   8  12   1       4770.12       4870.05       190.13 o                         
   9  12   1       2059.69       2100.02       109.67 o                         
  10  12   1        153.89        139.23        61.89 o                         
  11  12   1        237.61        149.36        73.52 o                         
  12  12   1       2405.77       2490.28       133.37 o                         
  13  12   1       3942.39       3830.56       169.04 o                         
  14  12   1       4066.55       4071.92       203.41 o                         
  15  12   1       2919.59       2581.59       162.60 o                         
 -14  13   1       3420.55       3162.24       146.43 o                         
 -13  13   1       3045.32       2995.50       146.38 o                         
 -12  13   1        885.45        790.10       113.60 o                         
 -11  13   1          5.99         29.92        68.26 o                         
 -10  13   1        329.06        474.17        72.79 o                         
  -9  13   1       3464.72       3677.76       156.81 o                         
  -8  13   1       4945.82       4834.16       161.40 o                         
  -7  13   1       9956.24      10565.66       288.03 o                         
  -6  13   1      11073.73      10673.57       367.81 o                         
  -5  13   1      13351.17      13969.57       305.01 o                         
  -4  13   1       9780.14       9313.51       311.71 o                         
  -3  13   1         94.53        121.80        60.08 o                         
  -2  13   1       1209.50       1336.60        99.15 o                         
  -1  13   1       5221.66       5068.47       145.88 o                         
   0  13   1       8876.77       9251.67       228.43 o                         
   1  13   1      12884.10      13380.62       263.44 o                         
   2  13   1      16100.43      15356.73       322.90 o                         
   3  13   1      18869.48      18568.80       375.34 o                         
   4  13   1       4806.11       5015.57       162.22 o                         
   5  13   1       2584.77       2621.30       125.63 o                         
   6  13   1         13.81         72.79        78.71 o                         
   7  13   1        210.49        137.10        91.43 o                         
   8  13   1       3205.49       2984.74       130.95 o                         
   9  13   1       8927.63       8833.29       215.00 o                         
  10  13   1       9811.15       9685.52       212.40 o                         
  11  13   1       8380.29       8283.60       198.26 o                         
  12  13   1       3812.49       4095.04       256.60 o                         
  13  13   1       1287.30       1167.32        98.57 o                         
  14  13   1        104.11         70.24       184.69 o                         
 -12  14   1       5030.19       4825.80       177.21 o                         
 -11  14   1       7193.49       6902.82       282.64 o                         
 -10  14   1       7902.69       7381.19       187.87 o                         
  -9  14   1       5712.18       5562.97       195.19 o                         
  -8  14   1       2551.21       2494.91       142.81 o                         
  -7  14   1        999.26        975.92       101.48 o                         
  -6  14   1       1066.76       1148.62        99.55 o                         
  -5  14   1       2963.85       3005.10       143.17 o                         
  -4  14   1      11120.89      11278.10       435.31 o                         
  -3  14   1      12279.84      12544.24       294.80 o                         
  -2  14   1      13502.97      13018.67       303.05 o                         
  -1  14   1      11659.29      11737.54       324.52 o                         
   0  14   1       4818.68       4795.05       300.54 o                         
   1  14   1        875.06       1035.33       236.72 o                         
   2  14   1          6.30       -127.46       132.67 o                         
   3  14   1       2846.26       2613.11       143.74 o                         
   4  14   1       7179.40       6873.45       200.73 o                         
   5  14   1       6139.86       6041.06       186.37 o                         
   6  14   1      12239.10      12273.35       289.09 o                         
   7  14   1       6598.12       6512.17       202.49 o                         
   8  14   1       5126.17       5523.71       192.56 o                         
   9  14   1       1366.77       1419.58       117.96 o                         
  10  14   1        171.82        227.64        76.09 o                         
  11  14   1         31.03        -55.40        91.21 o                         
  12  14   1       1327.91       1130.90       116.70 o                         
 -11  15   1         44.31         36.46        96.10 o                         
 -10  15   1        297.81        388.07       101.09 o                         
  -9  15   1       2753.77       2486.62       385.99 o                         
  -8  15   1       5089.92       5094.74       190.50 o                         
  -7  15   1       7738.30       7938.02       233.05 o                         
  -6  15   1       4710.58       5178.91       214.45 o                         
  -5  15   1       4872.47       4757.74       177.35 o                         
  -4  15   1       2997.62       2650.39       143.94 o                         
  -3  15   1        968.23        951.01        97.78 o                         
  -2  15   1        170.35        220.57        77.42 o                         
  -1  15   1       2896.79       2738.58       137.26 o                         
   0  15   1       5242.99       5220.74       147.62 o                         
   1  15   1       9772.71       9692.55       249.09 o                         
   2  15   1      10561.62      10650.22       267.37 o                         
   3  15   1       9347.87       9682.12       251.32 o                         
   4  15   1       6455.84       6543.65       203.82 o                         
   5  15   1       1977.45       1970.00       149.88 o                         
   6  15   1         22.84          9.29        78.66 o                         
   7  15   1        885.11        899.10       106.61 o                         
   8  15   1       4189.72       4005.03       174.03 o                         
   9  15   1       3670.78       3721.95       335.26 o                         
  10  15   1       6190.27       5960.62       227.10 o                         
  -9  16   1       2130.77       1883.34       165.84 o                         
  -8  16   1        760.33        728.53       118.51 o                         
  -7  16   1        506.20        600.73       121.97 o                         
  -6  16   1        504.37        475.54       143.16 o                         
  -5  16   1       1263.04       1302.37       119.30 o                         
  -4  16   1       4644.33       4652.75       182.91 o                         
  -3  16   1       5545.23       5660.58       196.99 o                         
  -2  16   1       6651.23       6537.56       213.57 o                         
  -1  16   1       5641.30       5710.48       178.23 o                         
   0  16   1       5282.47       5095.87       186.46 o                         
   1  16   1       2244.22       2128.81       135.76 o                         
   2  16   1         58.82         69.83        79.30 o                         
   3  16   1       1963.35       1750.73       126.75 o                         
   4  16   1       5769.99       5653.74       199.07 o                         
   5  16   1       5676.58       5592.95       210.64 o                         
   6  16   1       7126.55       7099.91       284.61 o                         
   7  16   1       3002.73       3365.77       212.41 o                         
   8  16   1       2979.78       3130.35       169.82 o                         
  -6  17   1       5558.98       5848.06       321.86 o                         
  -5  17   1       4401.11       4410.87       190.51 o                         
  -4  17   1       3383.82       3014.25       174.13 o                         
  -3  17   1       1081.97       1099.31       194.06 o                         
  -2  17   1        100.44         66.22        97.25 o                         
  -1  17   1       1466.64       1336.62       148.99 o                         
   0  17   1       3747.40       3333.11       215.40 o                         
   1  17   1       5106.88       5241.68       214.60 o                         
   2  17   1       6801.60       6780.64       225.56 o                         
   3  17   1       4041.24       4240.28       185.19 o                         
   4  17   1       3249.66       3486.41       173.79 o                         
   5  17   1       1051.89       1094.83       122.30 o                         
 -21   0   2       6396.58       6985.69       299.98 o                         
 -20   0   2       1050.87       1013.25       133.89 o                         
 -19   0   2       1462.10       1484.40       128.93 o                         
 -18   0   2        484.99        709.49       104.45 o                         
 -17   0   2        479.30        215.48        78.33 o                         
 -16   0   2       1718.82       1438.34       109.26 o                         
 -15   0   2      10052.47       9461.85       251.77 o                         
 -14   0   2       7022.12       7114.64       206.44 o                         
 -13   0   2       9660.23      10099.61       248.40 o                         
 -12   0   2       2485.74       2602.93       138.87 o                         
 -11   0   2      13877.48      13026.65       351.96 o                         
 -10   0   2       3854.13       3503.81       111.34 o                         
  -9   0   2        258.99        217.77        56.58 o                         
  -8   0   2       4369.51       4428.64       116.30 o                         
  -7   0   2      34328.12      39391.04       749.79 o                         
  -6   0   2      11193.91      11786.61       241.20 o                         
  -5   0   2      19649.09      19569.90       378.92 o                         
  -4   0   2      40640.41      39455.83       903.10 o                         
  -3   0   2      31838.84      31570.55       588.71 o                         
  -2   0   2      18761.16      19381.49       278.72 o                         
   1   0   2      50097.16      50171.80      1106.66 o                         
   2   0   2      40054.43      41394.52       593.19 o                         
   3   0   2      29219.98      31082.12       450.43 o                         
   4   0   2     122258.27     120769.97      3847.09 o                         
   5   0   2     129959.23     134763.52      4283.86 o                         
   6   0   2      86917.70      89542.75      1437.71 o                         
   7   0   2      28376.05      28929.66       483.01 o                         
   8   0   2        877.29       1059.64        54.07 o                         
   9   0   2      17975.83      17038.72       528.58 o                         
  10   0   2      32349.16      31428.28       672.70 o                         
  11   0   2      21365.71      21011.15       589.79 o                         
  12   0   2      34577.96      31835.85       614.91 o                         
  13   0   2      13333.18      13780.12       319.77 o                         
  14   0   2      11885.09      11575.07       287.31 o                         
  15   0   2       1010.31        880.67       149.88 o                         
  16   0   2         22.29         62.06        89.42 o                         
  17   0   2       1392.42       1597.21       126.65 o                         
  18   0   2       1411.86       1592.49       190.19 o                         
  19   0   2       2787.81       3299.16       182.79 o                         
  20   0   2       2607.68       2219.81       408.01 o                         
 -21   1   2          7.58        295.41        82.60 o                         
 -20   1   2        652.74        465.37        90.01 o                         
 -19   1   2       2274.22       2123.20       108.00 o                         
 -18   1   2       4491.66       4441.30       146.37 o                         
 -17   1   2       6507.96       6840.13       154.16 o                         
 -16   1   2       6576.43       6636.36       146.54 o                         
 -15   1   2       5186.53       4966.07       155.50 o                         
 -14   1   2       3295.21       3168.90       120.79 o                         
 -13   1   2       3739.38       3359.56        92.50 o                         
 -12   1   2        482.89        353.74        44.63 o                         
 -11   1   2      10115.96      10415.66       194.56 o                         
 -10   1   2      14757.55      14518.37       219.92 o                         
  -9   1   2      22896.83      21616.88       378.24 o                         
  -8   1   2      29457.92      28461.73       392.70 o                         
  -7   1   2      67895.55      66773.24       968.01 o                         
  -6   1   2      22042.17      22174.42       304.93 o                         
  -5   1   2      12426.21      13097.97       238.23 o                         
  -4   1   2       5795.31       5794.67       200.62 o                         
  -3   1   2       3278.97       3464.85        57.94 o                         
  -2   1   2      17886.58      18605.28       213.25 o                         
  -1   1   2     138529.11     138730.00      1853.15 o                         
   0   1   2     140750.34     144301.84      2116.31 o                         
   1   1   2      54859.35      53419.64       997.55 o                         
   2   1   2      59918.68      61592.19      1329.97 o                         
   3   1   2      48432.46      50202.74       537.51 o                         
   4   1   2       8333.81       9407.95       109.26 o                         
   5   1   2       5547.31       5335.77        73.50 o                         
   6   1   2      57743.07      58569.04       716.06 o                         
   7   1   2      46276.70      44595.94       516.82 o                         
   8   1   2      66634.36      64661.23       794.94 o                         
   9   1   2      44419.68      44624.56       563.61 o                         
  10   1   2      22913.27      23298.48       535.07 o                         
  11   1   2       7682.92       7447.57       120.50 o                         
  12   1   2        164.20        225.75        32.74 o                         
  13   1   2       2426.56       2368.68        85.19 o                         
  14   1   2      10654.40      10373.56       188.94 o                         
  15   1   2       9412.31       9544.10       182.41 o                         
  16   1   2       9847.90       9577.24       236.51 o                         
  17   1   2       5477.06       5414.70       143.37 o                         
  18   1   2       2377.65       2189.40       105.77 o                         
  19   1   2       2030.01       2063.09       107.19 o                         
  20   1   2         29.93        102.46        91.73 o                         
 -21   2   2       3060.99       3500.78       275.56 o                         
 -20   2   2       1188.85       1071.58        97.07 o                         
 -19   2   2        510.97        524.13        75.24 o                         
 -18   2   2        433.55        542.92        72.66 o                         
 -17   2   2         82.61        -53.50        53.50 o                         
 -16   2   2       1185.36       1025.69        71.45 o                         
 -15   2   2       5361.97       5346.40       130.29 o                         
 -14   2   2      12449.80      12734.23       194.50 o                         
 -13   2   2      14947.26      14806.76       261.21 o                         
 -12   2   2      13141.91      12865.54       270.23 o                         
 -11   2   2      23237.26      22380.78       329.18 o                         
 -10   2   2       3955.21       3817.48        91.83 o                         
  -9   2   2         62.25         82.01        25.03 o                         
  -8   2   2       6570.79       6915.50       168.56 o                         
  -7   2   2      51398.71      52940.51       652.11 o                         
  -6   2   2      46790.68      46740.02       575.01 o                         
  -5   2   2      42793.48      42602.76       522.91 o                         
  -4   2   2      31062.34      31403.71       664.68 o                         
  -3   2   2      12791.50      12781.15       152.03 o                         
  -2   2   2      37888.68      37141.39       488.68 o                         
  -1   2   2       8677.06       9026.28       125.47 o                         
   0   2   2       6680.13       6748.02        96.97 o                         
   1   2   2        942.77        993.23        22.18 o                         
   2   2   2      46568.51      46685.42       530.91 o                         
   3   2   2      59569.92      59241.66       719.44 o                         
   4   2   2      44558.79      43367.01       531.35 o                         
   5   2   2      36660.87      38242.71       474.03 o                         
   6   2   2      41397.38      43498.94       503.41 o                         
   7   2   2      15145.40      16133.33       199.86 o                         
   8   2   2       2364.20       2837.59        53.74 o                         
   9   2   2       2886.73       2829.18        63.93 o                         
  10   2   2      11595.78      11452.01       207.72 o                         
  11   2   2      16739.74      15958.07       255.35 o                         
  12   2   2      18984.68      18615.64       263.31 o                         
  13   2   2      14587.36      14467.18       223.41 o                         
  14   2   2      10687.10      10665.62       194.01 o                         
  15   2   2       3376.01       3281.01       140.62 o                         
  16   2   2        320.21        287.68        64.04 o                         
  17   2   2        859.02       1089.91        81.19 o                         
  18   2   2        847.67       1003.82        82.65 o                         
  19   2   2       2680.59       2878.79       126.52 o                         
  20   2   2       3461.70       3754.65       156.66 o                         
 -20   3   2        437.12        244.93        73.87 o                         
 -19   3   2       1536.34       1552.42        96.21 o                         
 -18   3   2       4471.16       4529.90       268.71 o                         
 -17   3   2       5893.62       5884.95       173.32 o                         
 -16   3   2       9252.23       9340.05       185.95 o                         
 -15   3   2       6969.61       6619.45       146.06 o                         
 -14   3   2       2958.91       2699.65        99.39 o                         
 -13   3   2        463.10        421.64        37.36 o                         
 -12   3   2       2930.47       2726.90        79.33 o                         
 -11   3   2       8860.76       8843.11       237.56 o                         
 -10   3   2      34934.24      32792.08       423.76 o                         
  -9   3   2      22361.58      20985.70       276.48 o                         
  -8   3   2      23000.35      22559.05       315.08 o                         
  -7   3   2       9722.53       8998.79       141.66 o                         
  -6   3   2        627.86        646.34        30.59 o                         
  -5   3   2       1441.48       1124.87        27.31 o                         
  -4   3   2       2267.48       1922.00        39.07 o                         
  -3   3   2      26119.13      26917.64       395.94 o                         
  -2   3   2      45059.91      45643.64       802.44 o                         
  -1   3   2     101379.05     104095.16      1596.71 o                         
   0   3   2     163688.56     167652.08      2887.90 o                         
   1   3   2      16676.80      17690.27       368.11 o                         
   2   3   2      11027.59      11624.35       202.53 o                         
   3   3   2       6118.46       7022.42        97.88 o                         
   4   3   2        759.52        832.79        22.53 o                         
   5   3   2       9872.15       9576.19       133.68 o                         
   6   3   2      43135.31      42744.99       532.78 o                         
   7   3   2      33224.92      32363.78       447.38 o                         
   8   3   2      22604.55      21844.22       278.51 o                         
   9   3   2      22411.24      21555.63       267.42 o                         
  10   3   2       8009.75       8082.09       126.89 o                         
  11   3   2       4121.92       4463.48        86.03 o                         
  12   3   2       1482.06       1666.63        52.34 o                         
  13   3   2        732.66       1015.45        54.81 o                         
  14   3   2       4481.06       4658.37       120.81 o                         
  15   3   2       8277.36       8363.91       172.29 o                         
  16   3   2       7617.43       7423.05       167.24 o                         
  17   3   2       4320.43       4346.21       145.69 o                         
  18   3   2       3521.31       3664.68       131.69 o                         
  19   3   2        894.59        743.79        94.91 o                         
  20   3   2         31.59        118.66        81.03 o                         
 -20   4   2       1934.93       2234.18       118.01 o                         
 -19   4   2       1342.75       1475.24        96.47 o                         
 -18   4   2       1214.32       1569.47       101.83 o                         
 -17   4   2         20.82         36.36        63.42 o                         
 -16   4   2       1819.32       1580.71       100.19 o                         
 -15   4   2       3517.54       3587.55       113.60 o                         
 -14   4   2      12336.39      12424.43       228.48 o                         
 -13   4   2       7860.17       8013.50       155.92 o                         
 -12   4   2      15687.08      15214.50       295.04 o                         
 -11   4   2      10349.33      10205.93       174.69 o                         
 -10   4   2       3427.82       3610.85        93.61 o                         
  -9   4   2       1240.29       1230.32        51.57 o                         
  -8   4   2        333.08        332.29        31.02 o                         
  -7   4   2      12955.83      13253.16       375.13 o                         
  -6   4   2       9975.85       9352.56       160.68 o                         
  -5   4   2      19253.46      19253.12       449.76 o                         
  -4   4   2      33201.39      32892.89       767.01 o                         
  -3   4   2      21279.95      21514.29       364.82 o                         
  -2   4   2      40033.95      41758.05       557.24 o                         
  -1   4   2      16571.28      17157.48       262.62 o                         
   0   4   2      30504.86      32005.89       473.21 o                         
   1   4   2       6287.42       5932.23       105.26 o                         
   2   4   2      49711.46      50693.16       674.59 o                         
   3   4   2      48584.18      49440.91       721.85 o                         
   4   4   2      40294.48      39310.71       526.43 o                         
   5   4   2      24077.02      23527.20       327.95 o                         
   6   4   2       6463.76       7051.51       108.90 o                         
   7   4   2       4620.09       4906.82        92.67 o                         
   8   4   2         16.41         91.60        24.47 o                         
   9   4   2       4530.06       4176.91        99.40 o                         
  10   4   2       7409.77       7251.02       112.63 o                         
  11   4   2      17509.80      16823.81       224.58 o                         
  12   4   2       7425.30       7614.46       125.22 o                         
  13   4   2      13396.05      13420.83       422.75 o                         
  14   4   2       6306.83       5846.83       140.02 o                         
  15   4   2       1671.99       1472.27        97.88 o                         
  16   4   2        134.59         83.06        64.20 o                         
  17   4   2        187.86        173.66        73.67 o                         
  18   4   2       1312.99       1478.07        96.29 o                         
  19   4   2       1612.98       1716.68       109.75 o                         
 -20   5   2        328.94         81.44        99.55 o                         
 -19   5   2       1125.72       1006.76        92.01 o                         
 -18   5   2       2969.88       3192.89       148.33 o                         
 -17   5   2       4915.62       4869.81       141.31 o                         
 -16   5   2       3757.95       4039.00       140.32 o                         
 -15   5   2       4603.42       4538.23       129.27 o                         
 -14   5   2        554.30        681.49        65.03 o                         
 -13   5   2        194.97        234.55        51.96 o                         
 -12   5   2       2219.09       2402.37       118.72 o                         
 -11   5   2       2332.80       2439.44        81.02 o                         
 -10   5   2      14151.90      13658.93       218.81 o                         
  -9   5   2      10797.58      11311.85       280.46 o                         
  -8   5   2      29095.66      28284.71       438.72 o                         
  -7   5   2      27755.84      27584.83       425.71 o                         
  -6   5   2      17512.57      16971.67       279.79 o                         
  -5   5   2       2153.89       2249.63        69.39 o                         
  -4   5   2       4307.49       4188.58        96.40 o                         
  -3   5   2       9133.84       9584.62       160.90 o                         
  -2   5   2      46803.25      48455.28       914.97 o                         
  -1   5   2      29466.60      31132.13       465.98 o                         
   0   5   2      35844.82      37528.84       556.49 o                         
   1   5   2      22255.23      22858.09       319.41 o                         
   2   5   2      15998.03      16663.80       297.20 o                         
   3   5   2        878.12        935.43        38.03 o                         
   4   5   2       1260.13       1426.01        47.57 o                         
   5   5   2       5203.32       4917.45        88.16 o                         
   6   5   2      16214.12      15525.62       252.60 o                         
   7   5   2      25195.31      24835.89       329.21 o                         
   8   5   2      22593.35      21722.17       346.85 o                         
   9   5   2      15454.88      15006.30       232.93 o                         
  10   5   2       5490.30       5525.23       108.15 o                         
  11   5   2        139.22        277.21        32.23 o                         
  12   5   2        316.65        383.36        42.99 o                         
  13   5   2       1234.97       1425.93        96.81 o                         
  14   5   2       2325.14       2305.35       100.45 o                         
  15   5   2       3992.81       4173.39       144.98 o                         
  16   5   2       4687.60       5016.97       175.09 o                         
  17   5   2       2528.02       2523.79       118.73 o                         
  18   5   2       1166.42        955.67        97.72 o                         
  19   5   2        358.65        329.19        87.74 o                         
 -19   6   2       1587.72       1732.49       122.73 o                         
 -18   6   2        323.49        462.05        78.65 o                         
 -17   6   2         26.15        140.23        67.62 o                         
 -16   6   2        701.95        339.83        81.08 o                         
 -15   6   2       2763.02       2692.84       210.37 o                         
 -14   6   2       3789.48       3598.55       165.18 o                         
 -13   6   2       5385.20       5163.23       128.25 o                         
 -12   6   2      11095.90      10679.61       193.38 o                         
 -11   6   2       5142.78       5096.18       130.24 o                         
 -10   6   2      11481.84      11088.50       207.97 o                         
  -9   6   2         77.56        139.28        39.21 o                         
  -8   6   2        672.51        866.53       186.46 o                         
  -7   6   2       6317.38       6252.38       128.18 o                         
  -6   6   2      15491.89      15287.16       283.42 o                         
  -5   6   2      20190.43      20022.56       356.32 o                         
  -4   6   2      33377.20      32879.68       561.76 o                         
  -3   6   2      34730.13      35595.76       534.39 o                         
  -2   6   2       8221.03       8373.35       149.35 o                         
  -1   6   2        335.50        522.81        37.51 o                         
   0   6   2       3840.45       3816.91        82.75 o                         
   1   6   2      21572.16      23509.77       363.78 o                         
   2   6   2       4607.30       4697.88        89.67 o                         
   3   6   2      28753.04      29059.07       443.88 o                         
   4   6   2      14247.50      14711.38       243.01 o                         
   5   6   2      35299.11      35198.91       483.22 o                         
   6   6   2      20611.21      20430.30       365.72 o                         
   7   6   2       3858.90       4045.26       108.84 o                         
   8   6   2        689.18        755.74        47.01 o                         
   9   6   2       3727.86       3609.95        89.47 o                         
  10   6   2       4987.65       4566.09       111.05 o                         
  11   6   2       4234.05       4246.29        97.80 o                         
  12   6   2       6517.49       6318.69       124.34 o                         
  13   6   2       6614.87       6407.46       148.44 o                         
  14   6   2       2322.96       2448.02       105.39 o                         
  15   6   2       1879.13       1744.66        99.19 o                         
  16   6   2         30.03         95.06        64.29 o                         
  17   6   2          8.85        -58.03        67.31 o                         
  18   6   2        849.26       1013.87       109.93 o                         
  19   6   2        943.91        909.94       114.12 o                         
 -19   7   2        778.59        688.79       118.28 o                         
 -18   7   2       1400.36       1374.14       109.89 o                         
 -17   7   2       3523.30       3452.15       151.83 o                         
 -16   7   2       1794.20       1669.10       122.82 o                         
 -15   7   2       1464.59       1577.20       105.42 o                         
 -14   7   2         88.99         63.02        59.41 o                         
 -13   7   2        428.43        426.84        63.91 o                         
 -12   7   2       1449.95       1396.07       112.27 o                         
 -11   7   2       2763.14       2884.43       102.84 o                         
 -10   7   2       3008.82       3152.81       178.68 o                         
  -9   7   2      12015.46      11393.63       213.06 o                         
  -8   7   2      20288.45      20240.80       377.11 o                         
  -7   7   2      14916.99      14760.96       336.62 o                         
  -6   7   2       3950.19       3893.04       109.83 o                         
  -5   7   2        289.60        421.50        49.16 o                         
  -4   7   2       2944.26       3021.78        88.07 o                         
  -3   7   2       4210.05       4434.67        97.41 o                         
  -2   7   2      11276.33      11648.95       224.00 o                         
  -1   7   2       7988.23       8567.05       199.96 o                         
   0   7   2       9524.49      10092.62       227.93 o                         
   1   7   2      11436.55      11327.30       315.56 o                         
   2   7   2       4813.88       4793.17        97.72 o                         
   3   7   2       3237.57       3420.24        84.34 o                         
   4   7   2        146.78        206.14        30.77 o                         
   5   7   2       1353.87       1241.52        54.89 o                         
   6   7   2       1351.23       1274.13        63.00 o                         
   7   7   2       7901.81       7783.90       154.72 o                         
   8   7   2      13068.24      12953.29       211.29 o                         
   9   7   2       6464.00       6174.23       131.25 o                         
  10   7   2       8042.89       7500.25       163.74 o                         
  11   7   2       1099.01       1013.97        69.21 o                         
  12   7   2          9.11         -4.60        51.32 o                         
  13   7   2        807.68        964.68        80.35 o                         
  14   7   2       2182.64       2360.10       209.31 o                         
  15   7   2       1974.81       2179.70       118.51 o                         
  16   7   2       2798.46       3078.36       140.13 o                         
  17   7   2       2347.78       2502.49       154.81 o                         
  18   7   2        576.10        423.50       128.45 o                         
 -18   8   2        109.21        131.52       101.38 o                         
 -17   8   2         85.39        -75.68        75.68 o                         
 -16   8   2         45.67          1.64        69.80 o                         
 -15   8   2       1430.34       1311.07        96.23 o                         
 -14   8   2       3353.55       3303.10       147.51 o                         
 -13   8   2       7031.82       6559.93       191.13 o                         
 -12   8   2       6993.87       6789.68       168.60 o                         
 -11   8   2       2772.22       3039.33       112.39 o                         
 -10   8   2       2099.85       2098.80        93.95 o                         
  -9   8   2        452.94        454.72        58.09 o                         
  -8   8   2       3269.64       3271.99        99.07 o                         
  -7   8   2       6271.56       6305.73       156.20 o                         
  -6   8   2       9334.29       9210.21       198.69 o                         
  -5   8   2      14162.23      13950.34       271.86 o                         
  -4   8   2       4021.54       4058.47       131.07 o                         
  -3   8   2      10525.18      10838.31       215.60 o                         
  -2   8   2       4966.60       5232.33       127.77 o                         
  -1   8   2       3303.24       3496.51        99.36 o                         
   0   8   2         25.69         67.15        29.16 o                         
   1   8   2       3769.95       3832.58       104.74 o                         
   2   8   2       6038.74       5986.01       126.02 o                         
   3   8   2      10653.24      10727.20       196.48 o                         
   4   8   2       7307.48       7269.20       171.78 o                         
   5   8   2       6212.46       6465.68       155.18 o                         
   6   8   2       5079.53       5016.27       112.84 o                         
   7   8   2       2519.90       2508.26        95.14 o                         
   8   8   2          1.34         38.13        52.04 o                         
   9   8   2        175.05        260.88        50.07 o                         
  10   8   2        363.31        442.80        58.40 o                         
  11   8   2       1688.24       1867.28        96.67 o                         
  12   8   2       3375.34       3254.68       118.43 o                         
  13   8   2       3394.98       3316.52       143.97 o                         
  14   8   2       2058.81       1949.73       118.52 o                         
  15   8   2        762.40        628.65        89.54 o                         
  16   8   2         75.18         77.25        75.62 o                         
  17   8   2         11.22        133.98        97.79 o                         
  18   8   2        356.34        454.35       101.52 o                         
 -18   9   2        414.41        363.39       106.56 o                         
 -17   9   2        325.36        258.94       111.95 o                         
 -16   9   2       1087.67       1334.06       107.18 o                         
 -15   9   2        524.00        609.96        90.38 o                         
 -14   9   2        237.90        335.28        76.48 o                         
 -13   9   2        171.81        265.66        86.83 o                         
 -12   9   2        214.85        310.29        62.96 o                         
 -11   9   2        865.56        956.63       102.56 o                         
 -10   9   2        693.53        708.49        65.44 o                         
  -9   9   2       9084.17       8777.96       186.11 o                         
  -8   9   2       2315.31       2470.86       125.74 o                         
  -7   9   2        711.78        862.46        69.93 o                         
  -6   9   2         82.33         86.44        36.20 o                         
  -5   9   2        657.79        732.66        54.94 o                         
  -4   9   2        287.73        344.73        44.80 o                         
  -3   9   2        104.78        147.90        44.43 o                         
  -2   9   2       6015.85       6353.05       179.40 o                         
  -1   9   2       7654.00       7504.37       200.21 o                         
   0   9   2       3237.86       3442.01       170.62 o                         
   1   9   2       4305.02       4526.64       127.48 o                         
   2   9   2        630.60        742.11        50.11 o                         
   3   9   2       2002.73       2084.82        82.57 o                         
   4   9   2        375.11        443.59        45.45 o                         
   5   9   2        243.79        243.75        43.86 o                         
   6   9   2       1634.13       1779.87       124.92 o                         
   7   9   2       5831.83       5603.41       151.85 o                         
   8   9   2       4879.30       4651.43       159.94 o                         
   9   9   2       1999.68       2157.91        97.44 o                         
  10   9   2       3098.85       3173.90       115.96 o                         
  11   9   2       3060.60       2758.27       115.64 o                         
  12   9   2        370.61        280.65        88.24 o                         
  13   9   2        143.40        247.95        86.28 o                         
  14   9   2        304.64        462.63        86.74 o                         
  15   9   2       1719.64       1662.01       114.20 o                         
  16   9   2       1882.17       1665.30       116.79 o                         
  17   9   2       1242.38        922.56       114.55 o                         
 -17  10   2          2.92        -55.04        94.61 o                         
 -16  10   2         48.70         52.90        87.05 o                         
 -15  10   2        192.04         85.10        76.80 o                         
 -14  10   2        195.56        150.04        73.62 o                         
 -13  10   2        824.94       1001.70       100.47 o                         
 -12  10   2         67.28        219.93        80.72 o                         
 -11  10   2        284.04        345.57        74.12 o                         
 -10  10   2        365.68        358.40        64.23 o                         
  -9  10   2       2178.78       2001.51       101.11 o                         
  -8  10   2         34.45         77.49        47.92 o                         
  -7  10   2        236.85        226.47        52.25 o                         
  -6  10   2        413.85        545.63        54.28 o                         
  -5  10   2        327.75        364.33        48.47 o                         
  -4  10   2       1191.46       1496.80       125.42 o                         
  -3  10   2       4937.82       5071.74       138.15 o                         
  -2  10   2       2211.51       1985.34        79.01 o                         
  -1  10   2       7027.31       6554.11       163.36 o                         
   0  10   2         64.80         54.85        38.69 o                         
   1  10   2         65.87        113.41        49.56 o                         
   2  10   2       5323.31       4903.25       152.21 o                         
   3  10   2       1700.30       1765.11        82.60 o                         
   4  10   2       5727.01       5534.91       193.74 o                         
   5  10   2       1003.46       1032.92        66.11 o                         
   6  10   2        492.19        390.78        51.50 o                         
   7  10   2        186.84        267.31        58.24 o                         
   8  10   2        109.23        186.45        58.42 o                         
   9  10   2        760.73        837.40        72.10 o                         
  10  10   2        897.89       1018.99       123.09 o                         
  11  10   2       2279.58       2258.29       146.04 o                         
  12  10   2       2624.21       2657.49       168.49 o                         
  13  10   2       2439.88       2189.30       127.05 o                         
  14  10   2        688.79        595.08        87.70 o                         
  15  10   2         34.87        212.24        83.41 o                         
  16  10   2          6.02         28.93        89.87 o                         
 -16  11   2        238.68        465.07       107.56 o                         
 -15  11   2         10.60         16.02        85.77 o                         
 -14  11   2         52.73        196.63        83.19 o                         
 -13  11   2          0.18         38.89        71.27 o                         
 -12  11   2        280.36        358.67        74.28 o                         
 -11  11   2         50.83         59.34        81.10 o                         
 -10  11   2        205.14        320.35        60.46 o                         
  -9  11   2         48.32         90.79        51.02 o                         
  -8  11   2        527.03        569.28        64.93 o                         
  -7  11   2        978.24       1324.98       120.74 o                         
  -6  11   2       1449.28       1485.18        82.79 o                         
  -5  11   2        990.21       1177.03        83.32 o                         
  -4  11   2       1708.75       1907.51        97.84 o                         
  -3  11   2         21.03         57.76        46.33 o                         
  -2  11   2        907.78       1077.37        78.41 o                         
  -1  11   2        906.93       1215.85        81.90 o                         
   0  11   2       1830.97       1843.11       144.93 o                         
   1  11   2       6078.45       6495.20       151.61 o                         
   2  11   2        841.82       1027.36        67.75 o                         
   3  11   2        760.18        787.75        69.12 o                         
   4  11   2        163.51        242.52        54.23 o                         
   5  11   2         43.19        112.13        51.31 o                         
   6  11   2        201.22        316.66        55.00 o                         
   7  11   2       2540.72       2716.32       123.38 o                         
   8  11   2       1573.57       1613.03       105.88 o                         
   9  11   2       1057.56        960.36        98.88 o                         
  10  11   2        282.42        243.43        85.94 o                         
  11  11   2        154.69        176.83        68.16 o                         
  12  11   2         20.40        132.52        68.65 o                         
  13  11   2          6.81        162.26        76.15 o                         
  14  11   2         23.52        -12.80        75.97 o                         
  15  11   2        296.22        322.55       100.47 o                         
 -15  12   2         21.24         18.22        98.60 o                         
 -14  12   2        106.43        141.24       105.70 o                         
 -13  12   2        118.91        110.07        71.08 o                         
 -12  12   2         69.05        159.45        69.22 o                         
 -11  12   2          8.54        120.86        66.63 o                         
 -10  12   2         11.62        110.10        56.49 o                         
  -9  12   2        348.35        393.23        76.85 o                         
  -8  12   2        294.22        395.82        65.25 o                         
  -7  12   2        526.32        609.28        69.93 o                         
  -6  12   2        382.82        400.79        75.84 o                         
  -5  12   2         34.15         70.51        54.65 o                         
  -4  12   2        378.36        396.69        63.65 o                         
  -3  12   2       1394.91       1548.44       164.04 o                         
  -2  12   2        120.36        258.87        58.82 o                         
  -1  12   2         23.98        116.55        51.87 o                         
   0  12   2        229.90        291.57        61.60 o                         
   1  12   2          0.97         55.67        47.18 o                         
   2  12   2        302.71        539.08        61.14 o                         
   3  12   2          3.41        103.60        53.29 o                         
   4  12   2       1885.36       1667.89        98.47 o                         
   5  12   2       1478.58       1666.61       101.14 o                         
   6  12   2       1844.71       1964.93       112.31 o                         
   7  12   2         50.02        156.02        55.81 o                         
   8  12   2         10.97         50.45        58.27 o                         
   9  12   2        383.19        451.07        80.00 o                         
  10  12   2        197.86        185.65        70.54 o                         
  11  12   2        195.21        129.37        70.76 o                         
  12  12   2        120.15         77.45        74.80 o                         
  13  12   2          8.34        -14.27        76.98 o                         
  14  12   2         25.62       -100.68       110.76 o                         
 -14  13   2          1.89         18.24        79.18 o                         
 -13  13   2          0.68         12.05       137.42 o                         
 -12  13   2          8.07         58.68        71.96 o                         
 -11  13   2          7.87         80.51        67.05 o                         
 -10  13   2         17.04         56.66        60.90 o                         
  -9  13   2          8.14         -8.08        71.79 o                         
  -8  13   2        317.81        318.09        81.85 o                         
  -7  13   2         67.21        219.94        84.10 o                         
  -6  13   2         63.27        204.22       100.59 o                         
  -5  13   2        694.82        804.28        83.40 o                         
  -4  13   2        152.55        294.17        65.02 o                         
  -3  13   2          5.70         74.04        60.78 o                         
  -2  13   2        316.65        406.13        68.96 o                         
  -1  13   2       1083.66       1184.83        92.45 o                         
   0  13   2       1457.90       1632.13       105.78 o                         
   1  13   2         13.68         23.43        50.81 o                         
   2  13   2        106.20        235.74        63.67 o                         
   3  13   2        424.86        623.42        78.54 o                         
   4  13   2        210.50        356.03        69.14 o                         
   5  13   2          0.79        195.41        67.65 o                         
   6  13   2        600.26        838.84       104.46 o                         
   7  13   2        141.18        294.46        82.37 o                         
   8  13   2        122.32         63.04        62.32 o                         
   9  13   2         22.78         68.50        66.16 o                         
  10  13   2         17.15        195.95        70.17 o                         
  11  13   2        108.70        122.16        69.62 o                         
  12  13   2          6.89         82.46        87.04 o                         
  13  13   2        106.86        245.66        90.00 o                         
 -13  14   2         53.82         78.68        85.69 o                         
 -12  14   2         39.64         30.02        80.29 o                         
 -11  14   2         66.09        128.38        91.73 o                         
 -10  14   2         44.31        222.77        74.53 o                         
  -9  14   2        698.54        942.25       101.14 o                         
  -8  14   2        142.93        186.27        76.06 o                         
  -7  14   2         13.05        188.88        74.47 o                         
  -6  14   2         10.51         81.96        75.94 o                         
  -5  14   2        168.31        240.91        88.96 o                         
  -4  14   2        178.14        275.31        75.66 o                         
  -3  14   2       1258.87       1391.62       101.94 o                         
  -2  14   2        998.33       1048.58        94.85 o                         
  -1  14   2        687.08        746.91        89.94 o                         
   0  14   2         91.68         74.75        71.49 o                         
   1  14   2         98.78        146.54        86.59 o                         
   2  14   2        377.03        463.22       122.26 o                         
   3  14   2         79.54        227.58        81.06 o                         
   4  14   2        464.50        727.68        89.09 o                         
   5  14   2        373.11        484.07        83.09 o                         
   6  14   2        304.70        447.17        84.88 o                         
   7  14   2         29.47        214.43        76.91 o                         
   8  14   2        198.51        415.52       112.27 o                         
   9  14   2          2.66        140.04        80.39 o                         
  10  14   2         20.38        186.33        73.33 o                         
  11  14   2        177.56        297.81        86.47 o                         
  12  14   2        135.97        220.43        93.59 o                         
 -11  15   2         22.87         91.91        83.61 o                         
 -10  15   2        204.46        236.62        96.08 o                         
  -9  15   2        732.66        678.34       155.18 o                         
  -8  15   2       2648.46       2340.74       182.85 o                         
  -7  15   2       3022.95       3203.25       223.78 o                         
  -6  15   2       1155.46       1172.08       129.84 o                         
  -5  15   2        737.13        847.74       100.64 o                         
  -4  15   2         10.55         26.72        70.34 o                         
  -3  15   2        534.59        672.93        91.76 o                         
  -2  15   2        821.10        850.96        95.60 o                         
  -1  15   2        396.84        516.41        83.23 o                         
   0  15   2        380.45        445.66        76.73 o                         
   1  15   2        287.82        273.52        80.06 o                         
   2  15   2         73.14        123.25        70.22 o                         
   3  15   2         61.01        209.79        75.90 o                         
   4  15   2          4.21        139.78        74.80 o                         
   5  15   2         11.52        123.76        79.72 o                         
   6  15   2        149.07        245.69        87.39 o                         
   7  15   2        110.31        127.81        82.01 o                         
   8  15   2        245.80        276.40        88.89 o                         
   9  15   2        483.95        204.67       103.08 o                         
  10  15   2        401.91        389.73       107.73 o                         
  -9  16   2         31.86         92.54       108.62 o                         
  -8  16   2        252.59        350.95       100.69 o                         
  -7  16   2        282.37        332.70       107.20 o                         
  -6  16   2       1291.80       1302.65       157.48 o                         
  -5  16   2        379.67        561.50        99.96 o                         
  -4  16   2       1640.36       1555.78       125.77 o                         
  -3  16   2        902.72        918.84       104.52 o                         
  -2  16   2         23.49         98.26        77.48 o                         
  -1  16   2         13.48         99.75        70.65 o                         
   0  16   2        171.95        153.26        73.58 o                         
   1  16   2        421.30        521.94        90.36 o                         
   2  16   2        976.99       1031.15       110.21 o                         
   3  16   2        665.29        796.41        99.83 o                         
   4  16   2       1007.49        999.42       109.84 o                         
   5  16   2        439.92        596.76       100.24 o                         
   6  16   2       1385.06       1484.65       142.66 o                         
   7  16   2         52.78         95.58       128.13 o                         
   8  16   2         40.63         52.55        92.00 o                         
  -6  17   2        341.18        312.06       126.82 o                         
  -5  17   2         58.76        328.90        99.43 o                         
  -4  17   2         32.13        190.69       103.07 o                         
  -3  17   2        649.77        600.85       123.98 o                         
  -2  17   2        972.75       1048.93       123.92 o                         
  -1  17   2       1073.03        961.09       120.60 o                         
   0  17   2        600.82        657.37       134.58 o                         
   1  17   2        968.86        947.45       125.60 o                         
   2  17   2        502.69        618.96       104.84 o                         
   3  17   2        141.16        203.63        91.95 o                         
   4  17   2          3.22        117.36        91.65 o                         
   5  17   2        200.26        390.23        99.08 o                         
 -21   1   3         88.45        305.72        78.36 o                         
 -20   1   3         93.24        109.48        70.19 o                         
 -19   1   3         78.95        123.38        63.08 o                         
 -18   1   3          6.59        -19.06        55.76 o                         
 -17   1   3         10.73         10.23        53.38 o                         
 -16   1   3          9.17         59.11        50.18 o                         
 -15   1   3        304.16        357.28        53.50 o                         
 -14   1   3          6.33        121.22        43.61 o                         
 -13   1   3         72.13         49.48        36.47 o                         
 -12   1   3        349.45        298.12        38.49 o                         
 -11   1   3        801.94        741.46        50.98 o                         
 -10   1   3        203.53        193.37        31.13 o                         
  -9   1   3        626.84        835.93        40.06 o                         
  -8   1   3         27.72        146.05        19.47 o                         
  -7   1   3          5.61        280.25       170.95 o                         
  -6   1   3        548.35        691.74        27.80 o                         
  -5   1   3       1575.80       1515.64        33.48 o                         
  -4   1   3        467.51        384.87        12.97 o                         
  -3   1   3       2472.01       2577.19        35.80 o                         
  -2   1   3       4699.14       4829.06        59.38 o                         
  -1   1   3         96.66        238.02        12.62 o                         
   0   1   3      16199.52      17319.30       177.75 o                         
   1   1   3       3244.77       3779.27        45.50 o                         
   2   1   3       1105.44       1368.89        23.47 o                         
   3   1   3       1938.40       1842.99        28.43 o                         
   4   1   3       5769.67       6317.91        77.75 o                         
   5   1   3       8550.93       9230.01       110.38 o                         
   6   1   3       3624.27       3561.90        59.18 o                         
   7   1   3       7479.44       7518.07       104.33 o                         
   8   1   3        114.88        192.88        20.42 o                         
   9   1   3        410.31        479.99        28.20 o                         
  10   1   3        753.57        766.83        44.64 o                         
  11   1   3        203.17        274.68        27.24 o                         
  12   1   3        335.18        378.98        32.23 o                         
  13   1   3        127.86        222.51        34.08 o                         
  14   1   3        230.91        444.21        54.40 o                         
  15   1   3        186.34        366.13        57.04 o                         
  16   1   3         68.31        180.54        57.44 o                         
  17   1   3         21.74          9.64        58.14 o                         
  18   1   3        238.73        287.66        68.76 o                         
  19   1   3         25.93        142.90        70.03 o                         
  20   1   3         96.78        298.71        74.60 o                         
 -21   2   3        375.36        636.68        90.64 o                         
 -20   2   3         43.74         43.99        79.80 o                         
 -19   2   3          0.39        -60.28        60.28 o                         
 -18   2   3        245.92        170.48        61.00 o                         
 -17   2   3        355.98        392.93        63.96 o                         
 -16   2   3        896.24        927.88        67.48 o                         
 -15   2   3        473.38        619.42        58.70 o                         
 -14   2   3        813.90        865.09        50.01 o                         
 -13   2   3       1288.47       1195.02        86.03 o                         
 -12   2   3         51.71         36.17        27.15 o                         
 -11   2   3       1912.68       1842.79        71.16 o                         
 -10   2   3          7.28         -6.07        18.55 o                         
  -9   2   3        842.22        761.26        34.34 o                         
  -8   2   3       1761.29       1691.58        42.80 o                         
  -7   2   3       8722.52       8672.82       122.71 o                         
  -6   2   3       5454.09       5392.08        86.52 o                         
  -5   2   3       2717.46       2798.51        47.15 o                         
  -4   2   3       5823.91       5822.69        99.07 o                         
  -3   2   3        378.36        391.61        14.95 o                         
  -2   2   3       4319.93       4594.36        63.56 o                         
  -1   2   3         54.60         68.40         8.09 o                         
   0   2   3      11025.06      12065.71       166.34 o                         
   1   2   3       2323.90       2217.68        32.08 o                         
   2   2   3       5652.10       5584.75        72.59 o                         
   3   2   3       8971.09       8832.96       117.86 o                         
   4   2   3       1744.73       1745.53        32.43 o                         
   5   2   3        238.30        201.75        14.46 o                         
   6   2   3       7058.30       7319.49       100.51 o                         
   7   2   3       1028.01       1003.26        32.11 o                         
   8   2   3         53.60         97.03        19.30 o                         
   9   2   3       2937.04       3131.26        64.45 o                         
  10   2   3       3971.55       3733.67        79.21 o                         
  11   2   3       1746.51       1679.87        52.01 o                         
  12   2   3       2342.50       2327.44        60.81 o                         
  13   2   3        190.21        249.52        38.65 o                         
  14   2   3        180.96        251.00        52.98 o                         
  15   2   3        461.21        446.59        60.86 o                         
  16   2   3        407.44        439.68        66.50 o                         
  17   2   3        627.78        691.08        72.16 o                         
  18   2   3        741.25       1031.13        82.91 o                         
  19   2   3        112.23        390.87        86.46 o                         
  20   2   3         20.93        160.39        74.42 o                         
 -21   3   3        231.30         85.19       120.39 o                         
 -20   3   3        360.51        240.60        78.01 o                         
 -19   3   3        585.60        510.82        76.14 o                         
 -18   3   3        777.86        953.86        79.80 o                         
 -17   3   3        411.13        572.41        71.74 o                         
 -16   3   3         92.87        231.46        56.45 o                         
 -15   3   3         26.35        124.33        52.37 o                         
 -14   3   3         48.97         27.23        42.98 o                         
 -13   3   3        110.22        135.02        32.63 o                         
 -12   3   3       4653.59       4503.29       134.06 o                         
 -11   3   3       2085.71       2063.46        59.93 o                         
 -10   3   3       5845.51       5717.79       150.17 o                         
  -9   3   3        532.74        564.17        38.82 o                         
  -8   3   3       2756.50       2527.60        53.18 o                         
  -7   3   3        425.01        480.87        23.00 o                         
  -6   3   3        342.95        440.68        27.37 o                         
  -5   3   3       5643.78       5840.54        85.61 o                         
  -4   3   3      16958.62      16352.61       290.95 o                         
  -3   3   3       5673.20       5657.83        87.49 o                         
  -2   3   3        121.54        207.85        17.84 o                         
  -1   3   3         97.60        141.25        15.52 o                         
   0   3   3       4065.68       4146.72        82.82 o                         
   1   3   3       1506.02       1632.52        41.95 o                         
   2   3   3       3478.57       3567.35        60.31 o                         
   3   3   3       4831.92       4934.31        78.80 o                         
   4   3   3        684.27       1007.16        26.40 o                         
   5   3   3       3195.89       2723.50        46.76 o                         
   6   3   3        149.47        185.30        20.16 o                         
   7   3   3        850.75        905.50        45.14 o                         
   8   3   3       3221.80       2905.52        57.45 o                         
   9   3   3       1781.19       1977.00        56.33 o                         
  10   3   3        430.26        377.05        29.28 o                         
  11   3   3        624.45        806.55        41.54 o                         
  12   3   3        192.92        399.94        33.25 o                         
  13   3   3       1726.63       1896.31        79.92 o                         
  14   3   3       2346.76       2508.07        96.02 o                         
  15   3   3       1595.03       1572.38        85.82 o                         
  16   3   3        360.68        253.67        62.30 o                         
  17   3   3         64.64        -28.71        60.97 o                         
  18   3   3        153.74        251.03        71.02 o                         
  19   3   3         22.41         79.31        77.61 o                         
 -20   4   3        194.63        268.17        77.96 o                         
 -19   4   3         52.46        125.05        69.53 o                         
 -18   4   3        120.17        237.91        66.45 o                         
 -17   4   3        826.52        960.77        78.68 o                         
 -16   4   3       1782.98       1821.26        97.03 o                         
 -15   4   3       6993.49       6714.06       149.92 o                         
 -14   4   3       7104.11       7192.76       151.46 o                         
 -13   4   3       3197.34       3241.16        97.33 o                         
 -12   4   3        425.54        520.76        71.67 o                         
 -11   4   3         66.36        113.09        35.78 o                         
 -10   4   3      10674.89      10475.86       189.14 o                         
  -9   4   3       2502.55       2635.22        69.29 o                         
  -8   4   3       6227.26       6329.38       114.87 o                         
  -7   4   3       8969.94       8823.25       148.28 o                         
  -6   4   3      10974.38      10451.38       172.49 o                         
  -5   4   3       5864.52       6361.28       102.55 o                         
  -4   4   3        191.34        369.93        24.40 o                         
  -3   4   3        521.93        575.16        22.63 o                         
  -2   4   3      10353.03      10798.96       145.32 o                         
  -1   4   3      34388.16      36326.96       488.31 o                         
   0   4   3      29730.88      31060.92       419.81 o                         
   1   4   3        688.90        614.54        29.01 o                         
   2   4   3       9860.36      10377.33       154.64 o                         
   3   4   3       2791.92       3049.49        56.69 o                         
   4   4   3       4208.60       4430.85        70.88 o                         
   5   4   3        410.13        348.20        18.66 o                         
   6   4   3        582.14        660.29        34.55 o                         
   7   4   3        256.14        315.89        29.43 o                         
   8   4   3       3504.93       3551.13       109.04 o                         
   9   4   3      11181.17      10491.54       157.16 o                         
  10   4   3       3799.70       3819.48        75.46 o                         
  11   4   3       6911.37       7195.53       133.73 o                         
  12   4   3       1662.49       1519.82        56.01 o                         
  13   4   3        882.27       1058.89        62.78 o                         
  14   4   3         66.46        102.31        52.42 o                         
  15   4   3        238.62        341.76        64.25 o                         
  16   4   3        415.57        466.87        68.63 o                         
  17   4   3       1403.45       1376.46       100.87 o                         
  18   4   3        651.59        793.92        84.65 o                         
  19   4   3        652.10        639.92        95.17 o                         
 -20   5   3        102.07        -52.83        78.60 o                         
 -19   5   3        950.21       1137.31        94.81 o                         
 -18   5   3       1698.83       1782.51       111.00 o                         
 -17   5   3        422.23        469.49        76.02 o                         
 -16   5   3       1243.87       1505.34       128.90 o                         
 -15   5   3        303.39        304.64        59.13 o                         
 -14   5   3        583.82        556.73        61.46 o                         
 -13   5   3       1839.45       1702.38        79.78 o                         
 -12   5   3      10407.68      10611.08       190.20 o                         
 -11   5   3       2193.75       2472.24        80.40 o                         
 -10   5   3      21135.91      20026.19       325.03 o                         
  -9   5   3        184.21        280.74        41.85 o                         
  -8   5   3         91.61        262.41        34.30 o                         
  -7   5   3         46.57         88.39        25.49 o                         
  -6   5   3       5656.80       6361.50       140.70 o                         
  -5   5   3       8473.73       8795.08       234.86 o                         
  -4   5   3       2571.93       2681.47        72.03 o                         
  -3   5   3      13720.14      13946.66       203.26 o                         
  -2   5   3       2008.92       1880.80        57.98 o                         
  -1   5   3      26093.19      25295.94       409.49 o                         
   0   5   3      21009.19      21397.37       328.44 o                         
   1   5   3       2433.69       2332.17        58.26 o                         
   2   5   3        394.68        491.38        28.21 o                         
   3   5   3       4187.98       4056.27        87.77 o                         
   4   5   3      20578.49      21040.12       295.31 o                         
   5   5   3      13211.28      12337.77       185.06 o                         
   6   5   3      22414.38      22265.75       318.53 o                         
   7   5   3      18004.01      18229.60       269.45 o                         
   8   5   3       5990.42       6262.60       115.50 o                         
   9   5   3       5409.60       5602.31       110.19 o                         
  10   5   3        234.88        227.92        39.19 o                         
  11   5   3       4934.46       4733.24        93.72 o                         
  12   5   3       5146.85       4963.45       107.35 o                         
  13   5   3       8337.30       8133.25       148.50 o                         
  14   5   3       3497.50       3442.51       114.45 o                         
  15   5   3       2483.31       2564.49       124.48 o                         
  16   5   3       1976.92       1983.48       112.08 o                         
  17   5   3        307.36        223.75        72.63 o                         
  18   5   3        488.12        492.27        77.66 o                         
  19   5   3         22.79        114.20        79.90 o                         
 -20   6   3         67.43        131.89        99.54 o                         
 -19   6   3        472.01        628.17        88.75 o                         
 -18   6   3        597.10        555.22        78.60 o                         
 -17   6   3       2141.10       1957.36       180.49 o                         
 -16   6   3       3244.45       3208.29       128.48 o                         
 -15   6   3       4864.38       4830.20       137.42 o                         
 -14   6   3       4773.94       4370.05       123.58 o                         
 -13   6   3       1208.67       1349.96        83.35 o                         
 -12   6   3        970.45       1233.99        78.01 o                         
 -11   6   3          5.31         54.27        46.52 o                         
 -10   6   3       3047.80       3181.06        96.76 o                         
  -9   6   3       6261.00       6187.84       134.46 o                         
  -8   6   3      12462.78      12016.57       275.74 o                         
  -7   6   3      17106.79      16131.29       268.15 o                         
  -6   6   3      14512.39      13643.92       257.34 o                         
  -5   6   3      16541.04      16059.93       337.78 o                         
  -4   6   3       2578.37       2254.58        75.09 o                         
  -3   6   3       1277.53       1530.35        52.13 o                         
  -2   6   3       8292.26       8238.09       162.72 o                         
  -1   6   3      27137.51      28160.61       429.63 o                         
   0   6   3      20387.19      20501.98       321.44 o                         
   1   6   3      12029.64      11613.92       195.24 o                         
   2   6   3      16191.96      15590.39       231.75 o                         
   3   6   3      27170.33      27619.07       428.56 o                         
   4   6   3      10946.06      11136.48       193.61 o                         
   5   6   3       2013.47       2065.63        55.98 o                         
   6   6   3       1732.32       1688.32        56.37 o                         
   7   6   3       3794.87       3613.50        84.18 o                         
   8   6   3       5622.75       5388.06       113.04 o                         
   9   6   3      13974.55      12979.74       211.30 o                         
  10   6   3       4965.89       4922.62       109.03 o                         
  11   6   3       8733.53       8347.58       148.31 o                         
  12   6   3       2520.03       2514.59        84.23 o                         
  13   6   3       1226.31       1226.32        74.53 o                         
  14   6   3         34.71         41.24        56.38 o                         
  15   6   3        319.83        544.98        80.32 o                         
  16   6   3        385.73        496.79        72.92 o                         
  17   6   3       1796.59       1782.95       105.53 o                         
  18   6   3       1230.51       1243.66       114.80 o                         
  19   6   3       1211.28       1094.25       163.70 o                         
 -19   7   3       1764.50       1976.19       131.40 o                         
 -18   7   3       1657.83       1775.55       120.16 o                         
 -17   7   3        196.08        310.97        92.21 o                         
 -16   7   3        268.72        326.48        78.70 o                         
 -15   7   3         30.14         23.99        66.59 o                         
 -14   7   3       1133.26       1176.38        88.12 o                         
 -13   7   3       3580.02       3779.85       127.82 o                         
 -12   7   3       4582.53       4559.58       132.39 o                         
 -11   7   3       7051.21       6993.53       160.79 o                         
 -10   7   3       5688.64       5597.69       149.07 o                         
  -9   7   3       6025.27       6087.75       137.37 o                         
  -8   7   3       4258.20       4060.60       105.15 o                         
  -7   7   3       1097.03       1224.19        99.93 o                         
  -6   7   3       1027.58        840.04        58.95 o                         
  -5   7   3       8628.98       8494.35       179.03 o                         
  -4   7   3      17730.35      17400.37       283.03 o                         
  -3   7   3      13788.70      12856.04       218.03 o                         
  -2   7   3      22478.56      22278.03       393.56 o                         
  -1   7   3      47495.30      48287.06       802.61 o                         
   0   7   3      17660.45      17285.77       282.20 o                         
   1   7   3      11545.70      11607.15       202.02 o                         
   2   7   3       2391.92       2253.09        59.06 o                         
   3   7   3       8689.35       8150.67       155.56 o                         
   4   7   3      27518.13      27391.64       427.13 o                         
   5   7   3      32366.19      30732.51       433.46 o                         
   6   7   3      35166.61      34035.07       517.47 o                         
   7   7   3      15964.13      15472.14       264.43 o                         
   8   7   3       8463.81       8705.75       166.92 o                         
   9   7   3       1351.93       1510.35        78.63 o                         
  10   7   3          6.91          3.96        38.38 o                         
  11   7   3       1164.59       1205.70        70.19 o                         
  12   7   3       3411.29       3399.64       118.05 o                         
  13   7   3       3918.41       4011.91       132.45 o                         
  14   7   3       6185.74       6312.17       157.55 o                         
  15   7   3       4207.81       4087.94       134.19 o                         
  16   7   3       3853.16       4091.21       141.91 o                         
  17   7   3        403.08        322.57        76.36 o                         
  18   7   3         58.12        -78.35        78.35 o                         
 -19   8   3         23.85        -88.74        88.74 o                         
 -18   8   3       1105.43        956.63       129.35 o                         
 -17   8   3       2108.66       1846.93       118.92 o                         
 -16   8   3       4765.73       4850.95       163.85 o                         
 -15   8   3       5206.87       5010.03       160.95 o                         
 -14   8   3       2724.50       2876.59       161.77 o                         
 -13   8   3       1747.74       1953.41       104.39 o                         
 -12   8   3        900.91       1069.16        82.46 o                         
 -11   8   3          3.45        -10.64        48.79 o                         
 -10   8   3        989.51        891.36        67.82 o                         
  -9   8   3       9639.65       9650.90       273.64 o                         
  -8   8   3       9041.63       8776.46       177.86 o                         
  -7   8   3      19942.80      19495.84       365.25 o                         
  -6   8   3      12970.25      12370.55       220.54 o                         
  -5   8   3       9817.51       9194.82       192.46 o                         
  -4   8   3       8003.87       7650.37       234.91 o                         
  -3   8   3        825.51        892.69        54.34 o                         
  -2   8   3         82.76         79.76        30.25 o                         
  -1   8   3       5564.34       5416.38       130.39 o                         
   0   8   3      10308.42       9855.75       202.23 o                         
   1   8   3      17354.47      16954.31       282.38 o                         
   2   8   3      24975.18      23471.83       342.54 o                         
   3   8   3      33585.17      33894.42       527.44 o                         
   4   8   3       3577.77       3657.36       137.80 o                         
   5   8   3        290.39        397.53        42.73 o                         
   6   8   3       3070.46       2776.11        72.22 o                         
   7   8   3       6237.64       5858.73       134.08 o                         
   8   8   3       6979.90       6568.17       163.91 o                         
   9   8   3       9385.75       9036.31       169.42 o                         
  10   8   3       7753.89       7637.40       179.82 o                         
  11   8   3       5112.48       5028.91       140.20 o                         
  12   8   3       3258.35       3108.01       121.54 o                         
  13   8   3        505.61        400.32        81.69 o                         
  14   8   3          6.50         46.05        67.63 o                         
  15   8   3         99.00         58.48        95.37 o                         
  16   8   3        825.98       1028.81       100.25 o                         
  17   8   3       1326.94       1343.26       134.95 o                         
  18   8   3       2389.07       2494.41       301.75 o                         
 -18   9   3       3278.55       3545.64       205.20 o                         
 -17   9   3       1882.32       1729.06       136.22 o                         
 -16   9   3        220.85        266.23        82.64 o                         
 -15   9   3         53.40         -5.17        72.22 o                         
 -14   9   3       1803.90       1569.48       101.92 o                         
 -13   9   3       6781.43       6873.06       238.24 o                         
 -12   9   3       9793.78       9766.91       215.05 o                         
 -11   9   3      15529.56      14853.52       281.52 o                         
 -10   9   3       6678.29       6494.67       160.48 o                         
  -9   9   3      12375.90      11979.09       264.14 o                         
  -8   9   3       4040.46       3866.91       126.78 o                         
  -7   9   3       1900.84       1561.29        96.49 o                         
  -6   9   3        145.71        198.22        41.02 o                         
  -5   9   3       3291.66       3305.21       105.01 o                         
  -4   9   3      19749.31      19565.64       366.01 o                         
  -3   9   3      29473.58      28018.11       500.26 o                         
  -2   9   3      32690.01      31961.05       564.02 o                         
  -1   9   3      19614.87      19704.67       492.03 o                         
   0   9   3       9507.71       9862.34       296.11 o                         
   1   9   3         84.14        148.28        56.41 o                         
   2   9   3       3559.18       3510.12        97.35 o                         
   3   9   3       3135.87       2997.26        97.94 o                         
   4   9   3      12555.36      12272.70       223.13 o                         
   5   9   3      10559.03      10312.47       211.30 o                         
   6   9   3      12315.99      11481.61       191.75 o                         
   7   9   3       2909.39       2858.25        84.87 o                         
   8   9   3       3118.13       3242.76       135.49 o                         
   9   9   3       2344.32       2347.35       100.96 o                         
  10   9   3        155.87        114.66        61.93 o                         
  11   9   3        552.32        567.05        68.71 o                         
  12   9   3       2077.75       2053.66       117.89 o                         
  13   9   3       3813.31       3733.06       144.26 o                         
  14   9   3       5503.89       5305.97       186.44 o                         
  15   9   3       2463.28       2550.21       149.44 o                         
  16   9   3       3816.86       3772.16       181.91 o                         
  17   9   3        842.39        680.35       109.69 o                         
 -17  10   3       2422.05       2076.54       212.54 o                         
 -16  10   3       3599.15       3609.74       278.23 o                         
 -15  10   3       5251.79       5144.79       176.02 o                         
 -14  10   3       6180.04       6013.02       179.93 o                         
 -13  10   3       4537.25       4415.34       149.90 o                         
 -12  10   3       1962.45       2113.59       139.67 o                         
 -11  10   3         63.52        116.86        63.97 o                         
 -10  10   3       1368.95       1311.16        86.02 o                         
  -9  10   3       2401.85       2430.47        91.39 o                         
  -8  10   3      10809.54      10635.99       223.48 o                         
  -7  10   3      19056.44      18309.33       319.55 o                         
  -6  10   3      22588.76      22532.79       377.58 o                         
  -5  10   3      25357.41      24932.04       455.30 o                         
  -4  10   3       9071.32       8859.32       382.39 o                         
  -3  10   3        264.42        235.02        48.75 o                         
  -2  10   3       2726.40       2671.09       109.95 o                         
  -1  10   3      14340.15      14184.33       284.61 o                         
   0  10   3      16175.02      15938.72       312.92 o                         
   1  10   3      26696.43      25998.62       422.69 o                         
   2  10   3      25211.84      24932.85       408.27 o                         
   3  10   3       6896.23       7368.55       181.72 o                         
   4  10   3       2031.88       2036.23        98.95 o                         
   5  10   3        573.40        643.05        58.37 o                         
   6  10   3         66.25         58.43        30.68 o                         
   7  10   3        466.22        555.79        67.77 o                         
   8  10   3       4763.85       4443.89       148.31 o                         
   9  10   3      11933.48      11444.64       232.79 o                         
  10  10   3       7849.99       7708.72       185.00 o                         
  11  10   3       3952.25       3709.10       136.02 o                         
  12  10   3       2224.10       2286.32       118.35 o                         
  13  10   3       1224.69       1003.25       102.98 o                         
  14  10   3        101.23        163.87        76.78 o                         
  15  10   3         99.43         75.51        84.66 o                         
  16  10   3       1077.67       1198.92       122.39 o                         
 -16  11   3        169.72         46.96       102.08 o                         
 -15  11   3          9.27        -43.36        80.97 o                         
 -14  11   3       1243.82        983.05       100.38 o                         
 -13  11   3       3811.74       3704.37       228.05 o                         
 -12  11   3       8705.95       8849.29       214.54 o                         
 -11  11   3      12077.16      11795.49       280.84 o                         
 -10  11   3       9732.74       9588.11       218.82 o                         
  -9  11   3       6459.28       6153.02       146.03 o                         
  -8  11   3       2285.21       2121.22       101.17 o                         
  -7  11   3         80.93        126.60        51.54 o                         
  -6  11   3       2502.03       2728.27       102.36 o                         
  -5  11   3       7472.39       7157.92       202.34 o                         
  -4  11   3      19649.00      19672.71       383.04 o                         
  -3  11   3      24109.65      23819.72       457.79 o                         
  -2  11   3      28094.23      28438.43       600.37 o                         
  -1  11   3      20054.05      19107.38       379.70 o                         
   0  11   3       9400.06       9922.71       224.55 o                         
   1  11   3        523.95        729.19        61.68 o                         
   2  11   3       1216.04       1259.81        74.15 o                         
   3  11   3      11848.25      11355.86       246.44 o                         
   4  11   3      16328.43      15657.45       315.21 o                         
   5  11   3      16876.23      16538.14       298.72 o                         
   6  11   3      16292.93      15947.94       292.71 o                         
   7  11   3       7822.72       7734.49       179.50 o                         
   8  11   3       3861.02       3736.51       141.82 o                         
   9  11   3       1478.76       1379.49       100.88 o                         
  10  11   3         10.44         32.18        74.08 o                         
  11  11   3       1602.66       1641.16       112.90 o                         
  12  11   3       5479.87       5493.87       181.17 o                         
  13  11   3       5836.02       5830.48       209.52 o                         
  14  11   3       3208.54       2756.06       147.74 o                         
  15  11   3       2846.61       3084.46       191.99 o                         
 -15  12   3       5533.23       5403.34       236.55 o                         
 -14  12   3       7405.13       7492.39       215.77 o                         
 -13  12   3       5602.25       5537.81       187.70 o                         
 -12  12   3       2880.60       2556.47       121.28 o                         
 -11  12   3         13.12        -37.03        58.60 o                         
 -10  12   3       3499.25       3510.54       126.76 o                         
  -9  12   3       5316.62       5371.18       166.49 o                         
  -8  12   3      15994.86      15941.62       302.35 o                         
  -7  12   3      13351.19      12946.67       257.82 o                         
  -6  12   3      15238.18      15745.89       326.94 o                         
  -5  12   3      14946.28      14297.02       302.62 o                         
  -4  12   3       5350.17       5053.90       155.65 o                         
  -3  12   3         68.00         51.43        55.68 o                         
  -2  12   3        980.12       1020.04        80.66 o                         
  -1  12   3       3874.67       4280.70       142.82 o                         
   0  12   3       6519.50       6370.62       174.63 o                         
   1  12   3      17360.15      17469.15       315.91 o                         
   2  12   3      30612.44      29747.96       490.27 o                         
   3  12   3      21633.49      21638.34       416.60 o                         
   4  12   3      11965.23      11747.67       261.11 o                         
   5  12   3       1169.16       1332.26        92.26 o                         
   6  12   3         99.15        219.84        65.20 o                         
   7  12   3       5678.65       4950.69       148.00 o                         
   8  12   3      10725.35      10830.31       235.18 o                         
   9  12   3      13406.59      12808.67       264.21 o                         
  10  12   3       7858.50       7659.61       220.02 o                         
  11  12   3       3649.72       3541.63       145.88 o                         
  12  12   3        807.80        718.49       138.96 o                         
  13  12   3        147.08        236.48       103.39 o                         
  14  12   3          0.97        -83.90        83.90 o                         
 -14  13   3        529.54        465.59        89.24 o                         
 -13  13   3       2421.49       2336.41       177.75 o                         
 -12  13   3       6740.03       6644.47       179.31 o                         
 -11  13   3       7859.04       8054.03       193.00 o                         
 -10  13   3       8619.12       8237.67       191.87 o                         
  -9  13   3       5932.53       5853.41       170.72 o                         
  -8  13   3       5116.35       4848.04       169.49 o                         
  -7  13   3        115.98         41.50        65.98 o                         
  -6  13   3        875.04        722.60       123.63 o                         
  -5  13   3       7986.71       8234.83       212.46 o                         
  -4  13   3      13033.99      12945.65       288.37 o                         
  -3  13   3      13582.62      13828.08       299.76 o                         
  -2  13   3      15532.68      15660.17       329.21 o                         
  -1  13   3      11836.79      11697.14       266.78 o                         
   0  13   3       7076.44       6970.15       197.87 o                         
   1  13   3       1467.64       1441.94        90.73 o                         
   2  13   3        166.59        125.84        60.38 o                         
   3  13   3       8829.56       8080.30       210.96 o                         
   4  13   3       8730.18       8449.76       217.69 o                         
   5  13   3      14072.33      14495.71       387.03 o                         
   6  13   3      11476.46      11189.20       374.38 o                         
   7  13   3       9386.28       9322.26       245.10 o                         
   8  13   3       3740.59       3676.34       140.25 o                         
   9  13   3        654.30        685.98        79.83 o                         
  10  13   3         22.17         44.29        66.90 o                         
  11  13   3        985.70        901.79        87.61 o                         
  12  13   3       3711.83       3774.42       175.03 o                         
  13  13   3       4990.16       4537.22       179.45 o                         
 -13  14   3       1830.77       1745.73       116.30 o                         
 -12  14   3        198.25        149.66        83.41 o                         
 -11  14   3          0.09        -74.41        74.41 o                         
 -10  14   3       1240.01       1071.65       100.76 o                         
  -9  14   3       5987.09       6130.81       200.84 o                         
  -8  14   3      10494.26      10343.48       263.54 o                         
  -7  14   3      11655.66      12436.22       294.61 o                         
  -6  14   3      13081.29      12465.67       427.52 o                         
  -5  14   3       7670.04       7179.61       208.65 o                         
  -4  14   3       2395.18       2353.76       126.20 o                         
  -3  14   3          8.49        -33.83        62.11 o                         
  -2  14   3       2910.27       2988.41       132.24 o                         
  -1  14   3       5534.71       5430.46       174.18 o                         
   0  14   3       9412.49       9017.02       218.71 o                         
   1  14   3      11463.02      10857.85       262.72 o                         
   2  14   3      14367.10      14284.14       432.25 o                         
   3  14   3       8348.39       8719.61       260.27 o                         
   4  14   3       3043.17       3086.43       136.62 o                         
   5  14   3        459.26        569.13        83.29 o                         
   6  14   3         32.70         78.57        70.52 o                         
   7  14   3       2118.56       2124.58       131.48 o                         
   8  14   3       4111.89       3980.93       168.65 o                         
   9  14   3       5898.54       6200.02       206.08 o                         
  10  14   3       9734.43       9364.02       310.87 o                         
  11  14   3       7071.56       6874.29       196.00 o                         
  12  14   3       4042.97       4016.35       176.53 o                         
 -11  15   3       7257.16       7512.92       217.06 o                         
 -10  15   3       3870.54       3999.03       172.36 o                         
  -9  15   3       1359.01       1053.19       170.00 o                         
  -8  15   3       1104.29       1163.50       115.26 o                         
  -7  15   3        360.59        243.65        86.70 o                         
  -6  15   3        369.32        301.90        84.51 o                         
  -5  15   3       3899.06       3779.24       159.84 o                         
  -4  15   3       6587.19       6415.34       199.88 o                         
  -3  15   3       9026.67       8812.47       236.41 o                         
  -2  15   3       9770.27       9839.16       253.14 o                         
  -1  15   3       3929.53       4158.82       161.63 o                         
   0  15   3        982.26       1103.47        98.07 o                         
   1  15   3        220.34        274.60        74.99 o                         
   2  15   3        204.46        189.97        74.08 o                         
   3  15   3       2345.83       2193.04       131.15 o                         
   4  15   3       3377.51       3301.93       213.55 o                         
   5  15   3       6432.00       6280.93       204.86 o                         
   6  15   3       4575.03       4941.72       186.73 o                         
   7  15   3       5403.53       5140.51       191.54 o                         
   8  15   3       2419.83       2780.30       182.87 o                         
   9  15   3        937.71        657.28       132.56 o                         
  10  15   3        359.44        500.70       104.70 o                         
  -9  16   3       1828.05       1587.38       122.75 o                         
  -8  16   3       3136.30       2935.53       223.78 o                         
  -7  16   3       5196.64       5224.15       205.77 o                         
  -6  16   3       3420.09       3584.57       268.17 o                         
  -5  16   3       3762.10       3926.64       191.41 o                         
  -4  16   3       1679.13       1589.74       123.43 o                         
  -3  16   3         97.96         80.10        80.87 o                         
  -2  16   3        596.80        607.43        99.65 o                         
  -1  16   3       1514.00       1280.39        98.95 o                         
   0  16   3       5269.30       5093.88       168.19 o                         
   1  16   3       7592.98       7861.78       284.25 o                         
   2  16   3       6770.55       6675.09       212.95 o                         
   3  16   3       4586.72       4443.95       177.77 o                         
   4  16   3       2663.02       2977.90       160.12 o                         
   5  16   3       1565.21       1476.98       128.79 o                         
   6  16   3          2.62        -14.34       106.16 o                         
   7  16   3        199.97        112.18       124.39 o                         
   8  16   3       1872.47       1808.55       137.73 o                         
  -6  17   3        926.88        611.46       126.30 o                         
  -5  17   3       2302.62       2151.87       154.30 o                         
  -4  17   3       3220.31       3257.13       204.43 o                         
  -3  17   3       5583.34       5605.84       243.70 o                         
  -2  17   3       3619.71       3852.34       184.38 o                         
  -1  17   3       2264.54       2012.69       156.57 o                         
   0  17   3       1216.55        968.25       184.42 o                         
   1  17   3        142.50         15.56        94.68 o                         
   2  17   3        325.15        240.48       100.52 o                         
   3  17   3       1262.95       1226.25       168.51 o                         
   4  17   3       4040.97       3862.06       181.32 o                         
   5  17   3       4016.79       4059.54       257.52 o                         
 -21   0   4         69.76         97.76       108.99 o                         
 -20   0   4       1574.85       1436.62       160.36 o                         
 -19   0   4       3066.00       3192.22       191.30 o                         
 -18   0   4       5235.55       5378.36       195.58 o                         
 -17   0   4       6735.09       6579.97       333.35 o                         
 -16   0   4       7481.51       7704.03       224.49 o                         
 -15   0   4       5257.00       4553.53       440.92 o                         
 -14   0   4        559.23        402.13        73.09 o                         
 -13   0   4        742.37        790.49       104.80 o                         
 -12   0   4       3502.60       3554.44       122.41 o                         
 -11   0   4      22095.01      22567.09       490.54 o                         
 -10   0   4      27139.48      26221.31       887.05 o                         
  -9   0   4      35283.93      33438.32       648.71 o                         
  -8   0   4       5206.21       4036.07       108.40 o                         
  -7   0   4      34261.56      33571.60       642.22 o                         
  -6   0   4       1784.73       2524.91        71.04 o                         
  -5   0   4        285.05        222.12        25.53 o                         
  -4   0   4       2377.63       2534.03        57.55 o                         
  -3   0   4      29550.56      32055.04       462.05 o                         
  -2   0   4      13426.56      13501.37       197.94 o                         
  -1   0   4     101395.93      96547.28      1823.62 o                         
   0   0   4      49975.46      50065.80       795.52 o                         
   1   0   4      15017.07      15138.34       224.97 o                         
   2   0   4      44495.62      47630.82       683.69 o                         
   3   0   4      19627.69      20343.69       301.05 o                         
   4   0   4       1126.39       1094.31        31.28 o                         
   5   0   4        896.17        729.05        39.80 o                         
   6   0   4      77519.81      77527.65      1117.60 o                         
   7   0   4      10993.37       9983.94       207.20 o                         
   8   0   4      44505.55      43425.10       718.06 o                         
   9   0   4      40286.17      39250.50       656.88 o                         
  10   0   4      23600.27      24189.67       421.34 o                         
  11   0   4       9665.45      10314.20       206.34 o                         
  12   0   4       2002.40       2585.68       206.51 o                         
  13   0   4       4657.14       4510.04       122.67 o                         
  14   0   4       8734.37       8813.97       242.14 o                         
  15   0   4      12389.79      12719.59       316.24 o                         
  16   0   4       9327.01       9684.34       331.55 o                         
  17   0   4       3317.33       3454.63       165.69 o                         
  18   0   4       3862.29       4270.09       196.45 o                         
  19   0   4        428.15        288.88       144.37 o                         
  20   0   4         51.60        241.92       171.69 o                         
 -21   1   4       3091.71       3423.76       138.85 o                         
 -20   1   4       1021.08       1219.49        89.20 o                         
 -19   1   4        821.42        932.31        89.95 o                         
 -18   1   4        303.51        323.31        64.06 o                         
 -17   1   4        583.56        408.47        66.89 o                         
 -16   1   4       2509.58       2272.17        82.40 o                         
 -15   1   4      10876.18      10844.47       196.33 o                         
 -14   1   4      12372.06      12954.72       215.13 o                         
 -13   1   4       8501.19       8475.65       187.66 o                         
 -12   1   4      15717.71      15268.69       235.69 o                         
 -11   1   4      10186.63       9941.97       167.15 o                         
 -10   1   4       3782.90       3400.36        76.32 o                         
  -9   1   4       1556.21       1892.59        53.11 o                         
  -8   1   4      19265.96      19098.90       247.72 o                         
  -7   1   4      39562.42      41306.70       511.81 o                         
  -6   1   4      33216.43      33544.07       387.99 o                         
  -5   1   4      47312.70      47680.63       543.99 o                         
  -4   1   4      14845.19      15529.77       182.84 o                         
  -3   1   4      32955.41      33830.78       411.81 o                         
  -2   1   4      59532.02      62397.81       890.54 o                         
  -1   1   4      27170.75      27720.08       366.93 o                         
   0   1   4       2183.15       2511.85        44.52 o                         
   1   1   4      25558.21      26862.28       289.48 o                         
   2   1   4      17915.16      18332.67       204.16 o                         
   3   1   4      37678.79      37974.54       410.60 o                         
   4   1   4      44494.70      43814.16       473.72 o                         
   5   1   4      56054.53      58489.89       598.44 o                         
   6   1   4      25832.00      27994.51       311.33 o                         
   7   1   4       5077.85       5520.51        88.32 o                         
   8   1   4         17.78        171.29        20.75 o                         
   9   1   4       4047.65       3643.18        71.84 o                         
  10   1   4      13146.50      12729.78       170.47 o                         
  11   1   4      20306.10      19441.76       249.37 o                         
  12   1   4      29617.88      29619.72       391.60 o                         
  13   1   4      17864.06      17931.82       246.27 o                         
  14   1   4      11086.40      11103.19       207.64 o                         
  15   1   4       2373.66       2467.34       101.36 o                         
  16   1   4         15.12        102.95        64.31 o                         
  17   1   4       1291.38       1351.40       109.34 o                         
  18   1   4       2898.17       3172.25       127.03 o                         
  19   1   4       3611.75       4025.74       165.48 o                         
 -21   2   4         13.91         19.92        81.99 o                         
 -20   2   4        839.59        754.29        81.95 o                         
 -19   2   4       2027.58       1770.94       106.12 o                         
 -18   2   4       5030.54       5070.49       137.47 o                         
 -17   2   4       6222.27       6427.31       152.52 o                         
 -16   2   4       7514.53       7147.60       153.25 o                         
 -15   2   4       6362.37       6367.97       128.36 o                         
 -14   2   4        562.95        705.45        47.67 o                         
 -13   2   4        221.94        213.00        36.29 o                         
 -12   2   4       2226.91       2265.63        64.34 o                         
 -11   2   4       9416.31       9283.67       142.12 o                         
 -10   2   4      15722.30      15691.91       218.18 o                         
  -9   2   4      39763.29      36818.86       464.50 o                         
  -8   2   4      30550.52      29861.08       380.02 o                         
  -7   2   4      29990.28      27903.30       352.59 o                         
  -6   2   4       8574.48       8016.15       114.13 o                         
  -5   2   4       2507.07       2646.23        45.23 o                         
  -4   2   4      15413.78      16267.92       205.85 o                         
  -3   2   4       1760.04       1832.86        35.13 o                         
  -2   2   4      72423.55      74426.46      1189.65 o                         
  -1   2   4     136802.27     136250.58      1831.56 o                         
   0   2   4      54259.28      56447.86       739.92 o                         
   1   2   4      25655.24      27024.08       294.32 o                         
   2   2   4       1088.76       1203.75        25.54 o                         
   3   2   4        723.06        856.00        21.56 o                         
   4   2   4       4338.29       4184.86        57.41 o                         
   5   2   4       9824.80       9722.52       111.39 o                         
   6   2   4      28588.44      27712.17       308.91 o                         
   7   2   4      18858.08      18368.97       241.62 o                         
   8   2   4      40699.89      38591.90       455.14 o                         
   9   2   4      20740.05      21050.25       283.75 o                         
  10   2   4       6037.06       6155.02        98.20 o                         
  11   2   4       2809.00       2627.16        65.98 o                         
  12   2   4        196.72        241.67        29.63 o                         
  13   2   4       1650.47       1810.37        77.68 o                         
  14   2   4       5051.73       4943.44       124.07 o                         
  15   2   4       8683.13       8668.67       206.67 o                         
  16   2   4       9362.50       9445.90       197.00 o                         
  17   2   4       6346.98       6439.60       160.83 o                         
  18   2   4       3966.62       4183.93       139.30 o                         
  19   2   4       1602.51       1386.29       103.82 o                         
 -21   3   4       2429.20       2693.03       248.18 o                         
 -20   3   4       1159.47       1258.03       109.60 o                         
 -19   3   4       1070.61       1232.43        91.90 o                         
 -18   3   4        315.02        583.69        74.07 o                         
 -17   3   4        257.81        196.07        64.09 o                         
 -16   3   4       2573.18       2433.53       101.46 o                         
 -15   3   4       7314.12       7166.44       205.80 o                         
 -14   3   4       7971.08       8183.72       166.52 o                         
 -13   3   4      13383.74      13261.81       197.97 o                         
 -12   3   4      18141.79      16704.02       234.36 o                         
 -11   3   4       7435.99       7288.75       118.24 o                         
 -10   3   4       3147.54       3184.72        76.45 o                         
  -9   3   4        101.37         93.65        25.34 o                         
  -8   3   4       4483.53       4870.11        82.64 o                         
  -7   3   4      13770.23      13999.02       187.91 o                         
  -6   3   4      33711.98      32996.09       412.31 o                         
  -5   3   4      54123.83      53698.92       657.91 o                         
  -4   3   4      85250.02      84313.10      1022.42 o                         
  -3   3   4      12821.37      12253.84       172.16 o                         
  -2   3   4       8146.78       9097.13       132.37 o                         
  -1   3   4      12083.30      12883.83       264.45 o                         
   0   3   4      20189.10      20898.24       491.75 o                         
   1   3   4      14503.04      14934.12       192.37 o                         
   2   3   4       9886.67      10261.46       129.00 o                         
   3   3   4      28219.42      29079.62       340.58 o                         
   4   3   4      43651.49      43905.19       506.96 o                         
   5   3   4      47950.42      48944.30       564.77 o                         
   6   3   4      19232.15      19699.87       239.85 o                         
   7   3   4        246.66        352.93        23.54 o                         
   8   3   4         13.32        169.89        23.07 o                         
   9   3   4       5841.29       5566.03       154.30 o                         
  10   3   4       7218.61       6802.66       107.09 o                         
  11   3   4       8495.48       8452.64       139.71 o                         
  12   3   4      14345.01      14110.40       194.13 o                         
  13   3   4      12493.46      12412.29       179.24 o                         
  14   3   4       5565.58       5657.69       134.14 o                         
  15   3   4       1990.66       1796.88        89.55 o                         
  16   3   4        127.81        144.45        61.01 o                         
  17   3   4        247.52        586.05        78.45 o                         
  18   3   4       1303.03       1432.82        97.35 o                         
  19   3   4       2985.95       3433.05       154.08 o                         
 -20   4   4       1294.00       1132.49        94.56 o                         
 -19   4   4       2476.22       2620.33       138.47 o                         
 -18   4   4       4168.62       4505.69       153.09 o                         
 -17   4   4       6309.39       6535.77       156.84 o                         
 -16   4   4       3639.12       3957.61       121.69 o                         
 -15   4   4       2546.71       2649.82        99.94 o                         
 -14   4   4        442.62        500.54        56.60 o                         
 -13   4   4         88.97        107.61        40.38 o                         
 -12   4   4       1589.39       1620.32        98.04 o                         
 -11   4   4       5869.01       5492.37       126.37 o                         
 -10   4   4      18191.05      17989.53       274.54 o                         
  -9   4   4      31570.28      30686.38       394.11 o                         
  -8   4   4      60957.13      60107.39       743.62 o                         
  -7   4   4      25889.67      26155.29       487.41 o                         
  -6   4   4      10964.44      11157.87       166.84 o                         
  -5   4   4       1038.24       1216.53        32.88 o                         
  -4   4   4       3646.32       3647.54        65.98 o                         
  -3   4   4      15753.07      16383.31       212.47 o                         
  -2   4   4      48769.39      50273.21       731.14 o                         
  -1   4   4      91065.61      93894.25      1509.61 o                         
   0   4   4      77583.73      83173.48      1340.85 o                         
   1   4   4      35358.91      37397.18       466.01 o                         
   2   4   4       6441.66       6742.99       100.04 o                         
   3   4   4        400.92        805.33        26.34 o                         
   4   4   4         42.53         72.98        13.91 o                         
   5   4   4       7818.79       7788.51       113.76 o                         
   6   4   4      10868.40      10119.94       134.85 o                         
   7   4   4      26302.12      25533.46       361.01 o                         
   8   4   4      26587.73      25676.61       367.66 o                         
   9   4   4      29187.24      29192.72       356.64 o                         
  10   4   4       2545.23       2652.83        63.87 o                         
  11   4   4        284.41        301.77        35.96 o                         
  12   4   4        636.26        669.34        47.47 o                         
  13   4   4       3270.46       3157.00        95.18 o                         
  14   4   4       5576.73       5421.90       136.15 o                         
  15   4   4       5923.39       5887.24       166.10 o                         
  16   4   4       4094.48       4133.21       131.55 o                         
  17   4   4       2738.17       2798.11       126.10 o                         
  18   4   4        826.36        609.51        84.34 o                         
  19   4   4        457.08        347.42        83.73 o                         
 -20   5   4        978.82        991.10       103.51 o                         
 -19   5   4        779.31       1046.86        90.06 o                         
 -18   5   4         19.77         59.29        65.13 o                         
 -17   5   4        510.73        334.46        66.12 o                         
 -16   5   4       1545.76       1433.29        92.95 o                         
 -15   5   4       4171.80       4193.12       192.67 o                         
 -14   5   4       4941.05       4810.22       123.67 o                         
 -13   5   4       9831.46       9345.07       175.96 o                         
 -12   5   4       6354.10       6554.51       134.92 o                         
 -11   5   4       6104.44       5960.52       123.91 o                         
 -10   5   4       1938.46       2002.67        76.70 o                         
  -9   5   4        849.36       1012.99        84.79 o                         
  -8   5   4       1109.18       1293.56        64.46 o                         
  -7   5   4       2459.52       2422.99        58.75 o                         
  -6   5   4      15406.20      15300.30       272.11 o                         
  -5   5   4      30308.06      30705.18       461.46 o                         
  -4   5   4      25118.58      25981.19       331.71 o                         
  -3   5   4      35745.57      36777.41       460.39 o                         
  -2   5   4      36654.37      38100.00       514.33 o                         
  -1   5   4      22815.92      23916.61       332.14 o                         
   0   5   4         42.23        247.59        21.22 o                         
   1   5   4      13027.00      13368.51       182.77 o                         
   2   5   4      55610.99      55917.84       748.21 o                         
   3   5   4      31113.96      31569.94       431.20 o                         
   4   5   4      24543.27      24397.07       338.73 o                         
   5   5   4      17647.27      17492.09       250.76 o                         
   6   5   4       9848.97      10184.84       147.20 o                         
   7   5   4        218.80        327.89        30.55 o                         
   8   5   4       1909.29       1715.15        67.13 o                         
   9   5   4       8062.11       8193.69       140.64 o                         
  10   5   4       3332.90       3365.77       145.22 o                         
  11   5   4       5150.57       4989.00        95.41 o                         
  12   5   4       6389.01       6316.94       130.48 o                         
  13   5   4       7185.45       7142.62       153.73 o                         
  14   5   4       3122.59       3139.48       110.53 o                         
  15   5   4        632.30        450.16        72.80 o                         
  16   5   4         15.13         41.99        68.45 o                         
  17   5   4        666.04        919.03        86.74 o                         
  18   5   4        748.34        731.12        90.43 o                         
  19   5   4       1326.03       1361.69       101.44 o                         
 -20   6   4       1185.71        985.08       122.67 o                         
 -19   6   4       2278.44       2634.08       232.41 o                         
 -18   6   4       2729.41       2896.57       208.26 o                         
 -17   6   4       2279.82       2466.45       114.83 o                         
 -16   6   4       1844.52       1985.08       139.21 o                         
 -15   6   4        431.77        519.34        75.18 o                         
 -14   6   4         32.72         29.13        56.86 o                         
 -13   6   4         79.32        -45.17        60.45 o                         
 -12   6   4       1998.28       2096.31        95.08 o                         
 -11   6   4       3321.83       3619.97       133.60 o                         
 -10   6   4       9030.77       8781.07       175.58 o                         
  -9   6   4      10392.17      10619.86       217.24 o                         
  -8   6   4       9689.35       9633.95       205.04 o                         
  -7   6   4       5395.91       5174.65       112.85 o                         
  -6   6   4       6160.48       5975.59       135.98 o                         
  -5   6   4       3669.79       3824.07        86.34 o                         
  -4   6   4       1630.95       1632.13        65.54 o                         
  -3   6   4      15268.18      15311.34       225.95 o                         
  -2   6   4      37076.23      38611.82       644.37 o                         
  -1   6   4      47533.65      50244.82       742.03 o                         
   0   6   4      40696.06      42465.59       632.20 o                         
   1   6   4      24030.41      24751.11       348.43 o                         
   2   6   4      22205.45      23057.73       328.44 o                         
   3   6   4       1382.44       1509.58        63.04 o                         
   4   6   4       3710.23       3652.63        76.47 o                         
   5   6   4      18775.58      19152.02       276.17 o                         
   6   6   4      19815.44      19313.54       280.12 o                         
   7   6   4      19627.07      18934.07       410.60 o                         
   8   6   4       7758.90       7681.50       130.27 o                         
   9   6   4      10322.05      10000.79       174.28 o                         
  10   6   4       6460.64       6329.48       121.07 o                         
  11   6   4       1784.21       1814.12        63.61 o                         
  12   6   4          0.39         51.20        37.35 o                         
  13   6   4       1604.68       1718.09        78.90 o                         
  14   6   4       2586.86       2479.63       129.63 o                         
  15   6   4       3774.32       3929.34       129.11 o                         
  16   6   4       3412.90       3612.30       132.25 o                         
  17   6   4       1776.31       1528.69       101.92 o                         
  18   6   4        401.83        254.65        81.98 o                         
 -19   7   4        335.42        458.09        96.70 o                         
 -18   7   4         21.61         28.47        77.48 o                         
 -17   7   4        132.02          0.07        73.83 o                         
 -16   7   4        967.09       1004.23       130.05 o                         
 -15   7   4       1761.56       1920.22       157.97 o                         
 -14   7   4       3212.47       3348.89       136.18 o                         
 -13   7   4       3846.71       4087.37       165.53 o                         
 -12   7   4       3212.69       3546.66       126.53 o                         
 -11   7   4       4186.42       3902.30       116.79 o                         
 -10   7   4        312.37        336.14        58.62 o                         
  -9   7   4         38.57         66.78        37.66 o                         
  -8   7   4       2784.38       2824.59        87.98 o                         
  -7   7   4       7389.71       7063.16       187.49 o                         
  -6   7   4      11970.26      11655.51       281.53 o                         
  -5   7   4      11348.92      11339.16       198.45 o                         
  -4   7   4      10354.28      10365.50       182.45 o                         
  -3   7   4      15155.67      15064.04       262.06 o                         
  -2   7   4      16228.69      17250.44       311.94 o                         
  -1   7   4      10917.34      11704.90       224.40 o                         
   0   7   4        655.76        783.02        43.96 o                         
   1   7   4       8187.57       8005.68       136.28 o                         
   2   7   4      26951.05      26732.62       383.58 o                         
   3   7   4      12445.68      12956.46       247.98 o                         
   4   7   4      18490.98      18674.51       304.47 o                         
   5   7   4       9828.57       9927.56       203.50 o                         
   6   7   4       9198.08       9573.05       193.11 o                         
   7   7   4       1600.09       1684.54        71.08 o                         
   8   7   4       1009.81        964.66        68.48 o                         
   9   7   4       1917.83       1838.93        80.16 o                         
  10   7   4       3478.68       3433.60        97.05 o                         
  11   7   4       4221.90       4100.35       120.09 o                         
  12   7   4       3540.01       3205.70       119.33 o                         
  13   7   4       3555.86       3679.97       125.91 o                         
  14   7   4       2434.22       2642.49       121.26 o                         
  15   7   4        369.21        388.27        68.97 o                         
  16   7   4        128.88        174.15        69.79 o                         
  17   7   4         45.35        -60.74        74.23 o                         
  18   7   4        367.02        306.31        91.12 o                         
 -19   8   4        696.56        451.84       107.90 o                         
 -18   8   4       1032.55        986.32       155.78 o                         
 -17   8   4       1382.94       1262.87       119.75 o                         
 -16   8   4       1851.88       1946.67       140.82 o                         
 -15   8   4        342.96        382.28        82.30 o                         
 -14   8   4         52.27         38.56        73.88 o                         
 -13   8   4       1161.03       1004.46        83.06 o                         
 -12   8   4       1677.77       1842.39       129.71 o                         
 -11   8   4       1091.17       1071.54        96.01 o                         
 -10   8   4       6286.63       6267.00       150.84 o                         
  -9   8   4       6197.20       6633.19       170.12 o                         
  -8   8   4       6617.39       6599.33       204.21 o                         
  -7   8   4       1413.48       1495.25        68.04 o                         
  -6   8   4        158.47        157.77        35.59 o                         
  -5   8   4        634.44        570.07        45.86 o                         
  -4   8   4        266.64        328.34        55.18 o                         
  -3   8   4       5059.82       5208.14       179.85 o                         
  -2   8   4      12001.32      12386.21       276.93 o                         
  -1   8   4       7797.86       8146.14       156.33 o                         
   0   8   4       2980.24       3145.67        84.38 o                         
   1   8   4       1058.59       1050.25        47.50 o                         
   2   8   4       1755.98       2039.50        64.68 o                         
   3   8   4        552.61        771.60        68.61 o                         
   4   8   4        140.29        158.72        35.46 o                         
   5   8   4        169.85        151.73        26.36 o                         
   6   8   4       4572.75       4328.15        98.87 o                         
   7   8   4       8033.12       7347.89       188.08 o                         
   8   8   4       4928.31       4871.92       123.39 o                         
   9   8   4       2460.65       2897.06        96.64 o                         
  10   8   4       4312.24       4270.22       114.96 o                         
  11   8   4       1350.35       1284.68        72.93 o                         
  12   8   4         10.07        -17.91        53.63 o                         
  13   8   4         85.73         72.25        89.53 o                         
  14   8   4        324.35        421.21        77.39 o                         
  15   8   4       1263.78       1343.50       115.58 o                         
  16   8   4       2611.11       3000.56       272.21 o                         
  17   8   4       1474.81       1460.90       113.62 o                         
 -18   9   4         25.54        -38.58       108.31 o                         
 -17   9   4          7.84         59.96        86.91 o                         
 -16   9   4        709.85        561.46        90.98 o                         
 -15   9   4        943.98        820.23        98.15 o                         
 -14   9   4       3237.32       3094.36       134.48 o                         
 -13   9   4       2443.64       2099.86       208.06 o                         
 -12   9   4       1760.29       1760.65       100.29 o                         
 -11   9   4        618.88        669.91        69.93 o                         
 -10   9   4        985.94       1068.88        78.18 o                         
  -9   9   4       1025.55        941.62        67.51 o                         
  -8   9   4        129.95        241.86        42.02 o                         
  -7   9   4       1748.77       1781.02        88.97 o                         
  -6   9   4       4887.84       4720.20       118.90 o                         
  -5   9   4       6329.63       6357.91       157.79 o                         
  -4   9   4       8689.58       8749.16       190.95 o                         
  -3   9   4       3748.17       3784.61       110.55 o                         
  -2   9   4         42.04        102.82        42.39 o                         
  -1   9   4         18.11         52.34        38.17 o                         
   0   9   4       3700.28       3441.59       230.22 o                         
   1   9   4       1103.48       1333.87        71.76 o                         
   2   9   4       2060.68       2383.57        79.39 o                         
   3   9   4       7648.38       7687.10       156.23 o                         
   4   9   4       5746.35       5737.50       132.04 o                         
   5   9   4       6142.64       6554.78       182.37 o                         
   6   9   4       2232.53       2234.42        68.04 o                         
   7   9   4         46.60         50.54        40.08 o                         
   8   9   4        438.47        559.12        64.01 o                         
   9   9   4         84.36        196.60        47.23 o                         
  10   9   4        500.63        674.35        69.62 o                         
  11   9   4        825.89        970.59       100.64 o                         
  12   9   4       1493.89       1716.88       144.58 o                         
  13   9   4       1377.70       1478.05        97.59 o                         
  14   9   4        706.57        469.39        91.47 o                         
  15   9   4        663.98        584.80        88.86 o                         
  16   9   4        123.08        128.63        89.32 o                         
  17   9   4          6.67          2.86        91.70 o                         
 -17  10   4        736.12        573.66       115.85 o                         
 -16  10   4        204.93        260.19        87.95 o                         
 -15  10   4          7.74        -39.99        74.27 o                         
 -14  10   4         16.73        114.08        72.83 o                         
 -13  10   4        205.10        187.22        67.59 o                         
 -12  10   4        250.59        265.18        73.86 o                         
 -11  10   4        800.35        626.33        73.46 o                         
 -10  10   4       1118.93       1068.81        69.87 o                         
  -9  10   4       5437.15       5533.15       132.79 o                         
  -8  10   4       5924.27       5777.67       181.51 o                         
  -7  10   4        459.88        619.77        58.48 o                         
  -6  10   4         17.03         73.00        41.06 o                         
  -5  10   4        137.61        263.56        51.72 o                         
  -4  10   4         27.88        158.17        73.75 o                         
  -3  10   4        201.30        331.81        53.85 o                         
  -2  10   4       4531.48       4980.37       225.79 o                         
  -1  10   4        815.58       1000.06        69.99 o                         
   0  10   4       1019.58       1141.13        76.97 o                         
   1  10   4       3601.19       3669.64       104.20 o                         
   2  10   4        181.87        319.89        48.19 o                         
   3  10   4       2593.41       2385.77       105.38 o                         
   4  10   4       1759.94       1696.32        81.18 o                         
   5  10   4        687.37        756.39        68.99 o                         
   6  10   4        395.07        255.21        40.35 o                         
   7  10   4        917.74        813.94        75.51 o                         
   8  10   4        784.09        952.10        79.82 o                         
   9  10   4        992.01       1184.36       103.14 o                         
  10  10   4       3182.36       2868.36       116.98 o                         
  11  10   4        402.71        317.93        70.51 o                         
  12  10   4         31.11         30.20        62.26 o                         
  13  10   4         41.11        186.22        80.87 o                         
  14  10   4        928.07        882.79        96.05 o                         
  15  10   4        137.99        197.22       108.51 o                         
  16  10   4        437.20        425.54       107.77 o                         
 -16  11   4        174.18        126.77       117.91 o                         
 -15  11   4        128.61         46.07       101.90 o                         
 -14  11   4        502.89        590.56        90.85 o                         
 -13  11   4        572.67        542.22        84.67 o                         
 -12  11   4        133.71        180.94        60.84 o                         
 -11  11   4         10.92         -7.45        72.05 o                         
 -10  11   4        667.61        773.80        69.29 o                         
  -9  11   4        244.70        313.94        54.01 o                         
  -8  11   4          5.48        152.50        51.90 o                         
  -7  11   4       1576.47       1633.98       144.81 o                         
  -6  11   4        898.03        775.16        72.22 o                         
  -5  11   4        317.18        401.65        62.67 o                         
  -4  11   4        326.81        274.54        60.12 o                         
  -3  11   4         33.07        145.80        55.11 o                         
  -2  11   4        305.14        452.93        68.68 o                         
  -1  11   4        159.02        199.34        56.91 o                         
   0  11   4        489.41        538.50        62.40 o                         
   1  11   4        509.85        698.95        58.89 o                         
   2  11   4         23.14        142.75        49.65 o                         
   3  11   4        143.22        322.55        61.95 o                         
   4  11   4        104.72        245.43        54.79 o                         
   5  11   4       1546.18       1512.02        82.00 o                         
   6  11   4        184.51        215.99        53.94 o                         
   7  11   4        837.83        801.98        85.61 o                         
   8  11   4          8.73         61.72        58.17 o                         
   9  11   4        370.68        567.95        91.54 o                         
  10  11   4        587.11        638.68        85.42 o                         
  11  11   4       1307.96       1376.58        96.08 o                         
  12  11   4        985.71        713.07        93.53 o                         
  13  11   4       1122.95       1130.67       103.42 o                         
  14  11   4        147.37        145.72       101.60 o                         
  15  11   4         55.06         88.21        99.12 o                         
 -15  12   4          8.66        -27.30       115.89 o                         
 -14  12   4        321.00        480.53        93.26 o                         
 -13  12   4        250.58        459.71        78.39 o                         
 -12  12   4         17.60        259.75        71.17 o                         
 -11  12   4         29.09         71.89        58.67 o                         
 -10  12   4         12.80        -19.73        55.39 o                         
  -9  12   4          3.72          1.80        68.39 o                         
  -8  12   4        694.46        913.36        78.31 o                         
  -7  12   4         96.17        133.96        62.73 o                         
  -6  12   4        527.99        594.18        75.58 o                         
  -5  12   4        242.23        383.30        65.93 o                         
  -4  12   4        152.77        236.01        59.64 o                         
  -3  12   4         16.59         35.91        53.11 o                         
  -2  12   4        135.29        228.24        58.65 o                         
  -1  12   4        384.85        510.42        70.55 o                         
   0  12   4         18.83         53.33        52.81 o                         
   1  12   4         59.92        285.92        56.52 o                         
   2  12   4         21.62        209.47        51.40 o                         
   3  12   4         61.14        177.78        57.07 o                         
   4  12   4        321.45        498.51        69.25 o                         
   5  12   4         36.29        149.39        61.46 o                         
   6  12   4        271.25        413.58        73.22 o                         
   7  12   4        317.01        238.89        65.52 o                         
   8  12   4         28.86        143.23        72.54 o                         
   9  12   4         13.52        112.19        69.34 o                         
  10  12   4        284.27        245.35        78.67 o                         
  11  12   4        580.29        451.54        82.54 o                         
  12  12   4         88.46         81.51        76.37 o                         
  13  12   4         56.11         51.50        96.25 o                         
  14  12   4         97.05        154.69        85.80 o                         
 -14  13   4          3.10        -74.85        74.85 o                         
 -13  13   4         54.19         50.87        89.80 o                         
 -12  13   4         66.31        169.85        73.03 o                         
 -11  13   4         13.07         23.78        67.08 o                         
 -10  13   4          6.77         64.49        68.87 o                         
  -9  13   4          7.59        174.25        60.64 o                         
  -8  13   4        218.62        305.21        74.91 o                         
  -7  13   4         15.58         85.73        94.96 o                         
  -6  13   4         18.71        215.91       124.86 o                         
  -5  13   4         10.63        117.49        62.33 o                         
  -4  13   4         24.91        100.37        57.52 o                         
  -3  13   4         11.54         97.56        60.83 o                         
  -2  13   4        275.50        389.20        73.68 o                         
  -1  13   4         15.49        105.60        70.23 o                         
   0  13   4        202.77        238.41        92.96 o                         
   1  13   4        106.06        336.67        59.00 o                         
   2  13   4         15.25        141.71        58.76 o                         
   3  13   4        138.40        208.76        65.00 o                         
   4  13   4          1.56         86.11        63.86 o                         
   5  13   4        331.74        463.03        96.00 o                         
   6  13   4        215.89        355.67        88.92 o                         
   7  13   4         66.25         90.00        67.81 o                         
   8  13   4         39.93        175.69        64.35 o                         
   9  13   4         12.52        159.63        79.69 o                         
  10  13   4          0.94         49.27        68.25 o                         
  11  13   4          3.63        -21.55        66.32 o                         
  12  13   4        232.63        345.54        94.53 o                         
  13  13   4          9.74         -4.84        81.27 o                         
 -13  14   4          2.84         71.44        77.68 o                         
 -12  14   4        118.92        128.00        80.80 o                         
 -11  14   4         39.21         70.84        75.81 o                         
 -10  14   4        291.31        315.52        82.80 o                         
  -9  14   4        990.69        868.37        92.61 o                         
  -8  14   4       1165.14       1511.20       120.24 o                         
  -7  14   4        193.94        430.56        91.05 o                         
  -6  14   4        441.97        629.14        89.98 o                         
  -5  14   4        266.28        466.02        81.51 o                         
  -4  14   4         13.34         95.03        65.64 o                         
  -3  14   4        367.44        423.83        78.60 o                         
  -2  14   4       1106.05        995.89        95.33 o                         
  -1  14   4       2055.75       2067.50       123.94 o                         
   0  14   4        265.66        282.28        69.49 o                         
   1  14   4        240.13        304.28        79.61 o                         
   2  14   4        167.47        447.95       113.33 o                         
   3  14   4        120.45        203.70        80.35 o                         
   4  14   4        255.92        306.56        77.15 o                         
   5  14   4        318.85        511.33        82.53 o                         
   6  14   4        207.17        293.37        75.09 o                         
   7  14   4         10.99        -53.69        68.70 o                         
   8  14   4         16.57        120.45        77.56 o                         
   9  14   4        687.33        957.66       108.20 o                         
  10  14   4        212.02        413.77        88.97 o                         
  11  14   4         20.92        144.78        78.63 o                         
 -11  15   4         88.66        181.87        86.29 o                         
 -10  15   4        128.89        261.63        89.65 o                         
  -9  15   4         22.86        132.97       124.43 o                         
  -8  15   4        402.03        433.41        94.96 o                         
  -7  15   4       1666.69       1872.77       131.57 o                         
  -6  15   4        480.80        555.98        93.46 o                         
  -5  15   4       1452.63       1408.42       112.86 o                         
  -4  15   4        550.53        800.28        95.33 o                         
  -3  15   4        605.71        823.65        92.50 o                         
  -2  15   4        512.13        624.37        90.72 o                         
  -1  15   4        503.31        563.17        76.65 o                         
   0  15   4         34.47         55.48        69.40 o                         
   1  15   4        664.27        810.88       103.63 o                         
   2  15   4       1058.14       1167.55       103.69 o                         
   3  15   4        331.28        448.00        84.17 o                         
   4  15   4         40.64        132.53        79.88 o                         
   5  15   4        427.36        467.89        92.47 o                         
   6  15   4         11.14         73.27        80.59 o                         
   7  15   4         48.85        126.89        82.32 o                         
   8  15   4         18.61        146.93        95.66 o                         
   9  15   4         11.57        156.14        92.90 o                         
  10  15   4         17.45        176.97        97.61 o                         
  -9  16   4       1426.20       1408.13       118.57 o                         
  -8  16   4       1267.36       1353.44       121.31 o                         
  -7  16   4        962.51        920.14       108.52 o                         
  -6  16   4         31.31        -54.63       148.28 o                         
  -5  16   4        191.35        244.08        84.94 o                         
  -4  16   4        218.61        226.80        84.65 o                         
  -3  16   4       1310.75       1443.39       117.83 o                         
  -2  16   4       1026.57        986.63       135.92 o                         
  -1  16   4        717.20        681.64        88.54 o                         
   0  16   4        551.18        506.70        82.62 o                         
   1  16   4        173.69        150.72        92.51 o                         
   2  16   4        212.54        260.13        84.54 o                         
   3  16   4        177.88        286.64        88.21 o                         
   4  16   4         81.35        185.65        86.08 o                         
   5  16   4        197.38        352.48       120.42 o                         
   6  16   4       1019.33        983.77       134.22 o                         
   7  16   4        604.68        735.21       126.15 o                         
  -6  17   4       1549.37       1706.09       244.52 o                         
  -5  17   4       1997.09       2058.71       172.18 o                         
  -4  17   4       1529.98       1999.28       169.34 o                         
  -3  17   4        618.76        788.55       110.01 o                         
  -2  17   4        476.98        638.76       111.69 o                         
  -1  17   4        160.24        145.48        98.61 o                         
   0  17   4         85.66        144.75       119.66 o                         
   1  17   4        323.11        394.10       123.91 o                         
   2  17   4       1236.72       1390.17       133.40 o                         
   3  17   4       2052.39       2094.44       170.84 o                         
   4  17   4       1530.58       1618.72       130.59 o                         
 -21   1   5         30.28        -31.81        68.73 o                         
 -20   1   5         55.71        120.68        64.57 o                         
 -19   1   5         18.29         68.63        62.84 o                         
 -18   1   5         52.39         67.20        56.88 o                         
 -17   1   5        138.50         81.72        61.27 o                         
 -16   1   5        206.99        264.30        54.77 o                         
 -15   1   5       2207.43       2220.49       116.41 o                         
 -14   1   5       2907.13       3032.96        80.45 o                         
 -13   1   5        583.47        608.76        56.87 o                         
 -12   1   5        246.33        189.50        34.98 o                         
 -11   1   5        103.21        124.41        34.47 o                         
 -10   1   5          4.29         10.25        20.73 o                         
  -9   1   5        102.98         71.29        19.35 o                         
  -8   1   5        184.73        175.82        19.55 o                         
  -7   1   5         54.72        134.44        18.49 o                         
  -6   1   5        714.88        736.38        21.88 o                         
  -5   1   5        483.56        527.40        16.99 o                         
  -4   1   5        202.67        315.77        12.77 o                         
  -3   1   5       4757.51       4408.04        57.00 o                         
  -2   1   5      26340.14      28588.21       308.07 o                         
  -1   1   5       3334.85       3977.99        78.72 o                         
   0   1   5       4014.84       4185.09        46.42 o                         
   1   1   5        377.38        735.34        13.90 o                         
   2   1   5        502.28        897.18        21.88 o                         
   3   1   5       4788.49       5161.69        62.07 o                         
   4   1   5       6669.51       7304.66        85.39 o                         
   5   1   5          0.56         86.41        12.12 o                         
   6   1   5       3988.02       4336.31        59.87 o                         
   7   1   5        382.00        618.08        25.75 o                         
   8   1   5       2003.96       1939.05        53.34 o                         
   9   1   5       1397.02       1286.83        60.38 o                         
  10   1   5        494.81        556.09        32.62 o                         
  11   1   5       1244.86       1336.76        49.46 o                         
  12   1   5        997.32       1005.08        45.31 o                         
  13   1   5          3.81         67.72        28.49 o                         
  14   1   5        356.31        458.60        58.82 o                         
  15   1   5        816.50        896.77        69.51 o                         
  16   1   5        280.62        241.12        58.88 o                         
  17   1   5        246.18        240.33        64.53 o                         
  18   1   5          9.55        139.77        67.38 o                         
  19   1   5         11.49         -1.99        85.27 o                         
 -21   2   5         50.56         34.22        72.57 o                         
 -20   2   5         39.10         54.03        65.01 o                         
 -19   2   5        345.36        404.19        70.47 o                         
 -18   2   5         79.95         90.10        56.01 o                         
 -17   2   5        265.54        335.81        66.25 o                         
 -16   2   5        196.02        351.22        57.02 o                         
 -15   2   5        260.46        357.01        44.94 o                         
 -14   2   5       1756.42       1761.61        81.12 o                         
 -13   2   5        373.26        391.36        39.77 o                         
 -12   2   5       1465.82       1399.14        53.03 o                         
 -11   2   5       3697.12       3596.98        75.68 o                         
 -10   2   5       1784.95       1651.17        48.02 o                         
  -9   2   5        223.90        215.02        26.19 o                         
  -8   2   5       1591.30       2011.86        48.26 o                         
  -7   2   5        163.93        211.31        17.50 o                         
  -6   2   5         51.66         83.66        12.45 o                         
  -5   2   5        477.67        564.08        20.18 o                         
  -4   2   5       4032.99       3896.45        59.17 o                         
  -3   2   5        678.70        965.84        28.44 o                         
  -2   2   5       3013.67       3569.41        49.18 o                         
  -1   2   5       7196.94       7107.07       113.66 o                         
   0   2   5       3270.68       3944.58        74.67 o                         
   1   2   5       1622.53       1690.98        28.15 o                         
   2   2   5         49.54         82.52        13.46 o                         
   3   2   5       1791.55       1960.16        49.90 o                         
   4   2   5       2219.98       2183.75        35.11 o                         
   5   2   5       2577.66       2402.88        39.09 o                         
   6   2   5       7804.52       8327.83       100.08 o                         
   7   2   5       1815.10       1652.19        37.38 o                         
   8   2   5       8343.45       8470.63       119.47 o                         
   9   2   5          9.32         37.67        21.69 o                         
  10   2   5       4299.90       4127.84        76.80 o                         
  11   2   5       6330.77       5752.80       108.99 o                         
  12   2   5       2720.58       2763.04        68.12 o                         
  13   2   5       4043.09       3712.97        82.52 o                         
  14   2   5        643.66        705.73        61.96 o                         
  15   2   5        409.60        480.67        61.70 o                         
  16   2   5         81.73        130.88        57.61 o                         
  17   2   5        105.52        283.08        65.84 o                         
  18   2   5         97.07        140.59        67.02 o                         
  19   2   5        253.48        343.09        84.90 o                         
 -21   3   5        629.66        921.73        89.51 o                         
 -20   3   5         10.55         84.79        74.99 o                         
 -19   3   5         74.72        116.04        64.63 o                         
 -18   3   5        183.44        182.35        63.89 o                         
 -17   3   5        723.50        647.91        76.52 o                         
 -16   3   5       1781.99       1763.49        87.49 o                         
 -15   3   5       1488.93       1517.47        76.40 o                         
 -14   3   5       1798.73       1752.88        78.59 o                         
 -13   3   5       1425.35       1464.78        71.34 o                         
 -12   3   5        316.11        410.27        36.95 o                         
 -11   3   5        383.37        348.71        29.60 o                         
 -10   3   5        417.76        415.73        62.90 o                         
  -9   3   5        409.64        350.33        38.94 o                         
  -8   3   5       5226.16       4641.47        78.39 o                         
  -7   3   5       8406.82       8100.64       117.08 o                         
  -6   3   5      23119.74      22560.66       287.96 o                         
  -5   3   5       2278.97       2350.17        55.78 o                         
  -4   3   5         52.31        143.84        15.13 o                         
  -3   3   5        505.56        633.71        20.58 o                         
  -2   3   5        621.42        602.62        19.29 o                         
  -1   3   5       3167.33       3164.62        61.47 o                         
   0   3   5       4297.95       4332.03        79.38 o                         
   1   3   5       8329.20       8405.41       116.14 o                         
   2   3   5      12845.41      13260.52       163.62 o                         
   3   3   5       2407.25       2353.39        41.22 o                         
   4   3   5       4021.12       4070.87        62.29 o                         
   5   3   5          2.65         43.17        12.58 o                         
   6   3   5        484.09        848.71        33.37 o                         
   7   3   5       1604.43       1460.07        36.23 o                         
   8   3   5        497.75        575.22        32.58 o                         
   9   3   5       7886.98       7704.41       137.14 o                         
  10   3   5       2472.44       2668.73        62.40 o                         
  11   3   5       1545.90       1507.79        58.37 o                         
  12   3   5       2648.62       2485.82        67.34 o                         
  13   3   5        421.65        447.53        38.49 o                         
  14   3   5         37.07        106.71        51.04 o                         
  15   3   5        108.65        247.30        75.09 o                         
  16   3   5        228.29        393.76        66.56 o                         
  17   3   5       1098.87       1252.72        91.46 o                         
  18   3   5        415.46        442.37        76.21 o                         
  19   3   5        610.30        823.96        90.14 o                         
 -20   4   5        577.31        709.70        89.77 o                         
 -19   4   5       1057.17       1307.31       104.35 o                         
 -18   4   5        921.46       1039.58        90.55 o                         
 -17   4   5        878.13       1073.01        78.41 o                         
 -16   4   5        119.47        170.76        56.33 o                         
 -15   4   5         86.08         10.87        49.57 o                         
 -14   4   5       1876.51       1823.60        91.57 o                         
 -13   4   5       2679.23       2799.22        89.31 o                         
 -12   4   5       4450.70       4346.65        99.28 o                         
 -11   4   5       4113.90       4116.30        81.15 o                         
 -10   4   5       7216.55       6978.55       120.90 o                         
  -9   4   5       3978.22       3965.95        74.54 o                         
  -8   4   5       1009.82       1216.43        42.01 o                         
  -7   4   5        202.36        365.26        27.50 o                         
  -6   4   5       8040.24       8335.14       120.61 o                         
  -5   4   5      11539.91      10937.16       150.70 o                         
  -4   4   5      14347.54      14997.43       197.26 o                         
  -3   4   5       3793.27       3610.20        66.26 o                         
  -2   4   5       6135.23       5624.77       100.90 o                         
  -1   4   5       1495.48       1345.97        38.24 o                         
   0   4   5         65.77        195.97        20.90 o                         
   1   4   5        584.78        645.31        30.03 o                         
   2   4   5       1484.54       1685.52        35.56 o                         
   3   4   5        103.32        156.37        16.40 o                         
   4   4   5      17520.69      17736.48       218.29 o                         
   5   4   5       5766.39       5411.12        89.95 o                         
   6   4   5      11110.63      11024.60       145.86 o                         
   7   4   5       5040.48       4947.37        84.22 o                         
   8   4   5        270.79        417.28        32.94 o                         
   9   4   5       1182.27       1486.57        49.24 o                         
  10   4   5        577.00        583.72        46.21 o                         
  11   4   5         48.10         90.61        30.16 o                         
  12   4   5        678.59        787.58        45.77 o                         
  13   4   5       3799.71       3644.63        88.33 o                         
  14   4   5       3318.13       3307.22       111.27 o                         
  15   4   5       2046.03       2245.27       116.18 o                         
  16   4   5        876.58        844.03        76.72 o                         
  17   4   5         21.34         50.79        69.73 o                         
  18   4   5         21.38        -89.77        89.77 o                         
  19   4   5         75.62        162.25        76.51 o                         
 -20   5   5        410.10        416.63        87.27 o                         
 -19   5   5         84.93        112.64        70.28 o                         
 -18   5   5        431.60        238.27        68.00 o                         
 -17   5   5       2002.20       2294.59       138.24 o                         
 -16   5   5       3763.80       3548.27       145.91 o                         
 -15   5   5       3134.21       3166.20       108.44 o                         
 -14   5   5       2973.52       2958.27       100.18 o                         
 -13   5   5       1153.39       1357.29        99.87 o                         
 -12   5   5       1655.33       1847.10        76.28 o                         
 -11   5   5        453.15        463.84        44.16 o                         
 -10   5   5       5668.62       5519.38       125.66 o                         
  -9   5   5       6275.26       6118.08       118.62 o                         
  -8   5   5      14654.62      14019.09       234.96 o                         
  -7   5   5      18733.65      18313.75       297.08 o                         
  -6   5   5      14869.66      14870.14       220.70 o                         
  -5   5   5       6684.16       6365.14       119.01 o                         
  -4   5   5       1913.03       2076.87        45.49 o                         
  -3   5   5        969.41       1034.55        31.45 o                         
  -2   5   5      14807.82      16095.42       252.35 o                         
  -1   5   5      24517.54      25884.23       358.01 o                         
   0   5   5      16372.46      16901.92       242.76 o                         
   1   5   5       6476.85       6065.46        95.47 o                         
   2   5   5      25311.03      25337.48       327.64 o                         
   3   5   5       1088.90        975.31        35.05 o                         
   4   5   5        867.08       1119.52        37.55 o                         
   5   5   5        586.48        647.44        29.60 o                         
   6   5   5       1900.04       2063.62        56.50 o                         
   7   5   5       1569.43       1414.61        54.50 o                         
   8   5   5       2771.85       2827.09        75.52 o                         
   9   5   5       9797.51       9418.19       220.69 o                         
  10   5   5       2724.17       2763.47        89.45 o                         
  11   5   5       4706.91       4461.39       101.08 o                         
  12   5   5        932.11        991.38        58.00 o                         
  13   5   5        480.40        543.23        51.96 o                         
  14   5   5         32.72        102.64        53.95 o                         
  15   5   5         72.36        223.77        62.21 o                         
  16   5   5        797.33       1140.36        93.87 o                         
  17   5   5       2557.42       2846.24       126.80 o                         
  18   5   5       2482.91       2752.72       202.46 o                         
 -20   6   5       1429.98       1429.75       116.30 o                         
 -19   6   5       1565.72       1661.33       126.18 o                         
 -18   6   5        975.21       1067.13        99.93 o                         
 -17   6   5        635.90        779.82        90.21 o                         
 -16   6   5        171.44        215.15        70.99 o                         
 -15   6   5        504.73        448.71        91.70 o                         
 -14   6   5       2237.59       2049.60       103.09 o                         
 -13   6   5       2504.72       2510.03       102.96 o                         
 -12   6   5      10156.71      10075.54       211.29 o                         
 -11   6   5       4325.20       4471.69       125.54 o                         
 -10   6   5       6899.23       6925.41       148.30 o                         
  -9   6   5       1323.06       1357.75       136.22 o                         
  -8   6   5       1120.02       1039.57        59.80 o                         
  -7   6   5          2.77         62.38        20.60 o                         
  -6   6   5        807.98        827.31        50.69 o                         
  -5   6   5       8894.17       9000.63       144.55 o                         
  -4   6   5      13587.54      13317.21       198.91 o                         
  -3   6   5      23360.72      23180.63       302.60 o                         
  -2   6   5      20681.17      20298.44       316.10 o                         
  -1   6   5       8574.24       8189.65       133.59 o                         
   0   6   5       1247.70       1212.90        42.12 o                         
   1   6   5        581.67        632.56        36.69 o                         
   2   6   5       4695.65       4563.07        96.45 o                         
   3   6   5       6560.69       6469.73       127.33 o                         
   4   6   5      18686.33      18218.64       328.33 o                         
   5   6   5      21131.21      20092.50       289.31 o                         
   6   6   5      14606.92      13957.81       363.01 o                         
   7   6   5       6054.07       5864.53       151.94 o                         
   8   6   5       1561.95       1547.37        65.06 o                         
   9   6   5       7682.10       7516.79       140.11 o                         
  10   6   5       1500.77       1497.47        73.66 o                         
  11   6   5        789.26        884.21        54.18 o                         
  12   6   5       3907.46       3860.48       111.88 o                         
  13   6   5       6143.29       5917.89       118.80 o                         
  14   6   5       5113.85       5180.98       132.86 o                         
  15   6   5       3688.64       3901.43       131.42 o                         
  16   6   5       1906.24       1660.41        98.50 o                         
  17   6   5        209.30        130.20        72.72 o                         
  18   6   5        109.42         94.11        84.65 o                         
 -19   7   5        578.48        556.86       105.84 o                         
 -18   7   5        473.53        258.97        84.66 o                         
 -17   7   5       2620.95       2151.17       208.90 o                         
 -16   7   5       5199.81       5660.46       190.31 o                         
 -15   7   5       7784.27       7497.46       222.55 o                         
 -14   7   5       4515.24       4671.65       157.82 o                         
 -13   7   5       1780.32       2074.03       102.78 o                         
 -12   7   5       1081.05       1149.55        78.59 o                         
 -11   7   5        380.91        370.48        57.54 o                         
 -10   7   5       2502.80       2445.32        96.39 o                         
  -9   7   5       8692.12       8387.19       169.94 o                         
  -8   7   5      14394.06      14155.36       247.54 o                         
  -7   7   5      20678.07      19675.60       365.37 o                         
  -6   7   5      12771.39      12684.72       297.89 o                         
  -5   7   5       9360.88       9691.37       175.13 o                         
  -4   7   5       1023.23       1010.43        44.55 o                         
  -3   7   5       1077.36       1121.81        62.21 o                         
  -2   7   5       3967.90       3880.10        99.83 o                         
  -1   7   5      16743.74      17255.32       283.13 o                         
   0   7   5      19608.80      19310.33       311.14 o                         
   1   7   5      25912.73      25366.52       361.68 o                         
   2   7   5      23778.12      23668.88       375.88 o                         
   3   7   5      14949.20      14628.49       275.56 o                         
   4   7   5       1200.23       1104.66        44.77 o                         
   5   7   5         32.25         62.91        29.36 o                         
   6   7   5       1940.33       1746.22        58.67 o                         
   7   7   5       5974.79       5435.77       173.46 o                         
   8   7   5      11192.22      10427.40       207.28 o                         
   9   7   5      11906.71      11856.48       204.91 o                         
  10   7   5       7398.71       7546.56       150.63 o                         
  11   7   5       4656.83       4553.45       136.22 o                         
  12   7   5       2040.01       1992.21        81.89 o                         
  13   7   5        183.91        231.99        57.82 o                         
  14   7   5        273.85        350.92        65.53 o                         
  15   7   5        469.95        604.52        73.76 o                         
  16   7   5       1234.34       1456.70       100.39 o                         
  17   7   5       1914.99       1740.25       130.19 o                         
  18   7   5       1515.40       1429.01       118.15 o                         
 -19   8   5       1985.99       2020.12       319.52 o                         
 -18   8   5       1523.50       1296.46       133.89 o                         
 -17   8   5        618.88        724.26        94.47 o                         
 -16   8   5        457.95        477.18        81.70 o                         
 -15   8   5         18.22         68.63        75.54 o                         
 -14   8   5        808.15        688.68        96.69 o                         
 -13   8   5       4747.49       4904.31       148.03 o                         
 -12   8   5      12936.90      12679.14       249.38 o                         
 -11   8   5      11214.73      11075.64       222.42 o                         
 -10   8   5      13789.56      13861.85       256.98 o                         
  -9   8   5       2898.61       3037.82       135.04 o                         
  -8   8   5        973.69        987.95        64.39 o                         
  -7   8   5        287.07        335.07        41.83 o                         
  -6   8   5       1094.74       1132.27        60.72 o                         
  -5   8   5       9964.00      10036.01       185.42 o                         
  -4   8   5      19367.29      18845.12       422.41 o                         
  -3   8   5      27703.55      28767.20       734.40 o                         
  -2   8   5      33004.43      32564.82       561.40 o                         
  -1   8   5      28355.12      27949.49       438.82 o                         
   0   8   5       8330.06       8658.96       164.98 o                         
   1   8   5         92.35        135.38        28.76 o                         
   2   8   5        238.84        330.28        41.10 o                         
   3   8   5       9648.67       9553.36       205.56 o                         
   4   8   5      12609.20      11956.78       193.59 o                         
   5   8   5      20326.84      19842.95       295.25 o                         
   6   8   5      16193.47      16200.01       358.23 o                         
   7   8   5      10225.76      10233.19       219.97 o                         
   8   8   5       7241.55       7518.03       163.63 o                         
   9   8   5       2537.36       2578.06        92.10 o                         
  10   8   5        750.74        866.51        68.59 o                         
  11   8   5       3141.70       3028.27       108.55 o                         
  12   8   5       7970.63       7575.21       166.45 o                         
  13   8   5       6636.76       6591.30       176.39 o                         
  14   8   5       3605.70       3369.70       143.46 o                         
  15   8   5       3419.83       3623.74       245.86 o                         
  16   8   5       2202.34       2232.86       130.01 o                         
  17   8   5        373.44        263.20        88.53 o                         
 -18   9   5       1052.58        830.23       108.94 o                         
 -17   9   5       3204.78       2978.09       153.71 o                         
 -16   9   5       3365.83       3126.48       212.78 o                         
 -15   9   5       5249.63       5268.44       168.56 o                         
 -14   9   5       3005.92       2868.52       153.34 o                         
 -13   9   5       2766.30       2786.50       204.25 o                         
 -12   9   5        970.67        997.85        82.92 o                         
 -11   9   5        415.61        178.30        60.35 o                         
 -10   9   5       2920.82       2794.15       105.71 o                         
  -9   9   5      11101.75      11255.04       199.40 o                         
  -8   9   5      23851.42      23937.35       362.77 o                         
  -7   9   5      23061.62      23085.61       383.21 o                         
  -6   9   5      20751.86      19938.91       376.66 o                         
  -5   9   5      14110.12      13626.98       242.63 o                         
  -4   9   5        167.61        135.14        39.59 o                         
  -3   9   5       1993.08       2157.26        84.23 o                         
  -2   9   5       7157.46       7051.94       185.96 o                         
  -1   9   5      10616.09      10756.09       232.99 o                         
   0   9   5       7783.19       7560.27       201.24 o                         
   1   9   5      22573.53      22058.22       403.18 o                         
   2   9   5      27209.38      27002.62       431.64 o                         
   3   9   5      17985.32      17964.53       309.64 o                         
   4   9   5       8630.76       8602.16       172.92 o                         
   5   9   5        662.49        970.82        54.68 o                         
   6   9   5        562.62        617.73        70.77 o                         
   7   9   5       2518.18       2254.61       101.64 o                         
   8   9   5      11452.45      10845.42       214.89 o                         
   9   9   5      14785.86      14432.02       244.68 o                         
  10   9   5      10649.04      10260.33       195.57 o                         
  11   9   5       4137.96       3995.91       120.57 o                         
  12   9   5       2615.93       2717.76       137.45 o                         
  13   9   5        188.77         85.41        65.30 o                         
  14   9   5          2.94        -69.02        69.02 o                         
  15   9   5        522.94        661.32        94.44 o                         
  16   9   5       1257.10       1080.85       113.01 o                         
 -17  10   5        932.98       1135.34       164.79 o                         
 -16  10   5        159.50         29.78        81.74 o                         
 -15  10   5         71.31        -74.11        74.11 o                         
 -14  10   5       2214.54       1924.99       127.23 o                         
 -13  10   5       6743.87       6367.09       178.99 o                         
 -12  10   5      11162.24      10797.29       255.45 o                         
 -11  10   5       7625.55       7692.48       166.76 o                         
 -10  10   5       9273.01       9259.86       183.58 o                         
  -9  10   5      11614.36      11091.30       225.30 o                         
  -8  10   5       6406.20       6128.33       149.54 o                         
  -7  10   5        360.50        286.70        50.73 o                         
  -6  10   5       1997.09       2019.16       108.03 o                         
  -5  10   5      12690.63      12025.83       250.46 o                         
  -4  10   5      22571.81      22630.70       520.86 o                         
  -3  10   5      21218.90      20883.53      1029.92 o                         
  -2  10   5      29199.12      29151.21       600.77 o                         
  -1  10   5      19558.40      19900.84       376.69 o                         
   0  10   5       8077.56       8364.23       191.97 o                         
   1  10   5          8.55         74.71        39.28 o                         
   2  10   5       2056.38       1857.68        80.08 o                         
   3  10   5       7269.85       6945.36       173.37 o                         
   4  10   5      11173.08      10893.24       193.22 o                         
   5  10   5      21601.81      21054.02       320.49 o                         
   6  10   5      18207.44      17664.57       302.07 o                         
   7  10   5       8301.10       8265.10       181.79 o                         
   8  10   5       5095.07       5545.37       165.95 o                         
   9  10   5        156.03        243.49        58.63 o                         
  10  10   5         49.35         39.75        66.55 o                         
  11  10   5       1655.92       1664.70       192.58 o                         
  12  10   5       4580.99       4250.46       147.78 o                         
  13  10   5       5943.77       5895.74       197.98 o                         
  14  10   5       4061.93       4073.73       160.49 o                         
  15  10   5       2746.21       2248.26       179.07 o                         
  16  10   5       1025.29        897.55       112.63 o                         
 -16  11   5       3951.63       3684.32       271.76 o                         
 -15  11   5       5042.11       5210.45       181.26 o                         
 -14  11   5       3420.42       3764.91       157.73 o                         
 -13  11   5       3455.21       3616.99       132.40 o                         
 -12  11   5        513.72        456.69        71.40 o                         
 -11  11   5        191.69        108.09        69.30 o                         
 -10  11   5       3038.16       2846.69       136.11 o                         
  -9  11   5       9919.01       9918.93       194.33 o                         
  -8  11   5      12817.99      13037.51       253.74 o                         
  -7  11   5      13013.48      12769.54       246.71 o                         
  -6  11   5      14004.91      13936.46       294.90 o                         
  -5  11   5      11134.63      10668.13       279.67 o                         
  -4  11   5       1902.83       1889.82        97.37 o                         
  -3  11   5         89.78         43.96        44.53 o                         
  -2  11   5       1355.40       1301.11        94.76 o                         
  -1  11   5       4132.26       4491.88       162.34 o                         
   0  11   5      10652.42      11009.94       242.26 o                         
   1  11   5      18641.57      18575.96       324.94 o                         
   2  11   5      26081.95      25493.74       422.89 o                         
   3  11   5      12978.50      13430.52       279.71 o                         
   4  11   5       3534.26       3705.00       127.96 o                         
   5  11   5        401.48        441.84        45.24 o                         
   6  11   5        598.34        593.77        64.92 o                         
   7  11   5       4217.95       3912.96       141.45 o                         
   8  11   5      11486.13      10728.76       251.40 o                         
   9  11   5      15054.72      14244.48       281.76 o                         
  10  11   5       8662.64       8317.91       204.36 o                         
  11  11   5       3583.74       3611.54       139.48 o                         
  12  11   5       1359.60       1518.62       109.98 o                         
  13  11   5         31.44         63.01        73.63 o                         
  14  11   5         48.32        172.15        82.72 o                         
  15  11   5        919.91        713.66       108.76 o                         
 -15  12   5        167.36         -3.29        91.98 o                         
 -14  12   5       3587.99       3413.89       175.67 o                         
 -13  12   5       9287.38       9355.85       213.63 o                         
 -12  12   5      12972.18      12662.76       274.05 o                         
 -11  12   5       9715.56       9554.55       242.32 o                         
 -10  12   5       2400.84       2399.82       107.03 o                         
  -9  12   5       2728.27       2662.91       194.90 o                         
  -8  12   5        423.23        404.22        66.53 o                         
  -7  12   5          8.03        -28.40        57.14 o                         
  -6  12   5       3052.13       3278.51       129.07 o                         
  -5  12   5       8606.85       8674.63       212.09 o                         
  -4  12   5      15308.38      15327.86       317.77 o                         
  -3  12   5      15623.04      15175.83       313.33 o                         
  -2  12   5      18082.09      17691.03       353.53 o                         
  -1  12   5      11481.96      11465.16       290.68 o                         
   0  12   5       6831.83       6620.38       171.71 o                         
   1  12   5        768.63        895.03        69.67 o                         
   2  12   5       3003.10       3056.04       110.27 o                         
   3  12   5       8575.27       7999.76       201.01 o                         
   4  12   5      14866.38      14657.28       306.39 o                         
   5  12   5      15763.24      15828.52       329.20 o                         
   6  12   5      15340.43      15431.06       323.02 o                         
   7  12   5       9073.47       9089.93       491.41 o                         
   8  12   5       4921.27       4994.92       168.56 o                         
   9  12   5       1154.95       1135.48       177.52 o                         
  10  12   5         79.98        110.70        76.91 o                         
  11  12   5       1806.05       1774.56       199.05 o                         
  12  12   5       5151.10       5061.29       172.40 o                         
  13  12   5       5338.69       5072.32       198.30 o                         
  14  12   5       5122.76       4986.80       185.04 o                         
 -14  13   5       4148.86       4064.14       179.68 o                         
 -13  13   5       2779.09       2506.34       185.63 o                         
 -12  13   5        421.75        362.54        78.33 o                         
 -11  13   5        118.44         35.86        68.48 o                         
 -10  13   5       3122.24       2876.06       120.00 o                         
  -9  13   5       7933.91       8108.31       200.10 o                         
  -8  13   5      14586.47      14412.81       318.47 o                         
  -7  13   5      14586.38      14607.61       368.30 o                         
  -6  13   5      10469.27       9946.87       379.19 o                         
  -5  13   5       7380.86       6914.42       190.88 o                         
  -4  13   5       2259.04       2264.35       118.58 o                         
  -3  13   5         14.59         -8.57        53.66 o                         
  -2  13   5       1812.66       1849.31       114.52 o                         
  -1  13   5       6879.45       6922.40       219.14 o                         
   0  13   5      11907.48      11789.06       241.67 o                         
   1  13   5      22365.72      21933.35       385.54 o                         
   2  13   5      21996.73      21675.93       435.12 o                         
   3  13   5       9041.03       8780.21       222.62 o                         
   4  13   5       5907.38       5904.64       185.13 o                         
   5  13   5       1855.86       2017.29       118.44 o                         
   6  13   5        360.41        504.20       129.27 o                         
   7  13   5       3337.75       3298.64       146.41 o                         
   8  13   5       9737.45       9209.28       225.03 o                         
   9  13   5      11164.57      10654.65       272.61 o                         
  10  13   5       8887.11       8746.61       203.20 o                         
  11  13   5       5784.15       5331.37       253.07 o                         
  12  13   5       1348.44       1289.74       161.69 o                         
  13  13   5        402.33        171.69       244.52 o                         
 -13  14   5       3967.67       4014.63       157.01 o                         
 -12  14   5       6423.92       6947.23       203.28 o                         
 -11  14   5       7564.08       7151.14       328.61 o                         
 -10  14   5       3438.05       3779.73       151.80 o                         
  -9  14   5       2533.72       2381.92       130.13 o                         
  -8  14   5         95.59        -10.98        75.14 o                         
  -7  14   5        103.32        102.55       132.18 o                         
  -6  14   5       3530.13       3398.81       149.01 o                         
  -5  14   5       8179.28       8337.89       224.07 o                         
  -4  14   5      11224.45      11842.83       276.37 o                         
  -3  14   5      14191.44      14303.99       316.68 o                         
  -2  14   5      11298.41      11302.21       269.20 o                         
  -1  14   5       5463.03       5765.49       182.06 o                         
   0  14   5       1310.93       1365.60       103.47 o                         
   1  14   5         97.01         66.62        70.02 o                         
   2  14   5       2640.02       2503.39       161.48 o                         
   3  14   5       6170.58       5913.62       218.61 o                         
   4  14   5       6616.64       6805.13       208.72 o                         
   5  14   5       7457.88       7378.30       212.43 o                         
   6  14   5       6868.50       7193.93       209.91 o                         
   7  14   5       4009.78       4250.86       168.16 o                         
   8  14   5       2127.24       2497.06       144.95 o                         
   9  14   5        324.82        428.28        92.36 o                         
  10  14   5        106.65        185.62        82.72 o                         
  11  14   5       1896.45       1794.12       132.54 o                         
 -11  15   5          7.33        -40.09        82.51 o                         
 -10  15   5       1124.90       1160.72       108.29 o                         
  -9  15   5       4821.86       4773.43       273.68 o                         
  -8  15   5       9004.35       8855.23       249.06 o                         
  -7  15   5       8639.88       8958.22       250.57 o                         
  -6  15   5       9524.53       9516.99       256.30 o                         
  -5  15   5       4414.22       4206.35       171.02 o                         
  -4  15   5       1166.49       1075.42       140.35 o                         
  -3  15   5        877.92        908.72        99.22 o                         
  -2  15   5       2480.76       2721.31       142.62 o                         
  -1  15   5       4539.58       4300.62       149.23 o                         
   0  15   5       5084.98       5171.46       177.47 o                         
   1  15   5       9700.71       9847.40       251.31 o                         
   2  15   5       8339.03       8585.92       233.93 o                         
   3  15   5       6920.85       6873.83       208.55 o                         
   4  15   5       2985.89       3085.71       152.71 o                         
   5  15   5        168.54        120.76        76.85 o                         
   6  15   5        151.66         89.96        79.79 o                         
   7  15   5       2407.98       2068.40       170.66 o                         
   8  15   5       3274.67       3503.55       204.22 o                         
   9  15   5       5426.68       5559.18       209.02 o                         
  -9  16   5       2865.15       2652.20       168.13 o                         
  -8  16   5        988.53       1141.13       184.07 o                         
  -7  16   5        354.40        292.18        94.21 o                         
  -6  16   5       2270.34       1838.87       239.32 o                         
  -5  16   5       5029.36       5054.71       197.45 o                         
  -4  16   5       7121.10       7383.11       226.89 o                         
  -3  16   5       7191.38       7359.17       224.87 o                         
  -2  16   5       3739.45       3728.02       165.33 o                         
  -1  16   5       2211.97       2257.83       127.59 o                         
   0  16   5        276.16        199.92        75.78 o                         
   1  16   5         24.01         24.71        84.28 o                         
   2  16   5        925.07       1011.25       107.95 o                         
   3  16   5       2751.01       2576.94       152.39 o                         
   4  16   5       3643.76       3699.79       175.76 o                         
   5  16   5       5529.05       5337.27       252.98 o                         
   6  16   5       3857.66       3866.64       309.28 o                         
   7  16   5       3344.87       3440.21       195.90 o                         
  -6  17   5       3706.78       3688.41       473.44 o                         
  -5  17   5       2382.20       1958.15       163.42 o                         
  -4  17   5       1196.77       1160.49       128.14 o                         
  -3  17   5         23.52         68.27        96.87 o                         
  -2  17   5        372.87        358.27        90.98 o                         
  -1  17   5       1637.12       2012.00       170.55 o                         
   0  17   5       3316.75       3061.62       229.61 o                         
   1  17   5       4304.80       4382.58       266.24 o                         
   2  17   5       3135.03       3252.65       201.77 o                         
   3  17   5       2664.09       2716.18       194.12 o                         
   4  17   5       1061.19        977.66       126.62 o                         
 -21   0   6       1884.75       1767.01       149.34 o                         
 -20   0   6       2402.62       2643.21       168.21 o                         
 -19   0   6        905.25        968.43       116.12 o                         
 -18   0   6          0.76         19.04        79.18 o                         
 -17   0   6        678.31        393.79        67.46 o                         
 -16   0   6       5968.98       5680.87       216.65 o                         
 -15   0   6      16663.23      16083.28       364.55 o                         
 -14   0   6       5120.29       5436.52       165.37 o                         
 -13   0   6      13626.56      12684.39       351.21 o                         
 -12   0   6      11157.03      10701.15       398.62 o                         
 -11   0   6       2257.46       2148.85       107.45 o                         
 -10   0   6       1558.81       1737.47        75.01 o                         
  -9   0   6        634.47        698.75       101.45 o                         
  -8   0   6       4363.88       4404.49       136.96 o                         
  -7   0   6      14352.40      13771.20       379.66 o                         
  -6   0   6      53567.33      53850.62       777.39 o                         
  -5   0   6      58911.65      60958.29       895.79 o                         
  -4   0   6      16290.35      17146.64       283.08 o                         
  -3   0   6      21515.30      21322.14       311.65 o                         
  -2   0   6       3782.16       4230.34        68.72 o                         
  -1   0   6      42853.79      47641.77       841.78 o                         
   0   0   6        524.07        598.46        17.30 o                         
   1   0   6      71689.02      73972.76      3103.03 o                         
   2   0   6      40621.66      41397.00       699.84 o                         
   3   0   6      55866.36      56241.31      1411.71 o                         
   4   0   6      46205.68      46825.02       680.19 o                         
   5   0   6      25543.48      26633.78       446.10 o                         
   6   0   6      11246.46      12812.83       205.58 o                         
   7   0   6        679.95       1233.01        76.95 o                         
   8   0   6         80.54        358.23        37.20 o                         
   9   0   6       8309.38       7591.81       160.20 o                         
  10   0   6      28336.82      28903.27       498.85 o                         
  11   0   6      43598.33      42494.20       766.39 o                         
  12   0   6      22475.25      21070.86       416.77 o                         
  13   0   6      14677.63      14406.43       304.30 o                         
  14   0   6       5271.47       4997.75       179.01 o                         
  15   0   6        390.32        431.84        86.73 o                         
  16   0   6          6.83        -62.28        76.51 o                         
  17   0   6        583.65        776.88       105.48 o                         
  18   0   6       3711.57       4281.36       199.84 o                         
  19   0   6       2638.30       2650.02       212.87 o                         
 -21   1   6         29.51        -41.39        67.79 o                         
 -20   1   6       2428.33       2370.18       132.23 o                         
 -19   1   6       3465.56       3636.02       123.73 o                         
 -18   1   6       7076.78       7244.09       161.27 o                         
 -17   1   6       8641.75       8814.13       182.18 o                         
 -16   1   6       7741.50       7883.51       171.98 o                         
 -15   1   6       1612.08       1746.98        80.56 o                         
 -14   1   6        271.70        218.33        37.33 o                         
 -13   1   6        743.12        628.28        60.11 o                         
 -12   1   6       5097.31       5110.14        95.71 o                         
 -11   1   6      16562.10      15915.19       258.50 o                         
 -10   1   6      29754.01      28538.26       367.43 o                         
  -9   1   6      31606.78      30516.22       384.68 o                         
  -8   1   6      26026.86      24548.29       292.21 o                         
  -7   1   6       7260.63       6881.18        85.79 o                         
  -6   1   6       8989.30       9076.31       114.91 o                         
  -5   1   6        182.23        255.46        19.82 o                         
  -4   1   6       7065.54       6916.00        77.30 o                         
  -3   1   6      55629.77      54207.41       658.07 o                         
  -2   1   6     105450.63     109543.70      3495.92 o                         
  -1   1   6     251912.78     248328.98      4074.20 o                         
   0   1   6       2870.62       2978.48        52.64 o                         
   1   1   6      35568.72      38356.96       466.99 o                         
   2   1   6       3305.14       3574.92        48.27 o                         
   3   1   6        136.03        496.03        16.69 o                         
   4   1   6        249.13        390.48        16.87 o                         
   5   1   6      34288.79      34964.70       385.26 o                         
   6   1   6      39888.50      38122.87       398.76 o                         
   7   1   6      43394.34      42511.44       446.90 o                         
   8   1   6      33781.77      32374.77       363.81 o                         
   9   1   6      11988.58      12156.82       175.11 o                         
  10   1   6       1532.45       1928.28        53.68 o                         
  11   1   6         33.52        407.98        34.43 o                         
  12   1   6        287.69        415.61        36.73 o                         
  13   1   6       4248.48       3918.94        85.03 o                         
  14   1   6       6241.13       6422.06       142.87 o                         
  15   1   6       6821.91       6841.54       176.60 o                         
  16   1   6       3926.28       3657.04       119.31 o                         
  17   1   6       3818.69       3939.01       129.12 o                         
  18   1   6       2450.56       2351.37       140.18 o                         
  19   1   6        604.72        545.62        82.85 o                         
 -21   2   6       2387.43       2472.70       156.47 o                         
 -20   2   6       1923.51       2416.81       112.91 o                         
 -19   2   6        914.21       1099.68        83.12 o                         
 -18   2   6          3.60        -34.18        55.93 o                         
 -17   2   6       1540.44       1318.87       112.30 o                         
 -16   2   6       6999.86       7003.74       157.32 o                         
 -15   2   6      13062.82      13185.72       259.97 o                         
 -14   2   6      13411.07      13742.89       206.01 o                         
 -13   2   6      17232.68      16759.97       269.52 o                         
 -12   2   6      13969.70      13458.58       228.20 o                         
 -11   2   6       5806.62       5293.16       108.35 o                         
 -10   2   6        153.12        191.75        24.77 o                         
  -9   2   6       3190.48       3554.65        67.47 o                         
  -8   2   6      25174.55      26441.70       397.07 o                         
  -7   2   6      21429.36      20756.20       252.21 o                         
  -6   2   6      17985.66      17714.85       212.78 o                         
  -5   2   6      40347.31      40401.07       497.24 o                         
  -4   2   6      21575.62      20999.40       264.18 o                         
  -3   2   6      42818.88      43884.39       586.45 o                         
  -2   2   6      89153.74      89734.02      1437.68 o                         
  -1   2   6         81.14        332.88        22.96 o                         
   0   2   6       5020.94       5003.69        71.55 o                         
   1   2   6      18525.85      18633.52       207.94 o                         
   2   2   6      73909.55      75124.02       852.80 o                         
   3   2   6      47090.94      49674.05       537.01 o                         
   4   2   6      49024.69      49419.25       508.43 o                         
   5   2   6      21773.43      22738.28       243.43 o                         
   6   2   6       2028.58       2434.21        65.28 o                         
   7   2   6        208.25        331.20        22.54 o                         
   8   2   6       2529.29       2508.92        49.90 o                         
   9   2   6       3594.19       3430.56        72.51 o                         
  10   2   6       4964.88       5032.27        88.24 o                         
  11   2   6       9043.97       8794.12       153.91 o                         
  12   2   6      13914.73      13360.62       186.94 o                         
  13   2   6       8474.01       8206.90       142.69 o                         
  14   2   6       4048.28       4232.86       117.37 o                         
  15   2   6       1072.24       1163.12        92.57 o                         
  16   2   6         30.53        -34.44        54.45 o                         
  17   2   6        937.31       1115.82        86.06 o                         
  18   2   6       2437.38       3119.52       129.10 o                         
  19   2   6       2606.38       3032.08       136.85 o                         
 -21   3   6        537.86        480.94        84.62 o                         
 -20   3   6       1540.57       1189.06        92.29 o                         
 -19   3   6       4655.80       5096.70       145.32 o                         
 -18   3   6       4698.65       4822.04       136.29 o                         
 -17   3   6       6565.64       6912.31       172.83 o                         
 -16   3   6       6886.40       7227.91       156.72 o                         
 -15   3   6       2949.54       2858.98        98.22 o                         
 -14   3   6        257.84        300.88        40.12 o                         
 -13   3   6        215.79        135.09        31.68 o                         
 -12   3   6       8171.10       7944.14       160.08 o                         
 -11   3   6      14419.77      13622.84       213.13 o                         
 -10   3   6      23306.02      21589.10       380.58 o                         
  -9   3   6      34316.64      32867.38       418.98 o                         
  -8   3   6      16072.66      14645.18       305.87 o                         
  -7   3   6      12855.67      12754.51       162.97 o                         
  -6   3   6        318.62        422.75        22.22 o                         
  -5   3   6       1711.27       1726.86        40.66 o                         
  -4   3   6      13627.33      14607.26       177.77 o                         
  -3   3   6       3410.97       4213.55        73.61 o                         
  -2   3   6      16248.75      16249.31       224.87 o                         
  -1   3   6      10415.56      10590.53       187.42 o                         
   0   3   6      21791.91      21578.89       272.57 o                         
   1   3   6      25435.12      25634.96       323.22 o                         
   2   3   6      16876.55      17589.36       212.25 o                         
   3   3   6        230.82        397.22        19.98 o                         
   4   3   6      13848.30      13901.87       174.03 o                         
   5   3   6      23717.98      23594.74       267.64 o                         
   6   3   6      28558.26      28072.62       315.81 o                         
   7   3   6      17576.69      17565.40       207.05 o                         
   8   3   6      23050.07      22033.67       293.72 o                         
   9   3   6      11722.59      11419.24       170.97 o                         
  10   3   6       3222.69       3372.34        72.27 o                         
  11   3   6       1437.03       1441.54        66.37 o                         
  12   3   6         57.44        217.63        34.11 o                         
  13   3   6       1948.17       1877.74        64.86 o                         
  14   3   6       5837.48       5673.51       137.77 o                         
  15   3   6       6985.50       7352.51       182.63 o                         
  16   3   6       4934.14       5212.76       141.14 o                         
  17   3   6       3833.81       4079.31       164.96 o                         
  18   3   6       2095.32       1954.61       107.13 o                         
  19   3   6        721.13        669.51        89.14 o                         
 -21   4   6       1832.59       1943.78       126.14 o                         
 -20   4   6       1115.51       1259.02       143.02 o                         
 -19   4   6        639.62       1064.42        87.60 o                         
 -18   4   6          0.50        -12.03        59.49 o                         
 -17   4   6        963.30        721.82        69.03 o                         
 -16   4   6       2501.06       2515.00       101.11 o                         
 -15   4   6       4922.36       5089.15       215.25 o                         
 -14   4   6       9496.38       9372.46       178.05 o                         
 -13   4   6      12028.68      12062.19       183.74 o                         
 -12   4   6      15158.04      14574.03       247.71 o                         
 -11   4   6       4153.29       3895.16        81.74 o                         
 -10   4   6        235.04        168.22        24.88 o                         
  -9   4   6       4822.86       4765.77        84.76 o                         
  -8   4   6      24778.48      25120.57       450.33 o                         
  -7   4   6      24320.29      24164.17       313.44 o                         
  -6   4   6      26158.26      25762.33       329.57 o                         
  -5   4   6      18024.98      18044.25       256.24 o                         
  -4   4   6      11594.77      11252.33       153.19 o                         
  -3   4   6      12079.31      12685.37       172.80 o                         
  -2   4   6      13040.06      13741.40       216.33 o                         
  -1   4   6       1281.21       1595.68        43.08 o                         
   0   4   6       4594.02       4931.54        92.39 o                         
   1   4   6      15298.08      14582.37       180.85 o                         
   2   4   6      26129.64      27356.16       324.83 o                         
   3   4   6      11915.83      11206.52       144.95 o                         
   4   4   6      36442.63      37453.09       439.77 o                         
   5   4   6      21465.22      21174.12       262.50 o                         
   6   4   6      13970.36      14147.40       184.02 o                         
   7   4   6        955.32       1114.13        48.74 o                         
   8   4   6       2641.84       2294.73        50.92 o                         
   9   4   6       3149.24       3012.47        67.28 o                         
  10   4   6       6760.98       6794.86       119.92 o                         
  11   4   6       7224.02       7263.35       124.36 o                         
  12   4   6      12051.89      11687.39       218.01 o                         
  13   4   6       8402.50       8094.88       150.24 o                         
  14   4   6       3203.69       3390.98       126.61 o                         
  15   4   6        347.46        354.51        62.06 o                         
  16   4   6         13.00         31.92        62.02 o                         
  17   4   6       1101.49       1220.30        92.79 o                         
  18   4   6       1305.93       1243.20       121.02 o                         
 -20   5   6       1188.67       1062.50       100.70 o                         
 -19   5   6       3961.50       4252.44       215.94 o                         
 -18   5   6       3796.79       3715.31       130.53 o                         
 -17   5   6       5246.44       5236.69       156.28 o                         
 -16   5   6       2287.45       2296.03       147.04 o                         
 -15   5   6        553.44        681.13        67.64 o                         
 -14   5   6        219.65         71.05        59.14 o                         
 -13   5   6       4081.40       3560.30       113.50 o                         
 -12   5   6       4056.80       4282.78       198.54 o                         
 -11   5   6       6930.63       6924.05       126.17 o                         
 -10   5   6       9096.39       9066.12       158.54 o                         
  -9   5   6      19529.79      19231.90       308.31 o                         
  -8   5   6      11304.90      10851.43       171.05 o                         
  -7   5   6       8468.07       8229.31       147.32 o                         
  -6   5   6       3365.81       3194.97       102.66 o                         
  -5   5   6       2189.99       2230.13        48.06 o                         
  -4   5   6       6941.43       7118.94       109.09 o                         
  -3   5   6      10918.35      10986.47       152.72 o                         
  -2   5   6      49913.87      50748.92       743.68 o                         
  -1   5   6      52397.53      52896.76       774.16 o                         
   0   5   6      24415.85      25444.87       388.00 o                         
   1   5   6      13171.11      14283.30       194.57 o                         
   2   5   6      13689.40      14881.46       188.62 o                         
   3   5   6       7578.98       8504.26       126.36 o                         
   4   5   6        634.86        747.64        38.94 o                         
   5   5   6       2821.99       2400.63        56.99 o                         
   6   5   6      20723.84      19833.61       265.07 o                         
   7   5   6      24850.81      23689.72       311.79 o                         
   8   5   6      30078.91      29865.62       380.84 o                         
   9   5   6      15302.09      15203.47       241.27 o                         
  10   5   6       5296.22       5338.93        99.94 o                         
  11   5   6       1812.42       1603.86        74.14 o                         
  12   5   6        129.22        207.85        41.14 o                         
  13   5   6       3189.79       3158.10        92.65 o                         
  14   5   6       4457.60       4609.57       143.56 o                         
  15   5   6       5461.65       5558.41       146.48 o                         
  16   5   6       4544.13       4928.27       153.45 o                         
  17   5   6       2052.61       1862.76       107.92 o                         
  18   5   6        928.92        996.59        99.56 o                         
 -20   6   6        789.26        843.86       105.06 o                         
 -19   6   6        446.97        675.59       100.01 o                         
 -18   6   6         44.83        -40.20        74.38 o                         
 -17   6   6        475.27        296.80        79.93 o                         
 -16   6   6       2519.90       2540.63       173.97 o                         
 -15   6   6       4011.88       4117.56       207.77 o                         
 -14   6   6       4513.31       4460.52       192.45 o                         
 -13   6   6       5597.75       5676.34       149.76 o                         
 -12   6   6       3137.20       3224.83       107.21 o                         
 -11   6   6        393.24        387.77        53.02 o                         
 -10   6   6        250.00        307.16        45.40 o                         
  -9   6   6         43.61         94.89        25.06 o                         
  -8   6   6        247.12        285.39        28.20 o                         
  -7   6   6       3069.04       3309.96        94.62 o                         
  -6   6   6      15623.14      15107.37       227.83 o                         
  -5   6   6      16503.79      15570.49       213.71 o                         
  -4   6   6      16116.55      15280.31       256.72 o                         
  -3   6   6       4268.43       4006.18        73.97 o                         
  -2   6   6       1720.24       1736.17        52.86 o                         
  -1   6   6        452.63        574.12        33.40 o                         
   0   6   6       2172.72       2051.53        61.95 o                         
   1   6   6      13263.71      12930.57       214.61 o                         
   2   6   6      21336.10      20543.14       296.54 o                         
   3   6   6      23433.59      23372.34       330.94 o                         
   4   6   6      13442.86      13456.55       222.40 o                         
   5   6   6      14681.72      15022.26       225.68 o                         
   6   6   6       7621.67       8238.65       165.83 o                         
   7   6   6        127.22        186.16        34.90 o                         
   8   6   6        126.75        195.52        35.38 o                         
   9   6   6       6319.51       6374.58       131.95 o                         
  10   6   6       6951.17       6479.83       114.72 o                         
  11   6   6      10896.78      10638.35       163.79 o                         
  12   6   6      10436.36      10057.40       181.03 o                         
  13   6   6       5280.09       4917.92       109.13 o                         
  14   6   6       1477.40       1476.04        82.04 o                         
  15   6   6        124.42        311.45        66.74 o                         
  16   6   6        170.12        271.50        72.55 o                         
  17   6   6        567.95        544.23        87.38 o                         
  18   6   6        821.43        852.67        92.77 o                         
 -19   7   6       1462.11       1398.55       139.13 o                         
 -18   7   6       1965.17       1770.46       117.77 o                         
 -17   7   6       1861.57       1686.52       109.84 o                         
 -16   7   6        781.07       1049.17       111.65 o                         
 -15   7   6        368.71        306.75        79.22 o                         
 -14   7   6         30.21        -27.89        82.13 o                         
 -13   7   6        578.70        415.85        63.44 o                         
 -12   7   6        717.22        812.39       111.26 o                         
 -11   7   6       6586.33       6562.45       161.18 o                         
 -10   7   6       8472.76       8355.57       174.70 o                         
  -9   7   6      15666.55      15321.14       267.58 o                         
  -8   7   6      13906.62      13316.79       235.91 o                         
  -7   7   6       5054.93       4682.99       101.99 o                         
  -6   7   6        301.75        270.13        33.77 o                         
  -5   7   6         12.00         30.43        20.59 o                         
  -4   7   6       4095.52       4135.99        78.92 o                         
  -3   7   6      37633.74      36860.82       508.08 o                         
  -2   7   6      39359.93      39967.41       600.55 o                         
  -1   7   6      23746.24      24538.20       351.55 o                         
   0   7   6       9452.21       9756.64       177.34 o                         
   1   7   6       3836.09       3965.46        83.92 o                         
   2   7   6        579.65        766.09        45.59 o                         
   3   7   6        946.61       1170.22        46.42 o                         
   4   7   6        272.29        305.94        28.62 o                         
   5   7   6        644.07        656.01        53.11 o                         
   6   7   6       9440.66       8939.72       182.09 o                         
   7   7   6      13176.35      12633.94       289.85 o                         
   8   7   6       8111.91       8257.09       170.16 o                         
   9   7   6      11290.91      11003.53       192.16 o                         
  10   7   6       3217.14       3334.59        98.06 o                         
  11   7   6         41.65          9.39        36.94 o                         
  12   7   6        287.02        391.74        46.02 o                         
  13   7   6       1284.17       1444.29        92.14 o                         
  14   7   6       1904.89       2023.22        89.76 o                         
  15   7   6       2877.85       3268.06       128.36 o                         
  16   7   6       2540.91       2545.82       158.02 o                         
  17   7   6        748.09        489.88       112.27 o                         
 -19   8   6         62.67         -5.73        86.33 o                         
 -18   8   6         23.04        -85.68        95.04 o                         
 -17   8   6        180.83         14.64        77.73 o                         
 -16   8   6       1275.10       1232.79       101.29 o                         
 -15   8   6       1567.47       1573.33       104.31 o                         
 -14   8   6       3275.63       3043.00       204.63 o                         
 -13   8   6       2429.71       2433.38       167.12 o                         
 -12   8   6       2928.35       3153.18       117.51 o                         
 -11   8   6       3022.11       2707.81       104.72 o                         
 -10   8   6        147.80        234.03        51.15 o                         
  -9   8   6       2011.92       2017.35        88.86 o                         
  -8   8   6       5355.46       5379.64       116.70 o                         
  -7   8   6      10206.96      10149.61       190.51 o                         
  -6   8   6       8245.75       8432.76       182.47 o                         
  -5   8   6       5130.80       5433.66       119.46 o                         
  -4   8   6       9382.07       9527.27       183.13 o                         
  -3   8   6       6626.69       6587.54       158.11 o                         
  -2   8   6       4470.15       4905.80       124.90 o                         
  -1   8   6        356.91        329.52        37.63 o                         
   0   8   6       2295.23       2055.56        90.21 o                         
   1   8   6       7790.54       7605.21       167.11 o                         
   2   8   6       9151.70       9044.47       157.46 o                         
   3   8   6      13547.75      13658.68       240.52 o                         
   4   8   6       8090.93       8179.99       183.15 o                         
   5   8   6       7669.55       8128.75       157.89 o                         
   6   8   6        826.47       1013.42        57.50 o                         
   7   8   6        749.07        802.91        58.36 o                         
   8   8   6        326.87        379.96        50.64 o                         
   9   8   6        586.83        700.15        56.95 o                         
  10   8   6        356.39        489.36        60.68 o                         
  11   8   6       1865.64       2014.88        87.89 o                         
  12   8   6       2410.72       2516.36        93.37 o                         
  13   8   6       2853.54       2914.42       110.96 o                         
  14   8   6        713.91        515.97        79.32 o                         
  15   8   6        188.40        290.68        90.17 o                         
  16   8   6         17.00        224.55       102.30 o                         
  17   8   6         49.85         42.62        83.20 o                         
 -18   9   6       1163.02       1073.89       137.60 o                         
 -17   9   6        891.99        816.87       101.14 o                         
 -16   9   6        816.34        939.36       105.59 o                         
 -15   9   6         31.15         47.44        71.78 o                         
 -14   9   6         18.31        -62.10        62.10 o                         
 -13   9   6        894.65        864.53       110.07 o                         
 -12   9   6       2411.64       2386.59       142.15 o                         
 -11   9   6       1450.33       1280.55       102.77 o                         
 -10   9   6       3059.88       2885.79        95.83 o                         
  -9   9   6       2771.00       2986.93       107.80 o                         
  -8   9   6        830.95        812.47        59.64 o                         
  -7   9   6         39.98         84.57        46.74 o                         
  -6   9   6         23.79        151.62        39.56 o                         
  -5   9   6        518.52        592.40        56.64 o                         
  -4   9   6        278.35        354.86        47.51 o                         
  -3   9   6       4826.30       5014.50       121.97 o                         
  -2   9   6       2114.18       2349.17        92.37 o                         
  -1   9   6        823.60        922.10        63.31 o                         
   0   9   6       5784.37       6203.79       177.14 o                         
   1   9   6       4239.73       4406.39       121.72 o                         
   2   9   6       2133.33       2497.93        82.84 o                         
   3   9   6        420.18        525.06        47.17 o                         
   4   9   6       5280.81       5004.40       106.97 o                         
   5   9   6       4984.01       5187.34       111.27 o                         
   6   9   6       4350.83       4230.29       104.93 o                         
   7   9   6       2417.94       2372.23        91.80 o                         
   8   9   6        274.95        378.54        55.02 o                         
   9   9   6       2695.59       2809.61        96.67 o                         
  10   9   6        979.47       1111.88        71.39 o                         
  11   9   6        431.94        442.61        64.03 o                         
  12   9   6        109.42        171.59        57.32 o                         
  13   9   6         36.45        136.91        66.33 o                         
  14   9   6         86.91        -27.88        72.48 o                         
  15   9   6        490.40        490.86        85.09 o                         
  16   9   6       1082.72       1024.65       105.17 o                         
 -17  10   6        123.69         74.22       144.93 o                         
 -16  10   6        311.45        180.06        86.22 o                         
 -15  10   6        358.16        219.63        82.39 o                         
 -14  10   6       1517.90       1379.43       113.20 o                         
 -13  10   6        412.58        458.87        79.90 o                         
 -12  10   6        882.66        860.97        84.33 o                         
 -11  10   6        650.04        680.52        64.64 o                         
 -10  10   6        124.13        183.98        49.30 o                         
  -9  10   6       2437.17       2669.93        95.87 o                         
  -8  10   6       2836.41       3202.39        99.49 o                         
  -7  10   6       3736.89       3704.81       110.57 o                         
  -6  10   6        534.59        627.31        61.90 o                         
  -5  10   6        401.93        483.70        54.43 o                         
  -4  10   6       2238.98       2603.67       100.25 o                         
  -3  10   6       1206.67       1258.81       204.07 o                         
  -2  10   6        876.09       1063.22        93.68 o                         
  -1  10   6        376.82        515.56        53.19 o                         
   0  10   6       1798.73       1915.99       103.63 o                         
   1  10   6        959.76       1138.71        70.83 o                         
   2  10   6       2419.44       2385.29        88.03 o                         
   3  10   6       3412.80       3563.39       110.51 o                         
   4  10   6       3753.53       3721.92        87.75 o                         
   5  10   6       4779.65       4717.62       111.68 o                         
   6  10   6        766.82        866.12        56.15 o                         
   7  10   6         10.14         76.39        48.43 o                         
   8  10   6        422.65        546.20        62.40 o                         
   9  10   6        698.73        800.34        65.32 o                         
  10  10   6       1157.20       1230.01        78.83 o                         
  11  10   6        248.73        241.90        72.08 o                         
  12  10   6        839.83        740.74        80.17 o                         
  13  10   6        463.96        412.04        90.49 o                         
  14  10   6        132.49         47.02        75.35 o                         
  15  10   6        172.79        139.19        95.10 o                         
 -17  11   6        271.76        130.07       182.09 o                         
 -16  11   6         43.67        -65.32       101.00 o                         
 -15  11   6         21.89        111.95       102.96 o                         
 -14  11   6        101.07         79.86        66.31 o                         
 -13  11   6        778.61        865.77        89.70 o                         
 -12  11   6        342.06        285.87        62.10 o                         
 -11  11   6         19.11         69.61        55.03 o                         
 -10  11   6        450.19        375.80        59.98 o                         
  -9  11   6         86.80         94.28        50.14 o                         
  -8  11   6        415.59        387.38        60.50 o                         
  -7  11   6        160.59        170.46        52.14 o                         
  -6  11   6          9.71         60.06        63.00 o                         
  -5  11   6         12.62        168.64        52.96 o                         
  -4  11   6         29.90        116.94        50.62 o                         
  -3  11   6        187.56        309.59        57.82 o                         
  -2  11   6         24.69         52.01        63.76 o                         
  -1  11   6        656.80        831.94       146.97 o                         
   0  11   6         52.40        190.77        49.66 o                         
   1  11   6        293.61        300.55        49.99 o                         
   2  11   6        660.76        859.42        60.17 o                         
   3  11   6       1418.09       1592.63        83.45 o                         
   4  11   6       1504.69       1614.57        85.44 o                         
   5  11   6        700.93        558.52        52.30 o                         
   6  11   6         97.16        100.50        51.57 o                         
   7  11   6        541.48        757.20        71.26 o                         
   8  11   6        326.57        362.47        99.99 o                         
   9  11   6        570.07        689.23        73.99 o                         
  10  11   6        590.93        484.57        71.25 o                         
  11  11   6        188.00        105.61        65.51 o                         
  12  11   6         96.96        203.93        74.46 o                         
  13  11   6         46.15         40.91        73.65 o                         
  14  11   6         90.79        204.97        88.08 o                         
 -15  12   6        348.30        210.82        88.49 o                         
 -14  12   6        454.02        324.47        79.66 o                         
 -13  12   6        316.78        350.53        85.51 o                         
 -12  12   6          8.39        124.77        64.58 o                         
 -11  12   6         61.40         44.29        58.44 o                         
 -10  12   6        430.29        376.38        64.03 o                         
  -9  12   6         47.15        191.23        73.48 o                         
  -8  12   6        290.76        308.87        62.09 o                         
  -7  12   6        139.72        284.69        68.40 o                         
  -6  12   6        193.24        306.38        62.97 o                         
  -5  12   6        510.95        751.79        74.50 o                         
  -4  12   6        184.74        327.70        62.59 o                         
  -3  12   6        171.22        202.99        55.02 o                         
  -2  12   6         87.83        226.67        61.24 o                         
  -1  12   6        194.66        238.15        66.25 o                         
   0  12   6        581.77        718.18        69.48 o                         
   1  12   6         15.79        152.81        49.65 o                         
   2  12   6         71.98        349.28        57.95 o                         
   3  12   6         81.48        178.78        57.16 o                         
   4  12   6          9.29        102.76        58.38 o                         
   5  12   6        263.75        374.14        70.32 o                         
   6  12   6         13.59         64.77        60.67 o                         
   7  12   6        167.57        192.49        61.02 o                         
   8  12   6         99.87        189.19        78.23 o                         
   9  12   6         13.24        162.59        76.22 o                         
  10  12   6        218.28        414.98        84.41 o                         
  11  12   6          4.33        108.03        70.88 o                         
  12  12   6        136.22        212.03        81.21 o                         
  13  12   6         39.29        111.44       131.16 o                         
 -14  13   6          1.63        -82.96        86.67 o                         
 -13  13   6          4.09        -56.27        87.76 o                         
 -12  13   6         37.42         37.58        68.97 o                         
 -11  13   6          7.93         48.16        74.47 o                         
 -10  13   6        132.75        206.56        66.37 o                         
  -9  13   6        502.14        515.68        76.85 o                         
  -8  13   6        369.67        467.08       102.46 o                         
  -7  13   6        238.08        352.70        75.73 o                         
  -6  13   6         14.44        123.86       109.37 o                         
  -5  13   6         62.94         75.75        65.65 o                         
  -4  13   6         65.98        168.97        65.08 o                         
  -3  13   6        190.17        223.80        66.88 o                         
  -2  13   6         20.39         96.75        60.58 o                         
  -1  13   6         49.28         97.07        76.22 o                         
   0  13   6        147.90        181.04        59.07 o                         
   1  13   6         90.60        245.88        59.45 o                         
   2  13   6        490.64        694.33        78.33 o                         
   3  13   6         73.35        177.14        64.19 o                         
   4  13   6         74.73        182.94        71.47 o                         
   5  13   6        345.42        572.18        77.73 o                         
   6  13   6        130.02        316.02        88.43 o                         
   7  13   6         24.54        197.87        74.33 o                         
   8  13   6        325.38        442.96        77.26 o                         
   9  13   6        710.41        872.60        92.75 o                         
  10  13   6         11.78        181.98        67.56 o                         
  11  13   6          5.76        141.04        94.60 o                         
  12  13   6        174.06        176.22        93.93 o                         
 -13  14   6        314.35        427.66        86.68 o                         
 -12  14   6        258.28        454.24       118.98 o                         
 -11  14   6        114.85        218.43        80.74 o                         
 -10  14   6         48.36         13.05        72.19 o                         
  -9  14   6        173.81        197.72        74.64 o                         
  -8  14   6        165.91        112.54        84.42 o                         
  -7  14   6        119.17         44.35        70.15 o                         
  -6  14   6        124.13        207.08        76.89 o                         
  -5  14   6        458.35        509.11        82.44 o                         
  -4  14   6        313.90        387.35        77.18 o                         
  -3  14   6        218.18        263.69        69.42 o                         
  -2  14   6        352.63        437.28        74.75 o                         
  -1  14   6        160.31        115.53        75.09 o                         
   0  14   6        143.04        250.48        71.87 o                         
   1  14   6         67.83        208.74        68.96 o                         
   2  14   6        357.66        459.27       101.54 o                         
   3  14   6        422.51        671.58       102.74 o                         
   4  14   6        646.01        847.47       128.25 o                         
   5  14   6        261.55        336.01        98.62 o                         
   6  14   6        331.91        498.97        87.04 o                         
   7  14   6         34.47        176.51        78.02 o                         
   8  14   6         53.84        264.12        81.94 o                         
   9  14   6        169.91        348.73        90.17 o                         
  10  14   6        182.38        236.43        90.94 o                         
  11  14   6         79.29        161.16        81.25 o                         
 -11  15   6         32.65         32.49        83.86 o                         
 -10  15   6        372.49        307.50        87.50 o                         
  -9  15   6        488.36        608.14       169.09 o                         
  -8  15   6        639.47        859.96       106.61 o                         
  -7  15   6         59.63         75.90        81.65 o                         
  -6  15   6        350.08        588.69        91.89 o                         
  -5  15   6        307.16        598.93       123.90 o                         
  -4  15   6         42.82        107.25        75.02 o                         
  -3  15   6        500.32        588.52        93.12 o                         
  -2  15   6       1708.34       1836.06       121.56 o                         
  -1  15   6       1788.94       1868.66       108.77 o                         
   0  15   6        464.23        461.68        83.97 o                         
   1  15   6        373.53        501.56        83.05 o                         
   2  15   6        674.89        773.22        94.13 o                         
   3  15   6        246.92        466.30        83.15 o                         
   4  15   6        192.10        316.19        82.53 o                         
   5  15   6        107.73        184.89        80.98 o                         
   6  15   6        496.60        542.44        95.49 o                         
   7  15   6        412.95        390.81       100.88 o                         
   8  15   6        857.62        721.11       105.64 o                         
   9  15   6        605.12        827.14       109.93 o                         
  -9  16   6         26.58         47.01        86.35 o                         
  -8  16   6        410.35        549.00       105.29 o                         
  -7  16   6        839.03       1042.57       115.14 o                         
  -6  16   6       1545.63       1776.62       307.08 o                         
  -5  16   6       1879.07       2114.66       164.00 o                         
  -4  16   6       1054.66       1342.87       118.48 o                         
  -3  16   6        315.00        450.74        90.57 o                         
  -2  16   6        105.70        242.85        74.29 o                         
  -1  16   6        183.32        218.61        76.70 o                         
   0  16   6        343.29        351.07        78.53 o                         
   1  16   6        641.09        643.47       109.09 o                         
   2  16   6       2107.74       2214.91       138.28 o                         
   3  16   6       1734.03       1463.92       140.28 o                         
   4  16   6       1214.43       1219.00       148.08 o                         
   5  16   6        730.47        803.36       111.51 o                         
   6  16   6        139.45        274.28       108.43 o                         
   7  16   6         46.42         51.83       195.55 o                         
  -5  17   6         62.36        151.25       108.29 o                         
  -4  17   6        777.84        843.73       112.41 o                         
  -3  17   6       1788.86       1857.17       142.83 o                         
  -2  17   6       2123.91       1988.47       203.50 o                         
  -1  17   6       2148.28       2194.35       172.10 o                         
   0  17   6       1991.82       2104.21       306.96 o                         
   1  17   6       1094.61       1213.13       170.95 o                         
   2  17   6        205.13        217.90       109.62 o                         
   3  17   6         56.86        180.18        88.24 o                         
 -21   1   7         16.07          9.42        66.27 o                         
 -20   1   7         14.14        103.81        67.81 o                         
 -19   1   7         56.34        109.87        59.35 o                         
 -18   1   7        283.62        381.21        54.48 o                         
 -17   1   7          2.78         21.33        51.73 o                         
 -16   1   7        178.39        241.84        48.09 o                         
 -15   1   7        672.57        724.38        52.06 o                         
 -14   1   7       1102.73       1143.03        55.46 o                         
 -13   1   7        265.26        290.69        37.53 o                         
 -12   1   7          9.20        -26.54        26.54 o                         
 -11   1   7        113.63         84.58        27.12 o                         
 -10   1   7       1069.27       1077.51        41.49 o                         
  -9   1   7       1393.24       1520.40        37.39 o                         
  -8   1   7        295.30        516.65        23.04 o                         
  -7   1   7        651.28        660.75        20.50 o                         
  -6   1   7        174.78        101.87        11.10 o                         
  -5   1   7       2263.24       2447.60        35.84 o                         
  -4   1   7       2613.38       2651.93        39.03 o                         
  -3   1   7       3387.24       3731.58        49.01 o                         
  -2   1   7       4640.16       4595.90        55.08 o                         
  -1   1   7      18051.00      18231.54       213.95 o                         
   0   1   7         45.02        198.55         8.32 o                         
   1   1   7        216.85        214.34        12.95 o                         
   2   1   7        411.04        533.76        15.03 o                         
   3   1   7       4325.21       4325.92        55.51 o                         
   4   1   7       8715.53       9472.64       109.18 o                         
   5   1   7       1653.17       1621.70        32.84 o                         
   6   1   7        213.69        309.50        18.52 o                         
   7   1   7        412.26        468.98        23.54 o                         
   8   1   7        370.76        405.11        25.90 o                         
   9   1   7         87.83        118.47        27.29 o                         
  10   1   7        544.70        597.53        43.14 o                         
  11   1   7        217.31        382.54        39.83 o                         
  12   1   7        262.76        333.90        42.86 o                         
  13   1   7        347.41        499.08        45.10 o                         
  14   1   7        222.92        269.71        53.76 o                         
  15   1   7        365.39        352.30        71.14 o                         
  16   1   7         99.78         17.26        55.64 o                         
  17   1   7         13.03         -8.07        60.79 o                         
  18   1   7          1.83         84.32        71.16 o                         
  19   1   7        135.00         84.53        75.75 o                         
 -21   2   7        312.82        351.94        84.99 o                         
 -20   2   7        211.79        377.17        72.88 o                         
 -19   2   7        206.95        218.77        63.32 o                         
 -18   2   7         78.63         99.38        55.69 o                         
 -17   2   7        739.68        883.60        85.43 o                         
 -16   2   7       1315.01       1334.07        73.60 o                         
 -15   2   7       2570.33       2618.46        85.40 o                         
 -14   2   7       2861.69       2841.38        87.02 o                         
 -13   2   7       1000.00       1019.41        53.06 o                         
 -12   2   7        123.38        181.54        32.89 o                         
 -11   2   7        876.33        822.59        78.05 o                         
 -10   2   7        249.08        210.36        25.81 o                         
  -9   2   7         84.98        103.53        22.56 o                         
  -8   2   7        343.20        461.30        22.56 o                         
  -7   2   7       6244.43       6106.01        89.91 o                         
  -6   2   7        982.54        810.53        34.19 o                         
  -5   2   7       3024.21       3005.41        51.19 o                         
  -4   2   7        229.06        394.65        15.54 o                         
  -3   2   7       7977.90       8332.51       100.11 o                         
  -2   2   7       7776.96       9746.92       152.75 o                         
  -1   2   7       2797.18       3486.07       109.72 o                         
   0   2   7       2491.04       2410.47        38.90 o                         
   1   2   7       1441.96       1624.71        28.37 o                         
   2   2   7       4628.14       5032.66        66.21 o                         
   3   2   7        241.33        264.58        14.58 o                         
   4   2   7        177.40        263.61        16.50 o                         
   5   2   7        628.05        858.22        25.62 o                         
   6   2   7        972.43       1064.28        29.42 o                         
   7   2   7       2737.05       2567.42        47.12 o                         
   8   2   7       1361.75       1383.22        42.29 o                         
   9   2   7        114.13        109.32        26.13 o                         
  10   2   7       1913.91       1769.33        53.88 o                         
  11   2   7        384.88        353.10        39.68 o                         
  12   2   7         20.21         98.71        31.84 o                         
  13   2   7         72.81         84.77        35.61 o                         
  14   2   7         83.65        111.85        50.26 o                         
  15   2   7         34.86         76.19        60.29 o                         
  16   2   7        356.20        409.82        65.37 o                         
  17   2   7        430.48        524.69        75.38 o                         
  18   2   7        581.18        791.32        88.15 o                         
  19   2   7         57.32        121.25        76.95 o                         
 -21   3   7        434.66        439.91        89.04 o                         
 -20   3   7        682.74        722.59       114.92 o                         
 -19   3   7        787.06        992.73       109.58 o                         
 -18   3   7        310.52        352.43        64.80 o                         
 -17   3   7        301.79        446.03        74.09 o                         
 -16   3   7          8.74         51.04        50.37 o                         
 -15   3   7        125.49        232.71        51.19 o                         
 -14   3   7        676.21        653.09        49.81 o                         
 -13   3   7       1563.91       1583.72        80.43 o                         
 -12   3   7       2624.51       2658.28        68.60 o                         
 -11   3   7       2327.50       2348.98        61.91 o                         
 -10   3   7       1716.01       1774.69        57.26 o                         
  -9   3   7       2335.52       2321.73        53.97 o                         
  -8   3   7       1018.18       1212.03        35.95 o                         
  -7   3   7        747.34        917.43        31.46 o                         
  -6   3   7        203.72        295.16        20.36 o                         
  -5   3   7       2677.66       2696.39        56.54 o                         
  -4   3   7       4422.52       4660.46        66.46 o                         
  -3   3   7        338.08        292.88        16.02 o                         
  -2   3   7       9225.45       9507.99       138.39 o                         
  -1   3   7       8435.54       8343.03       140.85 o                         
   0   3   7       1666.16       1933.46        38.30 o                         
   1   3   7       5440.58       5355.79        75.06 o                         
   2   3   7       2417.64       2346.77        41.96 o                         
   3   3   7       9891.21      10234.47       132.22 o                         
   4   3   7      10114.50       9994.60       141.55 o                         
   5   3   7       9174.21       9205.63       116.78 o                         
   6   3   7       4335.24       4076.62        61.38 o                         
   7   3   7       1955.29       1990.99        44.15 o                         
   8   3   7        730.69        852.71        36.06 o                         
   9   3   7        156.89        120.10        27.53 o                         
  10   3   7       4443.45       4309.13        89.70 o                         
  11   3   7       1710.72       1912.37        68.70 o                         
  12   3   7       2333.22       2219.90        71.00 o                         
  13   3   7        952.20        988.15        54.11 o                         
  14   3   7        873.27       1060.02        72.42 o                         
  15   3   7        661.72        697.93        69.98 o                         
  16   3   7         47.38         31.55        73.48 o                         
  17   3   7         64.95         68.12        68.03 o                         
  18   3   7         57.30        -13.21        93.25 o                         
 -21   4   7        121.89        117.14        87.77 o                         
 -20   4   7         12.05        -82.75        82.75 o                         
 -19   4   7        197.38        171.69        66.38 o                         
 -18   4   7        269.22        282.37        66.26 o                         
 -17   4   7       1907.14       2008.35       137.86 o                         
 -16   4   7       1795.96       1895.71        96.80 o                         
 -15   4   7       2365.42       2420.87       109.55 o                         
 -14   4   7        963.29        985.77        63.28 o                         
 -13   4   7        830.97       1095.79        52.63 o                         
 -12   4   7       1439.83       1694.39        83.57 o                         
 -11   4   7       1108.70       1181.22        56.91 o                         
 -10   4   7        172.11        172.92        32.57 o                         
  -9   4   7       5818.12       5653.53       121.37 o                         
  -8   4   7       9581.50       9142.04       145.75 o                         
  -7   4   7      12292.07      12335.52       217.17 o                         
  -6   4   7       4092.50       4245.68        88.94 o                         
  -5   4   7       3618.05       3774.81        60.43 o                         
  -4   4   7         28.37        149.66        14.73 o                         
  -3   4   7       1590.51       1641.95        37.33 o                         
  -2   4   7       2516.32       2818.75        70.89 o                         
  -1   4   7      24590.84      25238.55       425.84 o                         
   0   4   7      28174.18      27550.34       348.83 o                         
   1   4   7       5717.32       5777.22        83.43 o                         
   2   4   7       9129.24       9231.76       122.45 o                         
   3   4   7        113.68        171.48        17.02 o                         
   4   4   7         28.53         88.20        16.55 o                         
   5   4   7       1054.92        993.79        40.62 o                         
   6   4   7       2870.22       2998.81        74.32 o                         
   7   4   7        944.22       1001.62        61.86 o                         
   8   4   7       5421.48       5165.69        82.62 o                         
   9   4   7       1944.47       1874.78        56.90 o                         
  10   4   7       1404.67       1629.29        61.00 o                         
  11   4   7       5755.42       5375.55       107.62 o                         
  12   4   7       1784.43       1936.61        66.32 o                         
  13   4   7          8.03         40.91        36.26 o                         
  14   4   7         82.60        205.52        63.59 o                         
  15   4   7        226.67        355.56        62.74 o                         
  16   4   7         60.00        -47.58        78.33 o                         
  17   4   7        424.86        410.92        76.65 o                         
  18   4   7        896.81        957.59        98.69 o                         
 -20   5   7       1370.55       1572.85       126.02 o                         
 -19   5   7       1290.50       1726.28       101.18 o                         
 -18   5   7         68.35         42.58        66.72 o                         
 -17   5   7        752.28       1022.55        85.10 o                         
 -16   5   7         15.06        -61.99        61.99 o                         
 -15   5   7         15.72        -48.07        48.07 o                         
 -14   5   7        113.53         94.43        54.29 o                         
 -13   5   7       3430.83       3548.14       113.39 o                         
 -12   5   7       6591.96       6636.37       172.50 o                         
 -11   5   7       4419.85       4552.36       108.20 o                         
 -10   5   7       8373.75       7846.10       137.78 o                         
  -9   5   7        625.67        668.19        43.79 o                         
  -8   5   7       3079.13       2972.02        87.83 o                         
  -7   5   7        190.39        252.67        24.36 o                         
  -6   5   7       7311.02       7282.00       105.43 o                         
  -5   5   7       5407.46       4901.78        76.75 o                         
  -4   5   7      48655.43      49495.66       614.08 o                         
  -3   5   7      14385.65      14617.21       196.82 o                         
  -2   5   7      11763.19      12246.67       199.90 o                         
  -1   5   7       3634.11       3571.10        77.06 o                         
   0   5   7         52.40        101.61        17.37 o                         
   1   5   7       1096.53       1209.57        33.42 o                         
   2   5   7       1221.74       1355.11        36.46 o                         
   3   5   7      10348.59      10948.64       157.07 o                         
   4   5   7       4644.49       4885.51        84.04 o                         
   5   5   7       5334.32       5041.71        84.71 o                         
   6   5   7       6840.98       6635.02       232.80 o                         
   7   5   7       4803.22       4644.71        80.55 o                         
   8   5   7       5871.61       6169.89        99.74 o                         
   9   5   7        704.63        803.53        43.79 o                         
  10   5   7       6411.44       6043.46       120.81 o                         
  11   5   7       2234.75       2083.15        73.34 o                         
  12   5   7       4958.18       4688.69       104.83 o                         
  13   5   7       3104.68       3181.54        86.34 o                         
  14   5   7       2595.23       2556.37       106.76 o                         
  15   5   7       2546.32       2633.67       117.66 o                         
  16   5   7        187.53        187.12        71.81 o                         
  17   5   7         44.93         15.13        74.09 o                         
  18   5   7         52.21        204.27        77.52 o                         
 -20   6   7        101.25        125.26        86.13 o                         
 -19   6   7        383.16        420.32        89.70 o                         
 -18   6   7        568.29        619.01        90.83 o                         
 -17   6   7       2400.26       2593.33       127.17 o                         
 -16   6   7       4801.53       5079.41       163.30 o                         
 -15   6   7       2934.49       2794.92       118.29 o                         
 -14   6   7       2294.93       2270.85       134.24 o                         
 -13   6   7       1432.18       1481.52        86.68 o                         
 -12   6   7       1518.18       1584.42        83.49 o                         
 -11   6   7       3309.21       3075.10        78.24 o                         
 -10   6   7       2558.22       2842.75        74.53 o                         
  -9   6   7       7800.53       7352.08       145.57 o                         
  -8   6   7      19805.90      19041.78       286.60 o                         
  -7   6   7      14983.91      14425.53       217.36 o                         
  -6   6   7      13597.61      13543.90       188.96 o                         
  -5   6   7       1723.00       1625.57        46.07 o                         
  -4   6   7       1057.16       1148.39        39.51 o                         
  -3   6   7          6.42         36.68        20.21 o                         
  -2   6   7       2749.94       2838.08        69.78 o                         
  -1   6   7       8529.57       8077.31       161.58 o                         
   0   6   7       9815.49       9770.94       171.92 o                         
   1   6   7      21781.40      20410.72       295.40 o                         
   2   6   7      35972.55      37802.07       481.80 o                         
   3   6   7       3592.80       3330.99        66.98 o                         
   4   6   7       6081.76       6214.73       127.92 o                         
   5   6   7         19.16        168.31        24.51 o                         
   6   6   7       2211.26       1942.78        61.46 o                         
   7   6   7       6236.74       5991.37       106.12 o                         
   8   6   7      10813.42      10436.27       165.37 o                         
   9   6   7      11837.47      11287.52       179.31 o                         
  10   6   7       6883.66       6857.70       119.74 o                         
  11   6   7       4162.57       4131.20       102.34 o                         
  12   6   7       1700.46       1896.32        82.48 o                         
  13   6   7         54.81         55.84        46.83 o                         
  14   6   7        164.45        264.02        72.90 o                         
  15   6   7       1690.77       1953.38       103.79 o                         
  16   6   7       1168.09       1273.99        92.44 o                         
  17   6   7       2583.23       2840.88       156.39 o                         
 -19   7   7       1821.99       1850.04       206.19 o                         
 -18   7   7       1145.85       1070.77       101.09 o                         
 -17   7   7        637.68        640.87        85.72 o                         
 -16   7   7         10.08        -63.01        91.36 o                         
 -15   7   7       1535.28       1391.51       106.79 o                         
 -14   7   7       3395.61       3466.48       127.92 o                         
 -13   7   7       4111.27       4206.37       132.01 o                         
 -12   7   7       8494.10       8430.23       185.57 o                         
 -11   7   7       5990.51       5881.48       144.57 o                         
 -10   7   7       8459.85       8550.98       176.37 o                         
  -9   7   7       4432.59       4347.00       112.04 o                         
  -8   7   7        494.57        590.03        42.28 o                         
  -7   7   7        382.89        442.36        35.04 o                         
  -6   7   7       3534.08       3695.51        83.31 o                         
  -5   7   7      12332.66      11459.68       167.81 o                         
  -4   7   7      24883.85      24698.59       351.23 o                         
  -3   7   7      20022.61      19523.93       284.85 o                         
  -2   7   7      26275.44      26683.48       413.78 o                         
  -1   7   7       8321.83       8259.47       154.41 o                         
   0   7   7       3012.52       3118.60        81.67 o                         
   1   7   7        753.10        925.37        43.75 o                         
   2   7   7       1616.02       1272.27        48.87 o                         
   3   7   7      12547.67      12101.87       190.66 o                         
   4   7   7      23988.56      22631.12       552.36 o                         
   5   7   7      33174.30      31841.62       448.76 o                         
   6   7   7      12327.98      12616.89       229.63 o                         
   7   7   7       7082.84       6899.99       139.21 o                         
   8   7   7       6022.71       6086.77       128.04 o                         
   9   7   7        637.06        694.25        63.21 o                         
  10   7   7        761.62        849.60        60.49 o                         
  11   7   7       3108.12       2980.72        83.23 o                         
  12   7   7       6614.18       6216.70       123.39 o                         
  13   7   7       4960.41       5093.90       163.15 o                         
  14   7   7       4238.80       4333.73       121.67 o                         
  15   7   7       3342.39       3311.59       185.89 o                         
  16   7   7        878.76        637.71        81.94 o                         
  17   7   7        210.76        133.10        85.51 o                         
 -19   8   7        355.84        195.19        90.52 o                         
 -18   8   7       1612.78       1178.06       126.54 o                         
 -17   8   7       2501.56       2464.32       133.01 o                         
 -16   8   7       5861.08       5914.64       178.86 o                         
 -15   8   7       4865.85       4832.56       185.72 o                         
 -14   8   7       4596.98       4822.04       219.19 o                         
 -13   8   7       3158.94       3021.53       118.86 o                         
 -12   8   7         83.41        101.21        53.04 o                         
 -11   8   7       1101.19       1021.09        76.12 o                         
 -10   8   7       6500.08       6401.99       152.65 o                         
  -9   8   7      11016.67      11204.55       193.75 o                         
  -8   8   7      13488.20      13181.57       266.19 o                         
  -7   8   7      17583.13      17604.77       270.81 o                         
  -6   8   7      20543.61      20098.02       367.01 o                         
  -5   8   7       8075.77       7361.10       134.83 o                         
  -4   8   7        885.18       1004.78        52.58 o                         
  -3   8   7       4228.93       3929.13       150.34 o                         
  -2   8   7      10235.56      10168.61       301.62 o                         
  -1   8   7      23052.81      24318.24       505.36 o                         
   0   8   7      23677.15      23127.33       582.70 o                         
   1   8   7      25644.13      25294.82       368.84 o                         
   2   8   7      21689.29      22754.49       412.50 o                         
   3   8   7       6903.27       6879.91       126.86 o                         
   4   8   7        516.76        564.46        40.61 o                         
   5   8   7        468.32        499.96        39.24 o                         
   6   8   7       1735.67       1601.50        83.31 o                         
   7   8   7       6341.88       6096.95       119.43 o                         
   8   8   7      12577.78      12046.73       216.04 o                         
   9   8   7       9665.12       9674.82       181.05 o                         
  10   8   7       4046.13       4088.38       115.12 o                         
  11   8   7       3399.36       3552.33       111.57 o                         
  12   8   7       1989.88       2138.75        87.51 o                         
  13   8   7        205.73        172.74        55.59 o                         
  14   8   7         15.27         78.92        58.42 o                         
  15   8   7       1499.39       1466.34       163.29 o                         
  16   8   7       3791.40       3979.57       189.30 o                         
 -18   9   7       1408.25       1540.26       122.55 o                         
 -17   9   7        619.22        651.08        99.86 o                         
 -16   9   7        141.90        102.42        79.58 o                         
 -15   9   7        343.05        201.35       101.61 o                         
 -14   9   7       2903.52       2950.43       128.67 o                         
 -13   9   7       7161.51       7005.89       232.22 o                         
 -12   9   7       7920.96       8103.94       189.52 o                         
 -11   9   7       7824.45       7652.80       159.11 o                         
 -10   9   7       8105.74       7891.72       160.59 o                         
  -9   9   7       9123.72       8825.40       168.71 o                         
  -8   9   7       2224.21       2102.18        93.84 o                         
  -7   9   7         99.92        128.40        41.71 o                         
  -6   9   7       4954.21       4964.15       132.47 o                         
  -5   9   7      16908.30      16841.65       320.46 o                         
  -4   9   7      15169.17      14448.41       252.39 o                         
  -3   9   7      25069.20      24378.02       392.96 o                         
  -2   9   7      19370.28      19289.84       359.14 o                         
  -1   9   7      16383.24      15972.30       306.93 o                         
   0   9   7       1833.65       2210.66        89.67 o                         
   1   9   7        215.48        191.98        45.40 o                         
   2   9   7       7016.13       6677.34       146.90 o                         
   3   9   7      12101.68      11488.56       208.88 o                         
   4   9   7      16306.18      16059.06       257.78 o                         
   5   9   7      13800.33      13144.28       216.41 o                         
   6   9   7      10032.02       9825.49       173.60 o                         
   7   9   7       6276.92       6069.70       146.28 o                         
   8   9   7       3111.37       3202.07       110.04 o                         
   9   9   7        783.92        982.85        66.73 o                         
  10   9   7        726.13        812.58        67.14 o                         
  11   9   7       3569.36       3373.77       113.90 o                         
  12   9   7       6410.25       6158.28       136.92 o                         
  13   9   7       5716.45       5661.60       163.45 o                         
  14   9   7       4176.53       3712.95       160.82 o                         
  15   9   7       3086.26       2971.15       170.88 o                         
  16   9   7        748.28        643.55       100.41 o                         
 -17  10   7       3064.30       3106.05       260.17 o                         
 -16  10   7       4497.19       4351.38       169.88 o                         
 -15  10   7       5444.34       5366.15       175.91 o                         
 -14  10   7       3858.62       3660.48       145.44 o                         
 -13  10   7       3139.64       3450.72       186.39 o                         
 -12  10   7        202.58        147.19        63.04 o                         
 -11  10   7       1048.10        927.78        71.78 o                         
 -10  10   7       8393.25       7901.55       166.38 o                         
  -9  10   7      20181.20      20153.34       319.76 o                         
  -8  10   7      23700.86      22928.08       353.24 o                         
  -7  10   7      17352.99      17487.35       306.72 o                         
  -6  10   7      16423.19      15949.23       289.36 o                         
  -5  10   7       6990.62       6756.44       166.96 o                         
  -4  10   7         46.60         50.54        42.15 o                         
  -3  10   7       1092.95       1150.08        78.59 o                         
  -2  10   7       8466.22       8323.14       277.23 o                         
  -1  10   7      17704.48      16989.54       476.29 o                         
   0  10   7      16836.03      16962.48       276.91 o                         
   1  10   7      27372.35      27711.07       446.34 o                         
   2  10   7      19501.53      19486.33       307.24 o                         
   3  10   7       9558.56       9548.74       189.84 o                         
   4  10   7       2598.53       2685.22        83.65 o                         
   5  10   7         15.65         45.60        32.07 o                         
   6  10   7       1597.13       1765.71       107.14 o                         
   7  10   7       5558.26       5059.53       138.18 o                         
   8  10   7      13679.57      12895.60       251.58 o                         
   9  10   7      10595.65      10195.02       197.65 o                         
  10  10   7       8368.85       8136.76       174.95 o                         
  11  10   7       5502.87       5272.39       149.21 o                         
  12  10   7       1354.78       1282.97        96.12 o                         
  13  10   7         87.26        118.57        77.74 o                         
  14  10   7        106.91        137.60        94.19 o                         
  15  10   7        781.67        789.96       107.49 o                         
 -17  11   7        227.62        395.87       151.08 o                         
 -16  11   7        172.27         52.05        92.87 o                         
 -15  11   7        287.15        241.91        77.52 o                         
 -14  11   7       2305.22       2440.82       173.34 o                         
 -13  11   7       8517.88       8582.50       192.34 o                         
 -12  11   7       8221.97       8168.52       181.40 o                         
 -11  11   7       4921.56       4971.71       139.52 o                         
 -10  11   7       5224.23       4956.51       135.56 o                         
  -9  11   7       4037.16       3878.00       115.48 o                         
  -8  11   7        675.75        706.28        69.66 o                         
  -7  11   7        147.18        167.59        60.72 o                         
  -6  11   7       5800.55       5814.63       161.77 o                         
  -5  11   7      17562.75      17617.14       347.05 o                         
  -4  11   7      17665.07      17481.08       344.40 o                         
  -3  11   7      25092.18      24924.34       461.58 o                         
  -2  11   7      21293.43      21042.73       736.96 o                         
  -1  11   7      14962.12      15487.91       448.72 o                         
   0  11   7       2540.64       2406.21        98.59 o                         
   1  11   7        354.94        286.36        47.84 o                         
   2  11   7       3987.94       3805.14       107.93 o                         
   3  11   7       5736.84       5559.63       174.14 o                         
   4  11   7      10967.71      11025.03       195.32 o                         
   5  11   7      12451.02      11912.22       193.53 o                         
   6  11   7      13037.48      12953.24       253.99 o                         
   7  11   7      11114.41      11492.09       235.55 o                         
   8  11   7       3472.99       3742.59       201.55 o                         
   9  11   7        796.65        787.08        71.70 o                         
  10  11   7        283.15        409.92        73.30 o                         
  11  11   7       2347.75       2521.20       127.08 o                         
  12  11   7       5153.61       5348.72       177.63 o                         
  13  11   7       5338.49       4996.64       207.34 o                         
  14  11   7       4504.89       4467.50       195.33 o                         
 -15  12   7       3353.17       3717.87       165.73 o                         
 -14  12   7       2454.02       2293.82       121.07 o                         
 -13  12   7       1484.06       1616.25       103.41 o                         
 -12  12   7        186.53         80.69        62.73 o                         
 -11  12   7        541.56        480.25        69.67 o                         
 -10  12   7       1772.04       1795.62        99.50 o                         
  -9  12   7       7722.92       7406.26       176.62 o                         
  -8  12   7      12713.98      12835.19       293.20 o                         
  -7  12   7      13997.64      13495.38       292.96 o                         
  -6  12   7      14353.57      14229.73       302.95 o                         
  -5  12   7       6276.27       6088.86       172.94 o                         
  -4  12   7        269.59        274.04        63.95 o                         
  -3  12   7        390.58        385.46        64.10 o                         
  -2  12   7       3350.54       3221.54       124.72 o                         
  -1  12   7       4051.10       3934.62       156.17 o                         
   0  12   7      13063.20      12801.11       249.04 o                         
   1  12   7      25157.45      24509.20       416.33 o                         
   2  12   7      15366.74      15542.79       289.35 o                         
   3  12   7       7468.17       8249.21       204.21 o                         
   4  12   7       3258.36       3199.83       104.55 o                         
   5  12   7        155.58        274.44        66.46 o                         
   6  12   7        489.33        418.16        87.95 o                         
   7  12   7       4058.48       4218.31       145.08 o                         
   8  12   7      10168.87       9064.15       253.21 o                         
   9  12   7      10622.22      10639.01       235.67 o                         
  10  12   7      11037.60      10865.40       273.85 o                         
  11  12   7       5074.53       4733.97       166.15 o                         
  12  12   7       2221.60       1881.73       135.31 o                         
  13  12   7        551.67        462.25       102.35 o                         
 -14  13   7       2823.70       2511.72       135.61 o                         
 -13  13   7       4855.34       4521.15       454.65 o                         
 -12  13   7       6787.17       6962.06       203.63 o                         
 -11  13   7       4312.80       4040.70       140.29 o                         
 -10  13   7       3807.41       3735.98       132.39 o                         
  -9  13   7       2798.75       2651.47       122.43 o                         
  -8  13   7        484.76        400.79        81.10 o                         
  -7  13   7       1004.67        998.93        92.20 o                         
  -6  13   7       4232.62       4207.71       155.55 o                         
  -5  13   7       8270.56       8632.83       411.01 o                         
  -4  13   7      12558.97      12966.95       288.64 o                         
  -3  13   7      16419.74      16341.80       341.67 o                         
  -2  13   7      13705.24      13770.43       300.46 o                         
  -1  13   7       4894.74       5112.32       160.31 o                         
   0  13   7       2061.30       2103.81       115.21 o                         
   1  13   7        335.42        352.35        61.82 o                         
   2  13   7       4318.97       4094.91       149.32 o                         
   3  13   7       8095.72       8063.04       366.42 o                         
   4  13   7      13075.52      12384.04       327.84 o                         
   5  13   7      17910.08      18136.98       373.40 o                         
   6  13   7      13071.70      13571.80       351.24 o                         
   7  13   7       5241.62       5170.18       173.30 o                         
   8  13   7       1269.92       1138.73        99.07 o                         
   9  13   7         54.04         55.31        71.27 o                         
  10  13   7        314.42        495.64        85.15 o                         
  11  13   7       3344.84       3166.41       152.65 o                         
  12  13   7       3922.29       3794.96       170.86 o                         
 -13  14   7       1108.27        935.55        97.00 o                         
 -12  14   7          2.74        -80.85        80.85 o                         
 -11  14   7        231.61         82.24        88.69 o                         
 -10  14   7       1468.81       1371.09       115.21 o                         
  -9  14   7       4111.16       4005.68       155.55 o                         
  -8  14   7       4599.33       4879.92       192.29 o                         
  -7  14   7       6449.02       6468.75       198.77 o                         
  -6  14   7       7633.50       7688.08       217.67 o                         
  -5  14   7       5156.09       5140.76       172.28 o                         
  -4  14   7        982.66       1091.12        97.44 o                         
  -3  14   7        178.07         63.02        66.57 o                         
  -2  14   7       2024.39       1884.10       111.71 o                         
  -1  14   7       3170.93       3422.59       139.82 o                         
   0  14   7      12979.13      12831.02       292.98 o                         
   1  14   7      19717.42      19751.39       380.53 o                         
   2  14   7      13857.33      14497.16       536.68 o                         
   3  14   7       8350.74       8249.78       253.92 o                         
   4  14   7       2475.86       2386.35       139.44 o                         
   5  14   7         27.80        172.76        73.35 o                         
   6  14   7       1352.18       1248.46       124.39 o                         
   7  14   7       6090.72       5830.67       191.29 o                         
   8  14   7       6236.16       5985.11       203.44 o                         
   9  14   7       7848.99       7580.66       325.33 o                         
  10  14   7       5267.84       5547.26       367.47 o                         
 -11  15   7       4972.11       4875.03       180.16 o                         
 -10  15   7       3341.32       3593.71       185.82 o                         
  -9  15   7       3177.86       2893.97       215.91 o                         
  -8  15   7        378.28        287.57        90.53 o                         
  -7  15   7        178.13         97.25        81.61 o                         
  -6  15   7       2753.39       2396.80       158.82 o                         
  -5  15   7       7661.79       7819.20       224.94 o                         
  -4  15   7      11509.93      11630.74       284.54 o                         
  -3  15   7      12001.53      12240.58       293.75 o                         
  -2  15   7      10223.66      10659.57       238.62 o                         
  -1  15   7       3128.91       3384.07       133.80 o                         
   0  15   7       1233.21       1436.39       112.01 o                         
   1  15   7        566.46        578.20       142.41 o                         
   2  15   7       5115.12       4917.03       174.05 o                         
   3  15   7       8058.69       8076.55       227.76 o                         
   4  15   7       9477.44       9555.46       252.99 o                         
   5  15   7       5936.79       6186.46       203.04 o                         
   6  15   7       4009.16       3735.58       285.28 o                         
   7  15   7       2554.17       3038.46       223.35 o                         
   8  15   7        791.65        836.38       117.60 o                         
   9  15   7          3.27        116.80       110.51 o                         
  -9  16   7       4271.96       4456.42       193.84 o                         
  -8  16   7       5715.54       5759.65       212.62 o                         
  -7  16   7       6091.52       6442.28       218.55 o                         
  -6  16   7       5757.60       5827.84       230.97 o                         
  -5  16   7       4448.86       4687.06       338.17 o                         
  -4  16   7        786.35        813.94       105.05 o                         
  -3  16   7        187.14        121.97        84.77 o                         
  -2  16   7       1689.63       1610.97       108.62 o                         
  -1  16   7       5177.50       5192.48       171.97 o                         
   0  16   7       7502.95       7507.73       205.01 o                         
   1  16   7       7959.14       8468.55       271.60 o                         
   2  16   7       4938.22       5386.83       223.68 o                         
   3  16   7       2519.22       2863.05       180.91 o                         
   4  16   7        386.22        381.65       104.84 o                         
   5  16   7         79.72         49.91        82.43 o                         
   6  16   7       1097.90        993.81       124.77 o                         
  -5  17   7       3574.07       4102.41       228.76 o                         
  -4  17   7       5426.16       5649.34       213.79 o                         
  -3  17   7       5308.54       5853.22       216.22 o                         
  -2  17   7       3027.54       2955.83       165.93 o                         
  -1  17   7       1733.28       1840.52       158.45 o                         
   0  17   7        494.76        494.08       153.94 o                         
   1  17   7         15.11         -3.08       123.91 o                         
   2  17   7        411.70        466.97       121.09 o                         
 -21   0   8        563.17        502.39       154.77 o                         
 -20   0   8       3215.19       2854.98       235.07 o                         
 -19   0   8       4926.82       5240.24       200.71 o                         
 -18   0   8       5772.36       5972.12       200.10 o                         
 -17   0   8       8692.49       9096.90       449.72 o                         
 -16   0   8       4584.41       4935.64       252.27 o                         
 -15   0   8        768.06        893.42        73.22 o                         
 -14   0   8         11.81          9.53        43.96 o                         
 -13   0   8        204.53        266.42        48.40 o                         
 -12   0   8       9666.04       9634.68       204.75 o                         
 -11   0   8      26822.04      25544.16       442.53 o                         
 -10   0   8      63007.84      60941.61      1148.68 o                         
  -9   0   8      58203.03      56964.98       829.37 o                         
  -8   0   8      44947.66      42966.29       709.30 o                         
  -7   0   8      12713.37      14217.78       221.30 o                         
  -6   0   8       1701.99       1993.91        45.64 o                         
  -5   0   8       8908.73       9388.99       149.12 o                         
  -4   0   8      12630.58      13071.31       199.03 o                         
  -3   0   8      32091.93      34050.69       449.45 o                         
  -2   0   8       2786.63       2743.72        49.92 o                         
  -1   0   8      47650.98      45558.68       734.63 o                         
   0   0   8      17126.48      17201.47       231.59 o                         
   1   0   8      59503.88      60093.51      1642.86 o                         
   2   0   8       6379.43       6591.31       127.38 o                         
   3   0   8       2937.25       2794.65        66.79 o                         
   4   0   8      24555.94      25068.50       375.41 o                         
   5   0   8      34742.64      35430.44       525.07 o                         
   6   0   8      28039.31      27991.97       422.93 o                         
   7   0   8      37107.09      36763.19       549.73 o                         
   8   0   8      27547.32      27291.22       418.91 o                         
   9   0   8       5137.15       5196.70       114.95 o                         
  10   0   8        147.16        262.26        68.56 o                         
  11   0   8       1907.66       1903.96       193.15 o                         
  12   0   8       1428.55       1561.26       124.28 o                         
  13   0   8       5659.75       5531.37       149.47 o                         
  14   0   8       6915.98       6842.40       210.94 o                         
  15   0   8       6726.46       6237.04       215.92 o                         
  16   0   8       3332.07       3159.78       307.31 o                         
  17   0   8       2771.77       3052.35       174.66 o                         
  18   0   8       2523.21       2639.12       229.26 o                         
 -21   1   8       2055.00       2028.06       121.73 o                         
 -20   1   8       2351.89       2675.32       128.02 o                         
 -19   1   8        852.58       1238.95        82.87 o                         
 -18   1   8         84.73          8.54        47.72 o                         
 -17   1   8       1328.96       1170.47        68.81 o                         
 -16   1   8       9415.93       8839.81       143.57 o                         
 -15   1   8      11301.94      11289.80       179.93 o                         
 -14   1   8      12571.87      13088.31       197.65 o                         
 -13   1   8      20586.48      20449.45       280.73 o                         
 -12   1   8      13847.63      13735.14       215.16 o                         
 -11   1   8       1977.05       1867.66        76.78 o                         
 -10   1   8         65.37         64.87        22.86 o                         
  -9   1   8       5134.04       5083.62        74.28 o                         
  -8   1   8      41749.50      43958.60       714.45 o                         
  -7   1   8      18597.52      18844.53       202.66 o                         
  -6   1   8      54032.79      54505.55       587.27 o                         
  -5   1   8      23619.48      22884.76       254.95 o                         
  -4   1   8      29879.25      30720.39       355.62 o                         
  -3   1   8      32411.24      32995.79       358.52 o                         
  -2   1   8       3972.19       4105.25        56.80 o                         
  -1   1   8       4599.99       4474.32        61.09 o                         
   0   1   8      25307.97      25880.63       255.50 o                         
   1   1   8      25821.35      26120.34       305.62 o                         
   2   1   8      14841.23      15039.99       183.28 o                         
   3   1   8      42953.25      42089.07       433.78 o                         
   4   1   8      62883.57      64044.30       655.42 o                         
   5   1   8      13809.50      14318.59       191.66 o                         
   6   1   8       6277.13       6605.39        85.20 o                         
   7   1   8       1821.27       1736.77        39.31 o                         
   8   1   8       1744.43       1632.23        43.12 o                         
   9   1   8       4706.76       4624.15        80.59 o                         
  10   1   8      13697.34      12755.55       204.49 o                         
  11   1   8      16028.79      16035.00       232.04 o                         
  12   1   8      13862.90      13599.62       193.30 o                         
  13   1   8       7856.55       7934.26       132.01 o                         
  14   1   8       2173.42       2189.91        97.43 o                         
  15   1   8        233.28        163.85        58.35 o                         
  16   1   8         90.47        102.17        60.12 o                         
  17   1   8       1548.16       1672.14        95.32 o                         
  18   1   8       2958.14       3993.82       181.30 o                         
 -21   2   8        392.43        246.91        83.36 o                         
 -20   2   8       1703.95       1600.96        96.99 o                         
 -19   2   8       4805.18       4688.04       122.81 o                         
 -18   2   8       6406.53       6637.94       153.86 o                         
 -17   2   8       8837.18       8875.35       273.93 o                         
 -16   2   8       5502.37       5370.37       125.46 o                         
 -15   2   8        786.87       1286.23        62.86 o                         
 -14   2   8         78.62         34.35        34.28 o                         
 -13   2   8       1439.49       1219.51        55.42 o                         
 -12   2   8      12258.22      11901.04       176.31 o                         
 -11   2   8      26889.29      26131.25       320.84 o                         
 -10   2   8      31715.05      30792.91       375.34 o                         
  -9   2   8      30719.30      29279.88       349.42 o                         
  -8   2   8       6457.59       6093.34       102.36 o                         
  -7   2   8       6576.60       6163.04        85.85 o                         
  -6   2   8       3297.02       3046.42        54.47 o                         
  -5   2   8       8246.38       8763.22       120.69 o                         
  -4   2   8      21671.80      22542.24       236.09 o                         
  -3   2   8      83854.04      83311.25       943.72 o                         
  -2   2   8      83061.50      84340.88      1133.98 o                         
  -1   2   8      66669.20      68997.62       924.09 o                         
   0   2   8      20879.78      21082.57       249.11 o                         
   1   2   8      17443.07      18226.31       205.90 o                         
   2   2   8       4713.44       5278.21        69.86 o                         
   3   2   8         22.84         23.55        10.48 o                         
   4   2   8      21681.31      21787.14       234.19 o                         
   5   2   8      30574.97      30871.11       366.09 o                         
   6   2   8      24440.32      23471.44       254.66 o                         
   7   2   8      36093.06      35326.71       375.35 o                         
   8   2   8      21735.74      22074.04       246.06 o                         
   9   2   8       9670.00       9762.07       131.28 o                         
  10   2   8       1398.75       1643.77        56.56 o                         
  11   2   8         34.71        139.89        34.34 o                         
  12   2   8        958.00       1088.40        67.77 o                         
  13   2   8       6127.64       6065.08       128.62 o                         
  14   2   8       6127.36       6321.67       152.38 o                         
  15   2   8       5376.11       5269.20       136.33 o                         
  16   2   8       3349.91       3332.25       121.51 o                         
  17   2   8       2869.87       3016.46       127.96 o                         
  18   2   8       1357.98       1043.56        98.42 o                         
 -21   3   8       1132.57       1199.59       119.13 o                         
 -20   3   8       1684.93       1895.53       115.91 o                         
 -19   3   8        576.66        834.73        78.55 o                         
 -18   3   8         44.20        -54.82        54.82 o                         
 -17   3   8       1182.66        999.19        78.18 o                         
 -16   3   8       6589.01       6568.06       175.12 o                         
 -15   3   8      13989.45      14075.81       390.69 o                         
 -14   3   8      14313.96      14574.06       216.31 o                         
 -13   3   8      16262.95      15873.95       273.05 o                         
 -12   3   8       8506.76       8177.14       133.93 o                         
 -11   3   8       2155.39       2345.67        65.01 o                         
 -10   3   8       1633.90       1577.61        50.63 o                         
  -9   3   8       1126.92       1304.16        37.21 o                         
  -8   3   8       6955.42       7225.78       114.66 o                         
  -7   3   8      30362.39      29333.12       374.29 o                         
  -6   3   8      48670.76      49189.58       607.50 o                         
  -5   3   8      33318.66      33742.46       418.93 o                         
  -4   3   8      41485.71      41468.99       480.67 o                         
  -3   3   8      47367.71      47840.84       518.11 o                         
  -2   3   8      12051.45      11801.05       191.72 o                         
  -1   3   8       2073.94       1948.70        48.10 o                         
   0   3   8      30378.31      30574.70       382.94 o                         
   1   3   8      49475.61      49564.79       537.86 o                         
   2   3   8      30957.24      30646.51       360.33 o                         
   3   3   8      18053.87      17520.55       214.74 o                         
   4   3   8       6271.26       6136.21        84.17 o                         
   5   3   8       9506.27       9819.28       123.19 o                         
   6   3   8       5405.73       5801.47        94.60 o                         
   7   3   8        257.79        643.40        55.27 o                         
   8   3   8       2468.43       2339.29        63.10 o                         
   9   3   8       3356.18       3224.32        63.28 o                         
  10   3   8      12933.11      12476.72       175.15 o                         
  11   3   8      15238.69      14929.91       205.29 o                         
  12   3   8      10479.72      10459.70       158.75 o                         
  13   3   8       6124.49       6012.84       115.57 o                         
  14   3   8       1512.18       1522.95        91.85 o                         
  15   3   8        219.57        221.22        59.09 o                         
  16   3   8        399.08        467.00        72.27 o                         
  17   3   8        876.02        996.43        87.84 o                         
  18   3   8       1908.40       1819.07       132.30 o                         
 -21   4   8        592.45        458.75        92.70 o                         
 -20   4   8       2217.80       1882.57       182.56 o                         
 -19   4   8       3844.78       3720.69       158.05 o                         
 -18   4   8       4785.39       4683.28       161.32 o                         
 -17   4   8       4862.42       4881.59       134.29 o                         
 -16   4   8       4784.32       4675.48       141.73 o                         
 -15   4   8       1777.98       1759.13        82.96 o                         
 -14   4   8          3.15         18.33        40.80 o                         
 -13   4   8       1807.11       1828.11        70.98 o                         
 -12   4   8       4455.68       4502.64       124.67 o                         
 -11   4   8      18659.43      17662.31       262.37 o                         
 -10   4   8      22892.47      23160.90       336.44 o                         
  -9   4   8      25734.90      24568.16       382.33 o                         
  -8   4   8      16040.06      15026.35       205.59 o                         
  -7   4   8       9170.37       8945.36       153.63 o                         
  -6   4   8       2573.94       2554.50        48.17 o                         
  -5   4   8       3788.38       3927.85        62.38 o                         
  -4   4   8      16430.85      16282.87       200.05 o                         
  -3   4   8      53910.36      54070.95       665.36 o                         
  -2   4   8      71708.19      73440.27      1101.74 o                         
  -1   4   8      41379.14      44148.82       649.19 o                         
   0   4   8      11143.56      11228.52       195.56 o                         
   1   4   8       4987.44       5006.74        80.57 o                         
   2   4   8       4064.71       4867.89        74.84 o                         
   3   4   8         21.24        100.42        15.74 o                         
   4   4   8       1308.54       1247.58        45.56 o                         
   5   4   8      10728.52       9996.76       136.97 o                         
   6   4   8      14937.14      14285.17       175.98 o                         
   7   4   8      19209.27      18758.39       237.07 o                         
   8   4   8      10081.49      10285.36       144.04 o                         
   9   4   8       7251.02       7455.19       125.58 o                         
  10   4   8       3301.27       3657.07        80.97 o                         
  11   4   8       1784.12       2054.92        79.57 o                         
  12   4   8        498.15        752.64        51.00 o                         
  13   4   8       2133.77       2091.25        79.90 o                         
  14   4   8       4902.11       4941.24       142.55 o                         
  15   4   8       6440.97       6261.07       153.32 o                         
  16   4   8       2671.53       2570.93       112.55 o                         
  17   4   8       2682.62       2526.32       201.65 o                         
  18   4   8       1106.92        986.65       103.11 o                         
 -20   5   8       1087.15       1239.41       124.41 o                         
 -19   5   8        265.17        419.75        88.69 o                         
 -18   5   8         14.89        -56.68        68.87 o                         
 -17   5   8       1353.20       1181.77        87.21 o                         
 -16   5   8       2382.29       2449.95       130.82 o                         
 -15   5   8       4708.11       5001.18       187.75 o                         
 -14   5   8       7890.26       7653.35       182.79 o                         
 -13   5   8       9127.01       9428.94       193.86 o                         
 -12   5   8       7303.34       7328.12       139.13 o                         
 -11   5   8       1968.18       1979.32        96.56 o                         
 -10   5   8         45.77         90.58        30.65 o                         
  -9   5   8       5555.25       5699.44       118.65 o                         
  -8   5   8      13488.04      13515.01       204.01 o                         
  -7   5   8      17788.31      17989.50       242.55 o                         
  -6   5   8      19644.29      19160.97       239.59 o                         
  -5   5   8      22699.62      21589.49       280.70 o                         
  -4   5   8       8428.81       7642.73       114.48 o                         
  -3   5   8       2867.68       2668.88        54.27 o                         
  -2   5   8        525.98        592.71        32.32 o                         
  -1   5   8       4035.33       4313.62        88.97 o                         
   0   5   8       5610.63       5647.85        90.57 o                         
   1   5   8      10029.23       9864.31       133.37 o                         
   2   5   8      15134.68      15140.80       194.10 o                         
   3   5   8      20861.26      20668.67       295.33 o                         
   4   5   8      25048.39      24481.36       319.79 o                         
   5   5   8      13746.54      14020.40       186.93 o                         
   6   5   8       2293.55       2495.82        59.70 o                         
   7   5   8         12.28         79.73        27.17 o                         
   8   5   8       2255.88       2403.96        56.18 o                         
   9   5   8       4138.54       3870.71        77.81 o                         
  10   5   8       6332.61       6200.93       111.85 o                         
  11   5   8      12502.48      11909.96       177.20 o                         
  12   5   8      11919.20      11542.56       191.00 o                         
  13   5   8       5841.12       5624.65       140.76 o                         
  14   5   8       1360.18       1128.51        85.68 o                         
  15   5   8         30.59         44.96        60.43 o                         
  16   5   8        361.13        409.34        77.80 o                         
  17   5   8       1280.89       1303.87       126.86 o                         
  18   5   8       2147.52       2068.00       207.63 o                         
 -20   6   8       1489.74       1465.94       115.65 o                         
 -19   6   8       2582.28       2877.03       156.62 o                         
 -18   6   8       2947.50       2901.28       168.46 o                         
 -17   6   8       2734.29       2908.68       135.04 o                         
 -16   6   8       2115.06       2182.90       125.52 o                         
 -15   6   8        388.46        426.29        70.71 o                         
 -14   6   8         74.70        -53.62        53.62 o                         
 -13   6   8       1090.67        822.13        88.72 o                         
 -12   6   8       3751.27       3841.20        97.22 o                         
 -11   6   8       6828.54       6703.37       130.48 o                         
 -10   6   8      18459.16      17477.50       271.40 o                         
  -9   6   8      26810.55      26887.17       421.28 o                         
  -8   6   8      16776.83      16300.00       269.31 o                         
  -7   6   8        865.52        820.94        36.85 o                         
  -6   6   8       1793.84       1873.52        47.05 o                         
  -5   6   8       4864.48       5355.45        91.09 o                         
  -4   6   8       5676.63       5945.46       105.81 o                         
  -3   6   8       3234.18       3323.31        72.64 o                         
  -2   6   8       5707.67       6066.32       122.20 o                         
  -1   6   8      11758.65      11248.68       198.31 o                         
   0   6   8      13781.30      12603.13       195.00 o                         
   1   6   8       8626.57       8741.00       132.33 o                         
   2   6   8       2414.68       2477.40        53.82 o                         
   3   6   8         82.34        160.93        24.14 o                         
   4   6   8        360.05        485.39        55.61 o                         
   5   6   8       5754.56       5516.88       113.86 o                         
   6   6   8      13264.43      12497.16       212.71 o                         
   7   6   8      13548.67      13313.12       200.04 o                         
   8   6   8      12921.09      12570.25       175.42 o                         
   9   6   8       8244.28       8219.74       146.84 o                         
  10   6   8       2989.24       2941.35        91.81 o                         
  11   6   8        273.59        261.96        45.55 o                         
  12   6   8        325.06        465.58        47.27 o                         
  13   6   8       1948.01       2184.80        95.56 o                         
  14   6   8       3563.41       3755.03       117.69 o                         
  15   6   8       3717.29       3633.54       133.59 o                         
  16   6   8       2965.48       2728.94       126.93 o                         
  17   6   8       1172.26       1022.80       112.59 o                         
 -19   7   8         97.53         63.89       100.65 o                         
 -18   7   8         34.03         64.90        79.41 o                         
 -17   7   8        735.36        577.19        87.79 o                         
 -16   7   8       1176.33       1075.24       133.07 o                         
 -15   7   8       3037.02       2799.29       195.57 o                         
 -14   7   8       4290.32       4434.88       277.26 o                         
 -13   7   8       5519.76       5544.63       148.19 o                         
 -12   7   8       3921.66       3665.69       143.12 o                         
 -11   7   8        373.14        344.70        53.17 o                         
 -10   7   8       3671.32       3714.63       122.75 o                         
  -9   7   8       7057.02       7037.54       183.21 o                         
  -8   7   8      12735.91      12821.30       204.90 o                         
  -7   7   8      14509.80      14570.23       194.17 o                         
  -6   7   8      12749.83      12382.93       193.65 o                         
  -5   7   8      13647.04      13353.45       240.93 o                         
  -4   7   8       5985.21       5992.10       109.74 o                         
  -3   7   8        181.33        158.89        26.15 o                         
  -2   7   8       2578.85       2827.35        84.51 o                         
  -1   7   8       3808.91       4053.15       109.31 o                         
   0   7   8       5704.75       5667.16       100.40 o                         
   1   7   8       7181.69       7433.66       120.26 o                         
   2   7   8      15838.65      15705.69       224.24 o                         
   3   7   8      11919.90      11984.76       205.56 o                         
   4   7   8      19237.13      19215.07       286.74 o                         
   5   7   8       9922.17      10006.80       166.17 o                         
   6   7   8        689.66        790.05        42.73 o                         
   7   7   8        325.02        408.47        47.74 o                         
   8   7   8       1216.08       1493.43        76.39 o                         
   9   7   8       2648.54       2473.60        84.59 o                         
  10   7   8       2245.52       2200.69       109.00 o                         
  11   7   8       3828.63       3773.12        94.40 o                         
  12   7   8       3275.95       3284.96        96.33 o                         
  13   7   8       2509.26       2644.79       119.63 o                         
  14   7   8       1428.32       1369.23        82.25 o                         
  15   7   8         15.24         31.23        66.64 o                         
  16   7   8          4.20        -50.16        81.00 o                         
  17   7   8        137.24        215.25       107.89 o                         
 -19   8   8        781.64        752.54       102.69 o                         
 -18   8   8       1478.00       1457.68       124.46 o                         
 -17   8   8       1956.93       1846.82       118.11 o                         
 -16   8   8        239.06        248.61        80.24 o                         
 -15   8   8         83.17        135.99       108.40 o                         
 -14   8   8        350.58        312.36       176.02 o                         
 -13   8   8       1361.52       1355.24       146.92 o                         
 -12   8   8       1347.83       1299.84        83.04 o                         
 -11   8   8       3021.76       3028.81       111.71 o                         
 -10   8   8       5033.32       4873.01       121.33 o                         
  -9   8   8       4532.73       4787.55       110.78 o                         
  -8   8   8       1995.93       2191.79        71.05 o                         
  -7   8   8        121.81         96.95        29.17 o                         
  -6   8   8         97.17        140.16        28.64 o                         
  -5   8   8         59.67        123.75        28.24 o                         
  -4   8   8      10752.04      11006.97       201.84 o                         
  -3   8   8      13206.25      13879.21       323.71 o                         
  -2   8   8      20499.65      21589.27       539.75 o                         
  -1   8   8      10548.45      11141.50       225.25 o                         
   0   8   8       4517.11       5202.04       100.58 o                         
   1   8   8       1361.98       1509.90        65.17 o                         
   2   8   8         95.93        232.94        36.67 o                         
   3   8   8        340.05        415.68        36.82 o                         
   4   8   8       1510.58       1412.22        62.16 o                         
   5   8   8       7148.41       6728.24       126.87 o                         
   6   8   8       8081.21       7485.40       165.78 o                         
   7   8   8       2381.28       2684.93       122.76 o                         
   8   8   8       6113.43       5982.63       132.46 o                         
   9   8   8       4248.89       4166.03       111.69 o                         
  10   8   8       2629.96       2457.65        94.74 o                         
  11   8   8        126.68        124.84        46.60 o                         
  12   8   8        456.31        606.01        56.58 o                         
  13   8   8        643.75        723.72        70.64 o                         
  14   8   8       1339.06       1358.80        93.38 o                         
  15   8   8       1412.04       1501.73       112.78 o                         
  16   8   8       1439.00       1375.61       137.95 o                         
 -18   9   8         15.70         96.34        89.83 o                         
 -17   9   8        403.70        248.10        87.34 o                         
 -16   9   8       1372.64       1254.31       107.24 o                         
 -15   9   8       2390.50       2296.63       168.30 o                         
 -14   9   8       3405.20       3684.59       145.01 o                         
 -13   9   8       2096.66       1889.96       144.68 o                         
 -12   9   8       1160.04       1134.91        72.55 o                         
 -11   9   8        421.23        340.42        52.51 o                         
 -10   9   8        208.55        277.88        49.37 o                         
  -9   9   8        418.04        536.67        53.35 o                         
  -8   9   8       1064.88       1119.69        90.72 o                         
  -7   9   8       2146.84       2186.61        90.87 o                         
  -6   9   8       2881.01       3058.22       120.50 o                         
  -5   9   8       7897.29       8041.73       161.99 o                         
  -4   9   8       5896.89       5954.82       140.30 o                         
  -3   9   8        537.07        683.40        51.60 o                         
  -2   9   8       1480.07       1762.98        81.79 o                         
  -1   9   8        403.94        392.05        53.08 o                         
   0   9   8       4172.32       3954.34       104.61 o                         
   1   9   8       4849.44       4894.71       112.01 o                         
   2   9   8       8166.14       8966.54       257.62 o                         
   3   9   8       1924.54       2303.21        87.67 o                         
   4   9   8        812.79       1025.40        88.87 o                         
   5   9   8        584.78        635.67        43.59 o                         
   6   9   8         14.70         54.96        30.32 o                         
   7   9   8         94.58        107.47        44.70 o                         
   8   9   8        361.43        395.65        56.08 o                         
   9   9   8       2285.39       2449.30        98.59 o                         
  10   9   8       2177.72       2132.14        99.79 o                         
  11   9   8       1286.66       1250.03        76.45 o                         
  12   9   8       1534.14       1444.51        74.73 o                         
  13   9   8        399.07        358.76        66.01 o                         
  14   9   8        282.06        222.68        71.30 o                         
  15   9   8         20.41         47.84        80.66 o                         
 -17  10   8        261.07         75.52       122.53 o                         
 -16  10   8        177.48        177.82        84.98 o                         
 -15  10   8         14.42         -5.62        88.75 o                         
 -14  10   8        104.20         91.76        62.60 o                         
 -13  10   8        482.55        505.74        68.99 o                         
 -12  10   8        323.69        318.59        64.74 o                         
 -11  10   8       1489.93       1351.97        89.51 o                         
 -10  10   8       1012.73       1046.07        89.14 o                         
  -9  10   8       1385.46       1450.69       107.57 o                         
  -8  10   8        366.41        336.38        50.15 o                         
  -7  10   8         35.97         82.94        43.92 o                         
  -6  10   8        192.18        328.57        55.06 o                         
  -5  10   8         28.58        156.50        52.19 o                         
  -4  10   8       1514.77       1466.60       109.72 o                         
  -3  10   8       4801.91       4624.43       137.80 o                         
  -2  10   8       6201.61       6383.23       168.29 o                         
  -1  10   8       1211.82       1451.06        91.59 o                         
   0  10   8       1817.88       2086.34        82.27 o                         
   1  10   8        244.35        403.66        44.09 o                         
   2  10   8        147.75        255.72        42.68 o                         
   3  10   8         32.36        110.40        35.30 o                         
   4  10   8         25.97         24.24        36.16 o                         
   5  10   8        533.78        599.69        47.37 o                         
   6  10   8       2128.53       2223.34        97.05 o                         
   7  10   8        717.56        792.20        68.81 o                         
   8  10   8        115.33        245.13        57.55 o                         
   9  10   8        568.71        567.42        66.77 o                         
  10  10   8        570.68        659.63        66.78 o                         
  11  10   8         25.38        171.64        62.96 o                         
  12  10   8         78.30        210.07        60.27 o                         
  13  10   8         62.68        -33.49        70.73 o                         
  14  10   8        350.73        226.30        92.17 o                         
  15  10   8        662.99        484.50        93.72 o                         
 -17  11   8         23.66       -102.11       114.10 o                         
 -16  11   8         40.59        -44.72        92.26 o                         
 -15  11   8         12.43         -6.84        69.43 o                         
 -14  11   8        221.87        175.22        68.18 o                         
 -13  11   8         11.26         66.48        61.01 o                         
 -12  11   8        868.47        774.06        84.39 o                         
 -11  11   8       2216.84       2099.15       100.26 o                         
 -10  11   8        465.01        415.55        65.07 o                         
  -9  11   8         28.79        120.23        50.28 o                         
  -8  11   8         17.69         99.33        55.05 o                         
  -7  11   8       1307.67       1050.84        81.77 o                         
  -6  11   8        701.93        806.65        73.21 o                         
  -5  11   8       2730.52       2594.99       109.62 o                         
  -4  11   8       2754.20       2804.92       111.93 o                         
  -3  11   8        222.28        314.14        57.81 o                         
  -2  11   8       1138.52       1361.16        86.24 o                         
  -1  11   8        576.67        628.95        79.54 o                         
   0  11   8        127.97        282.16        51.61 o                         
   1  11   8        276.69        377.97        54.87 o                         
   2  11   8       1799.22       1910.66        83.23 o                         
   3  11   8       2450.92       2626.05        86.17 o                         
   4  11   8       1124.94       1352.66        70.34 o                         
   5  11   8        512.47        584.13        62.57 o                         
   6  11   8        249.27        307.56        59.62 o                         
   7  11   8         21.66        310.64        57.80 o                         
   8  11   8        324.79        425.10        64.55 o                         
   9  11   8         64.75        178.44        58.14 o                         
  10  11   8        223.55        187.07        64.36 o                         
  11  11   8        497.44        473.44        66.61 o                         
  12  11   8        185.28        235.40        84.93 o                         
  13  11   8         55.83         18.10        79.46 o                         
  14  11   8         68.92        101.40        84.46 o                         
 -15  12   8         35.06        -52.85        91.90 o                         
 -14  12   8         21.13        -28.25        74.74 o                         
 -13  12   8        332.25        176.91        70.21 o                         
 -12  12   8          8.33        -21.43        64.46 o                         
 -11  12   8         26.71        -33.18        57.88 o                         
 -10  12   8        135.04        181.42        61.69 o                         
  -9  12   8        287.19        372.97        67.65 o                         
  -8  12   8        237.08        335.50        79.18 o                         
  -7  12   8         63.81        146.86        60.25 o                         
  -6  12   8        100.56        255.27        62.02 o                         
  -5  12   8        209.22        185.76        61.07 o                         
  -4  12   8          3.77         -5.95        52.00 o                         
  -3  12   8        170.99        317.16        62.86 o                         
  -2  12   8        736.07        723.35        87.01 o                         
  -1  12   8         74.50        214.55        55.70 o                         
   0  12   8        134.79        310.74        60.51 o                         
   1  12   8          2.11        181.68        47.47 o                         
   2  12   8          3.59         73.41        58.17 o                         
   3  12   8        335.08        449.47        50.75 o                         
   4  12   8         20.91        122.29        42.75 o                         
   5  12   8         12.32         68.89        54.97 o                         
   6  12   8         75.84        107.90        66.20 o                         
   7  12   8        136.14        260.52        65.72 o                         
   8  12   8        208.60        211.62        64.18 o                         
   9  12   8         13.78        174.52        66.46 o                         
  10  12   8          9.02         55.79        77.39 o                         
  11  12   8         16.84         57.81        69.17 o                         
  12  12   8         27.33        105.62        77.07 o                         
  13  12   8         42.13         78.73        94.85 o                         
 -14  13   8        125.98        -60.05        89.07 o                         
 -13  13   8          9.59        -91.04        91.04 o                         
 -12  13   8          9.76         43.72        74.23 o                         
 -11  13   8          6.59          5.39        63.77 o                         
 -10  13   8         18.64         -1.39        61.06 o                         
  -9  13   8         11.41         96.14        62.32 o                         
  -8  13   8          3.59          7.76        66.43 o                         
  -7  13   8         17.18        -54.11        63.96 o                         
  -6  13   8          2.91         68.40        62.15 o                         
  -5  13   8         25.64        174.58        98.80 o                         
  -4  13   8          6.26         84.56        65.87 o                         
  -3  13   8         44.99        163.87        62.89 o                         
  -2  13   8         17.49        -15.43        59.05 o                         
  -1  13   8        101.78        161.46        60.24 o                         
   0  13   8         34.55        190.76        82.60 o                         
   1  13   8        114.24        263.12        63.72 o                         
   2  13   8        309.82        387.60        73.42 o                         
   3  13   8         43.41        109.36        49.59 o                         
   4  13   8          7.29        116.29        71.19 o                         
   5  13   8         52.80        258.65        69.79 o                         
   6  13   8          0.11        134.27        66.10 o                         
   7  13   8        113.92        264.25        73.99 o                         
   8  13   8          5.88         38.58        78.07 o                         
   9  13   8        124.33        196.91        69.00 o                         
  10  13   8        301.39        416.74        92.30 o                         
  11  13   8        290.02        318.03        83.90 o                         
 -13  14   8          3.37         19.43        76.30 o                         
 -12  14   8         15.02        -40.53        80.94 o                         
 -11  14   8          8.44        -85.02        85.02 o                         
 -10  14   8         15.24         10.43        71.00 o                         
  -9  14   8        518.81        603.91       100.93 o                         
  -8  14   8        314.54        376.39        84.32 o                         
  -7  14   8        481.23        564.54        88.70 o                         
  -6  14   8        409.61        520.31        81.76 o                         
  -5  14   8         58.56        221.88        71.78 o                         
  -4  14   8        530.83        552.49        84.48 o                         
  -3  14   8        596.84        721.04       119.40 o                         
  -2  14   8       1777.23       1466.58       106.53 o                         
  -1  14   8        919.14        890.42        88.72 o                         
   0  14   8        569.95        776.90        89.42 o                         
   1  14   8        325.51        508.99        78.63 o                         
   2  14   8        330.06        488.49       100.34 o                         
   3  14   8          7.33        125.99        83.65 o                         
   4  14   8        139.18        268.67        80.21 o                         
   5  14   8        252.83        474.35        87.86 o                         
   6  14   8        326.60        385.05        84.67 o                         
   7  14   8        328.77        417.54        90.21 o                         
   8  14   8        948.20        922.41       105.94 o                         
   9  14   8        305.64        345.61        91.77 o                         
  10  14   8         88.30        208.58        87.94 o                         
 -11  15   8        153.49        324.46        91.20 o                         
 -10  15   8          9.73         27.80        78.72 o                         
  -9  15   8        215.37        231.46       111.38 o                         
  -8  15   8        133.29        101.52        85.41 o                         
  -7  15   8        273.73        372.89       110.39 o                         
  -6  15   8        607.78        812.76       101.55 o                         
  -5  15   8       1420.32       1381.19       111.34 o                         
  -4  15   8        829.37        916.50        98.00 o                         
  -3  15   8        671.37        777.69        95.99 o                         
  -2  15   8        626.51        733.93        84.06 o                         
  -1  15   8          8.18        122.39        64.04 o                         
   0  15   8        133.20        344.85        80.44 o                         
   1  15   8        645.85        694.46       102.56 o                         
   2  15   8       2500.80       2216.52       187.51 o                         
   3  15   8       2698.79       2662.28       141.65 o                         
   4  15   8       2596.58       2506.20       143.54 o                         
   5  15   8       1731.66       1720.46       125.55 o                         
   6  15   8        136.93        226.84        93.21 o                         
   7  15   8         35.08        198.88        89.32 o                         
   8  15   8        204.85        375.50       118.73 o                         
  -9  16   8       1487.26       1932.52       265.33 o                         
  -8  16   8        879.69       1102.08       120.58 o                         
  -7  16   8        365.49        461.69       101.75 o                         
  -6  16   8         91.87        165.99        88.68 o                         
  -5  16   8         70.78        228.92       153.48 o                         
  -4  16   8        267.43        151.52       113.67 o                         
  -3  16   8        809.06        821.65        94.45 o                         
  -2  16   8       1280.85       1113.69       100.33 o                         
  -1  16   8       1449.51       1308.39       104.65 o                         
   0  16   8        562.74        696.01        88.75 o                         
   1  16   8        507.69        490.38       112.32 o                         
   2  16   8         12.51         61.12       107.31 o                         
   3  16   8        488.58        448.00        91.95 o                         
   4  16   8        596.78        548.68       112.14 o                         
   5  16   8       1269.19       1188.57       119.95 o                         
   6  16   8        939.98        996.80       132.15 o                         
  -4  17   8       1341.59       1283.91       125.56 o                         
  -3  17   8        743.48        747.38       110.81 o                         
  -2  17   8        451.43        427.47       104.84 o                         
  -1  17   8         36.05        -55.56        99.76 o                         
   0  17   8        693.78        689.09       123.90 o                         
   1  17   8       2253.85       2175.43       179.84 o                         
   2  17   8       1837.06       1641.43       206.71 o                         
 -21   1   9          5.53         71.49        96.87 o                         
 -20   1   9         46.93         56.06        73.79 o                         
 -19   1   9         20.83         83.78        56.08 o                         
 -18   1   9        236.17        281.80        52.84 o                         
 -17   1   9          7.22        -28.53        51.87 o                         
 -16   1   9         55.25         62.17        36.05 o                         
 -15   1   9         83.80         60.39        34.58 o                         
 -14   1   9         12.97          9.15        30.32 o                         
 -13   1   9        207.22        336.35        35.25 o                         
 -12   1   9        567.18        599.11        36.03 o                         
 -11   1   9         57.94         73.19        23.51 o                         
 -10   1   9         74.19         95.57        14.27 o                         
  -9   1   9        432.10        410.76        19.74 o                         
  -8   1   9        398.13        504.30        21.44 o                         
  -7   1   9         87.16        114.43        13.28 o                         
  -6   1   9       1964.90       1964.74        33.94 o                         
  -5   1   9       1388.16       1760.83        32.23 o                         
  -4   1   9       2925.48       3586.64        50.46 o                         
  -3   1   9       2062.56       2269.57        30.79 o                         
  -2   1   9       1315.03       1300.25        37.31 o                         
  -1   1   9       2595.13       3264.58        64.63 o                         
   0   1   9       6025.21       6226.19        77.16 o                         
   1   1   9        275.38        349.67        16.62 o                         
   2   1   9        448.95        572.73        25.12 o                         
   3   1   9       3532.14       4114.27        54.79 o                         
   4   1   9       2816.78       3063.93        46.39 o                         
   5   1   9       3346.60       3525.75        53.53 o                         
   6   1   9        603.66        660.10        26.55 o                         
   7   1   9         99.29         86.37        20.60 o                         
   8   1   9         12.36         46.74        20.25 o                         
   9   1   9        131.80        204.21        23.78 o                         
  10   1   9       1064.11       1216.55        51.73 o                         
  11   1   9       1551.22       1588.06        59.17 o                         
  12   1   9         80.03         92.95        36.11 o                         
  13   1   9          6.39         12.36        34.03 o                         
  14   1   9         43.52        147.99        59.51 o                         
  15   1   9        129.56         71.39        54.12 o                         
  16   1   9         29.18          4.10        58.93 o                         
  17   1   9        221.89        366.62        71.84 o                         
  18   1   9        221.31        329.88       109.23 o                         
 -21   2   9        375.60        491.37       107.16 o                         
 -20   2   9        354.85        603.75        85.20 o                         
 -19   2   9         12.77          7.21        50.99 o                         
 -18   2   9         16.07         42.76        46.87 o                         
 -17   2   9         68.39        181.58        57.30 o                         
 -16   2   9         90.56        139.76        53.29 o                         
 -15   2   9        124.02         96.59        39.84 o                         
 -14   2   9       1472.58       1517.45        69.82 o                         
 -13   2   9        437.18        394.27        38.94 o                         
 -12   2   9        735.96        740.23        38.84 o                         
 -11   2   9        631.14        671.90        33.00 o                         
 -10   2   9       1375.89       1423.15        43.82 o                         
  -9   2   9       2425.95       2358.84        48.02 o                         
  -8   2   9       1355.93       1390.64        35.10 o                         
  -7   2   9         26.85         92.23        17.09 o                         
  -6   2   9       2634.24       2723.17        52.73 o                         
  -5   2   9       1930.77       1977.61        39.36 o                         
  -4   2   9        325.78        434.35        21.01 o                         
  -3   2   9       3856.42       4130.52        58.64 o                         
  -2   2   9      17388.14      18509.67       255.33 o
[truncated: 693,201 more chars]
