# Supplementary material for: The crystal structure of bis­{3,5-di­fluoro-2-[4-(2,4,6-tri­methyl­phen­yl)pyridin-2-yl]phen­yl}(picolinato)iridium(III) and its 4-tert-butyl­pyridin-2-yl analogue
Source: Acta Crystallogr E Crystallogr Commun. 2018 Sep 21;74(Pt 10):1467–70. doi: 10.1107/S2056989018012409 (PMC6176426; doi:10.1107/S2056989018012409)
Supplement: Supplementary file 3 [file e-74-01467-2sup3.hkl]

data_2                                                                          
_shelx_title ' 18062zz in P2(1)/c MEK/Hexane PLATON/SQUEEZE'                    
_shelx_refln_list_code          4                                               
_shelx_F_calc_maximum      389.88                                               
_exptl_crystal_F_000      1592.00                                               
_reflns_d_resolution_high  0.6991                                               
                                                                                
loop_                                                                           
 _space_group_symop_operation_xyz                                               
 'x, y, z'                                                                      
 '-x, y+1/2, -z+1/2'                                                            
 '-x, -y, -z'                                                                   
 'x, -y-1/2, z-1/2'                                                             
                                                                                
_cell_length_a    14.7519                                                       
_cell_length_b    14.4121                                                       
_cell_length_c    18.5425                                                       
_cell_angle_alpha  90.000                                                       
_cell_angle_beta  104.776                                                       
_cell_angle_gamma  90.000                                                       
                                                                                
_shelx_F_squared_multiplier     1.000                                           
                                                                                
loop_                                                                           
 _refln_index_h                                                                 
 _refln_index_k                                                                 
 _refln_index_l                                                                 
 _refln_F_squared_calc                                                          
 _refln_F_squared_meas                                                          
 _refln_F_squared_sigma                                                         
 _refln_observed_status                                                         
   2   0   0      49085.67      46599.61       572.09 o                         
   3   0   0       5124.56       4313.89        77.41 o                         
   4   0   0       4145.69       4054.95        82.78 o                         
   5   0   0      22387.21      21246.52       259.75 o                         
   6   0   0      35291.51      34247.84       396.58 o                         
   7   0   0      32690.35      33169.59       395.61 o                         
   8   0   0      61077.21      60634.14       675.97 o                         
   9   0   0        759.73       1090.72       117.30 o                         
  10   0   0      22008.14      22716.28       315.44 o                         
  11   0   0      16912.96      17607.70       420.42 o                         
  12   0   0       3899.84       4062.38       177.59 o                         
  13   0   0      17746.72      18885.51       470.03 o                         
  14   0   0         60.49          1.29       127.84 o                         
  15   0   0       9842.53      10928.50       375.05 o                         
  16   0   0      12435.52      13044.74       423.44 o                         
  17   0   0       1511.90       1342.13       203.45 o                         
  18   0   0      11262.04      11608.25       426.97 o                         
  19   0   0        202.23        522.78       239.50 o                         
  20   0   0       5018.95       5004.08       425.44 o                         
   2   1   0      15710.46      16743.16       137.17 o                         
   3   1   0        183.53        246.05        22.76 o                         
   4   1   0        539.11        830.40        36.06 o                         
   5   1   0        177.85        142.90        27.99 o                         
   6   1   0       5838.18       6191.80        87.68 o                         
   7   1   0       1764.18       1849.80        62.61 o                         
   8   1   0       2912.91       3353.84        70.27 o                         
   9   1   0       3159.26       3093.04        81.21 o                         
  10   1   0        918.00       1005.28        55.19 o                         
  11   1   0        346.65        360.36        71.52 o                         
  12   1   0        155.06        245.55        72.20 o                         
  13   1   0         14.31         19.78        75.05 o                         
  14   1   0        995.71       1088.28       117.86 o                         
  15   1   0        233.50        243.36       106.46 o                         
  16   1   0         16.36       -101.83       101.83 o                         
  17   1   0       1224.29       1388.90       142.37 o                         
  18   1   0        361.86        634.84       140.38 o                         
  19   1   0        610.32        720.85       172.22 o                         
  20   1   0          9.16         76.12       160.94 o                         
   0   2   0      91917.11      90396.89      2399.29 o                         
   1   2   0       3630.43       3755.55        39.77 o                         
   2   2   0      57606.43      57572.77       378.81 o                         
   3   2   0      50114.86      47941.40       344.64 o                         
   4   2   0       1312.81       1324.18        39.60 o                         
   5   2   0      52680.79      52170.96       449.51 o                         
   6   2   0      13761.46      14005.98       140.86 o                         
   7   2   0      40808.26      39914.53       341.38 o                         
   8   2   0      30927.90      28900.28       268.39 o                         
   9   2   0       3295.28       3269.33        78.71 o                         
  10   2   0      28746.75      28521.35       300.96 o                         
  11   2   0      10996.12      11185.95       233.08 o                         
  12   2   0       2797.99       2826.78       143.54 o                         
  13   2   0      11620.17      12667.84       358.58 o                         
  14   2   0        889.70        921.63       128.72 o                         
  15   2   0       9632.62      10169.05       277.07 o                         
  16   2   0       5250.72       5694.74       211.02 o                         
  17   2   0        655.53        578.26       127.38 o                         
  18   2   0       6400.68       6611.19       354.67 o                         
  19   2   0        574.28        413.70       159.44 o                         
  20   2   0       3260.05       2996.75       201.08 o                         
   1   3   0       2296.86       2870.89        39.87 o                         
   2   3   0      66009.85      64807.52       442.25 o                         
   3   3   0      16151.94      15725.08       140.18 o                         
   4   3   0      14580.37      14537.59       124.39 o                         
   5   3   0       1325.68       1636.96        44.05 o                         
   6   3   0      19319.41      18845.61       174.84 o                         
   7   3   0       4971.24       4824.93        76.15 o                         
   8   3   0        521.71        652.44        44.26 o                         
   9   3   0      21322.30      20691.19       215.42 o                         
  10   3   0       6163.98       6137.86       125.03 o                         
  11   3   0       3542.34       3643.85       116.83 o                         
  12   3   0       1960.70       2038.73       129.99 o                         
  13   3   0       1466.48       1211.37       102.54 o                         
  14   3   0      11677.95      11825.71       270.23 o                         
  15   3   0        921.96        740.50       134.60 o                         
  16   3   0       1868.13       2047.60       171.32 o                         
  17   3   0       1802.70       1694.92       153.23 o                         
  18   3   0         22.62       -117.57       117.57 o                         
  19   3   0       1645.40       1325.78       188.29 o                         
  20   3   0       1294.57       1246.78       163.07 o                         
   0   4   0      27602.69      27085.40       302.17 o                         
   1   4   0      28267.47      28229.43       223.46 o                         
   2   4   0      58626.88      58578.38       436.52 o                         
   3   4   0      14398.64      14629.52       119.91 o                         
   4   4   0        194.78        334.93        25.93 o                         
   5   4   0      43008.42      41846.09       331.33 o                         
   6   4   0       1115.37       1087.84        41.34 o                         
   7   4   0       6625.80       6439.93        87.10 o                         
   8   4   0      14398.22      13802.27       154.05 o                         
   9   4   0        212.15        227.76        39.99 o                         
  10   4   0      12753.55      12738.32       188.19 o                         
  11   4   0       5029.24       5239.45       151.43 o                         
  12   4   0       1324.29       1535.72       135.65 o                         
  13   4   0       5286.33       5235.65       166.36 o                         
  14   4   0        299.65        137.89       104.31 o                         
  15   4   0       4180.33       4044.39       187.53 o                         
  16   4   0       3297.10       3335.09       244.71 o                         
  17   4   0        853.62        803.03       150.40 o                         
  18   4   0       5020.75       4978.19       310.67 o                         
  19   4   0        377.05        364.36       152.18 o                         
   1   5   0       8052.06       7282.73        87.65 o                         
   2   5   0      51907.79      51554.36       407.98 o                         
   3   5   0       5354.24       5567.04        78.44 o                         
   4   5   0      68300.66      66471.96       469.64 o                         
   5   5   0       4178.93       4344.63        72.20 o                         
   6   5   0      27674.37      26150.63       222.33 o                         
   7   5   0      15410.55      14520.52       153.99 o                         
   8   5   0        621.85        630.08        40.72 o                         
   9   5   0      17011.02      16968.98       198.93 o                         
  10   5   0       2160.27       2283.66        83.50 o                         
  11   5   0       7758.61       7805.09       187.57 o                         
  12   5   0       9706.59       9299.83       338.13 o                         
  13   5   0       1899.31       1816.56       109.53 o                         
  14   5   0      12888.05      13141.80       339.45 o                         
  15   5   0       3139.94       3465.41       164.24 o                         
  16   5   0       3664.75       3632.98       175.18 o                         
  17   5   0       5403.51       5050.54       222.98 o                         
  18   5   0         13.84         19.81       129.07 o                         
  19   5   0       5321.21       5240.69       337.31 o                         
   0   6   0       1932.18       2408.13        74.23 o                         
   1   6   0         99.86         97.19        26.51 o                         
   2   6   0      18629.93      18846.77       169.52 o                         
   3   6   0       2033.84       2108.23        61.32 o                         
   4   6   0       4388.56       4533.00        67.49 o                         
   5   6   0       7901.72       8488.36        97.49 o                         
   6   6   0       1356.73       1622.38        54.77 o                         
   7   6   0        143.87        108.42        31.64 o                         
   8   6   0       1002.66       1030.44        53.34 o                         
   9   6   0        402.07        513.88        53.62 o                         
  10   6   0       6562.80       6769.35       134.13 o                         
  11   6   0        902.52        918.40       112.65 o                         
  12   6   0         25.64          0.17        99.21 o                         
  13   6   0       3285.09       3156.02       177.91 o                         
  14   6   0         86.51        -18.60        87.01 o                         
  15   6   0        809.10        799.20       124.67 o                         
  16   6   0        664.59        604.99       151.10 o                         
  17   6   0        176.37        107.17       121.80 o                         
  18   6   0       1378.79       1292.56       169.77 o                         
  19   6   0        666.31        743.79       336.47 o                         
   1   7   0      42463.02      42394.46       338.75 o                         
   2   7   0       6607.90       6389.66        97.54 o                         
   3   7   0      14535.10      14746.46       142.15 o                         
   4   7   0      45809.11      44717.93       336.58 o                         
   5   7   0       1460.31       1685.81        51.18 o                         
   6   7   0      17496.45      17220.18       168.75 o                         
   7   7   0      20079.21      20422.64       218.22 o                         
   8   7   0       5272.62       5275.34       104.70 o                         
   9   7   0      40536.06      40589.38       400.19 o                         
  10   7   0       4427.67       4420.13       129.90 o                         
  11   7   0      16361.61      16897.70       282.17 o                         
  12   7   0      20220.51      20684.78       564.44 o                         
  13   7   0        236.93        186.79       113.51 o                         
  14   7   0      13689.67      13829.65       300.69 o                         
  15   7   0       2957.47       3103.03       182.71 o                         
  16   7   0       3390.96       3122.70       198.57 o                         
  17   7   0       8627.92       8387.38       263.07 o                         
  18   7   0         34.89        -87.71       131.05 o                         
  19   7   0       7223.59       7061.45       286.68 o                         
   0   8   0      13774.66      14186.26       208.10 o                         
   1   8   0        264.82        315.24        34.54 o                         
   2   8   0        364.29        518.62        36.55 o                         
   3   8   0        233.99        248.06        31.62 o                         
   4   8   0        893.82       1125.08        46.09 o                         
   5   8   0       1417.14       1453.81        54.58 o                         
   6   8   0         63.27         88.50        33.74 o                         
   7   8   0         18.41         -2.55        37.90 o                         
   8   8   0       1891.38       2129.12        83.10 o                         
   9   8   0       1555.30       1713.35        87.82 o                         
  10   8   0        927.17       1043.34        94.12 o                         
  11   8   0       1157.55       1283.53       127.40 o                         
  12   8   0         26.37          6.18        82.24 o                         
  13   8   0        188.45         76.76       102.19 o                         
  14   8   0         56.44        -32.33       100.33 o                         
  15   8   0         81.96          9.29       113.03 o                         
  16   8   0         45.23       -110.00       110.00 o                         
  17   8   0        340.21        499.52       127.83 o                         
  18   8   0        341.75        240.86       134.80 o                         
   1   9   0      22819.46      22099.80       207.85 o                         
   2   9   0      10397.99      10021.44       137.82 o                         
   3   9   0       7057.08       6715.51        97.32 o                         
   4   9   0      35586.82      35126.78       294.06 o                         
   5   9   0        601.65        629.44        41.96 o                         
   6   9   0      12030.54      12048.76       148.07 o                         
   7   9   0      14783.80      14484.41       222.89 o                         
   8   9   0       2701.76       2820.07       117.92 o                         
   9   9   0      14760.26      14920.90       272.78 o                         
  10   9   0       2347.57       2603.61       131.98 o                         
  11   9   0      19818.93      20112.04       327.36 o                         
  12   9   0      13685.89      14576.17       299.27 o                         
  13   9   0       1062.00       1193.26       158.82 o                         
  14   9   0      10823.26      11025.58       277.99 o                         
  15   9   0       2709.14       2694.58       174.17 o                         
  16   9   0       2624.90       2299.24       182.27 o                         
  17   9   0       4943.49       4785.00       240.96 o                         
  18   9   0         54.64       -140.85       140.85 o                         
   0  10   0       8325.90       7826.26       187.96 o                         
   1  10   0       3329.51       3083.08        74.78 o                         
   2  10   0       7010.59       7013.87       106.53 o                         
   3  10   0       4653.26       4715.68       100.91 o                         
   4  10   0         54.64         33.27        38.52 o                         
   5  10   0       5751.01       5927.97       122.34 o                         
   6  10   0       2166.41       2156.46        84.42 o                         
   7  10   0       5710.62       5777.25       129.83 o                         
   8  10   0       3869.67       3843.75       119.68 o                         
   9  10   0         10.12         92.23        76.68 o                         
  10  10   0       6569.24       6974.00       182.16 o                         
  11  10   0       2961.70       3172.57       190.57 o                         
  12  10   0        864.74        903.43       116.85 o                         
  13  10   0       4355.41       4681.91       181.02 o                         
  14  10   0         41.87         23.92       126.42 o                         
  15  10   0       2816.20       2611.73       247.99 o                         
  16  10   0        529.20        554.89       132.34 o                         
  17  10   0        302.30         10.67       126.50 o                         
   1  11   0      10854.63      11003.03       142.86 o                         
   2  11   0       4568.00       4494.53       121.58 o                         
   3  11   0       1106.02       1278.71        69.61 o                         
   4  11   0      18500.95      18658.83       251.62 o                         
   5  11   0        404.91        444.67        53.61 o                         
   6  11   0       7819.17       8114.90       151.76 o                         
   7  11   0       6675.35       6660.25       143.92 o                         
   8  11   0       1130.41       1100.42        86.96 o                         
   9  11   0       8154.33       8331.97       195.02 o                         
  10  11   0        167.03        222.77        93.54 o                         
  11  11   0       4087.54       4197.63       175.16 o                         
  12  11   0       5027.14       4781.75       191.43 o                         
  13  11   0         82.77         69.49       104.95 o                         
  14  11   0       4252.51       4293.86       221.87 o                         
  15  11   0       1054.80        990.35       151.05 o                         
  16  11   0       1582.34       1444.56       171.98 o                         
  17  11   0       2479.07       2388.96       205.45 o                         
   0  12   0      11398.38      12001.97       282.47 o                         
   1  12   0        887.88        944.81        66.24 o                         
   2  12   0      11909.08      11856.59       210.50 o                         
   3  12   0      11987.60      12358.22       193.80 o                         
   4  12   0       1488.85       1416.92        82.82 o                         
   5  12   0      15573.93      16062.89       231.51 o                         
   6  12   0       3335.53       3534.30       107.66 o                         
   7  12   0       7191.35       7544.52       159.61 o                         
   8  12   0      10685.44      10730.06       223.42 o                         
   9  12   0          9.46        -27.12        78.95 o                         
  10  12   0      11105.53      11552.14       241.68 o                         
  11  12   0       3325.40       3593.09       192.16 o                         
  12  12   0        763.60        751.28       108.17 o                         
  13  12   0       7519.42       7742.40       242.15 o                         
  14  12   0        228.37        284.80       137.86 o                         
  15  12   0       2926.83       2755.84       277.07 o                         
  16  12   0       1155.86       1088.51       210.70 o                         
   1  13   0       1537.70       1837.26       114.26 o                         
   2  13   0       1117.62       1234.83        94.19 o                         
   3  13   0        553.88        639.83        70.99 o                         
   4  13   0       1978.24       2226.69       103.71 o                         
   5  13   0       1149.24       1362.07        88.13 o                         
   6  13   0       4132.13       4306.73       136.57 o                         
   7  13   0        933.70        825.09        95.86 o                         
   8  13   0        465.92        483.94        96.11 o                         
   9  13   0       2121.13       2102.04       139.90 o                         
  10  13   0        340.88        411.05       119.12 o                         
  11  13   0        483.98        432.20       102.23 o                         
  12  13   0       1173.84       1247.05       182.67 o                         
  13  13   0        187.74         95.69       101.14 o                         
  14  13   0       1575.28       1828.56       161.28 o                         
  15  13   0         27.15         -6.92       122.13 o                         
   0  14   0      17829.79      18910.39       396.61 o                         
   1  14   0       2995.12       3203.79       153.37 o                         
   2  14   0       9370.31       9646.35       178.90 o                         
   3  14   0      16676.99      16702.90       247.71 o                         
   4  14   0         49.61        -59.40        59.40 o                         
   5  14   0      16176.05      16585.15       233.98 o                         
   6  14   0       4355.20       4470.26       167.48 o                         
   7  14   0       8170.20       8183.08       192.97 o                         
   8  14   0      12033.45      12772.80       258.60 o                         
   9  14   0        452.83        464.11       108.28 o                         
  10  14   0      13058.53      13536.69       280.37 o                         
  11  14   0       4785.17       4977.95       250.92 o                         
  12  14   0       2097.81       2110.61       166.20 o                         
  13  14   0       6579.72       6478.72       426.77 o                         
  14  14   0        109.22        111.89       115.39 o                         
   1  15   0        112.01         84.29        68.38 o                         
   2  15   0          8.32         46.92        62.93 o                         
   3  15   0          3.54         15.82        64.51 o                         
   4  15   0        329.75        350.48        66.63 o                         
   5  15   0        254.14        230.91        74.68 o                         
   6  15   0         32.11         86.42        78.85 o                         
   7  15   0         18.49         18.74        79.34 o                         
   8  15   0        706.34        827.51       105.58 o                         
   9  15   0        434.47        487.27       117.64 o                         
  10  15   0         84.99        155.30       100.37 o                         
  11  15   0        364.11        323.61       108.25 o                         
  12  15   0        257.67        304.15       124.31 o                         
  13  15   0        106.48       -108.14       110.02 o                         
   0  16   0      20148.02      20706.86       445.36 o                         
   1  16   0       2233.14       2416.21       141.91 o                         
   2  16   0      10263.45      10285.58       200.71 o                         
   3  16   0       9056.93       9511.63       204.16 o                         
   4  16   0        745.84        820.85        89.02 o                         
   5  16   0       8477.15       8644.37       186.24 o                         
   6  16   0       3026.33       3292.51       136.96 o                         
   7  16   0       2666.97       2588.37       126.88 o                         
   8  16   0       8206.92       8680.69       257.63 o                         
   9  16   0         95.62         18.00        94.25 o                         
  10  16   0       7058.07       7207.59       245.56 o                         
  11  16   0       3297.02       2935.18       177.65 o                         
  12  16   0       2207.27       1997.53       159.18 o                         
   1  17   0       4171.82       4382.52       261.65 o                         
   2  17   0       1000.95       1090.55        98.74 o                         
   3  17   0       1705.36       1869.05       117.36 o                         
   4  17   0       2699.60       2662.81       143.12 o                         
   5  17   0        120.79          3.60        82.12 o                         
   6  17   0       2993.79       3173.43       141.73 o                         
   7  17   0       1778.47       1856.12       122.17 o                         
   8  17   0         98.89         46.25       101.65 o                         
   9  17   0       1801.93       1617.22       163.99 o                         
  10  17   0        144.61        -43.21       138.02 o                         
  11  17   0       1383.81       1177.13       202.08 o                         
   0  18   0       6929.36       7182.87       268.21 o                         
   1  18   0        904.38       1100.21       102.23 o                         
   2  18   0       2527.84       2511.88       142.85 o                         
   3  18   0       3238.95       3204.15       154.52 o                         
   4  18   0         84.00        -69.29        78.47 o                         
   5  18   0       4045.45       4114.94       181.29 o                         
   6  18   0        922.68        848.18       103.18 o                         
   7  18   0       1808.22       1786.69       137.85 o                         
   8  18   0       5166.05       5082.00       196.25 o                         
   9  18   0         28.75        -44.67       112.48 o                         
   1  19   0       6655.57       6600.34       189.00 o                         
   2  19   0       2711.14       2658.22       162.90 o                         
   3  19   0       1772.04       1714.55       127.92 o                         
   4  19   0       6048.15       5682.61       258.80 o                         
   5  19   0         13.38        -83.98       100.30 o                         
   6  19   0       2846.95       2343.98       134.47 o                         
   7  19   0       3082.23       2959.30       200.22 o                         
   0  20   0       2131.79       2106.62       170.19 o                         
   1  20   0        549.48        554.41       101.61 o                         
   2  20   0        136.04        -21.44        93.68 o                         
   3  20   0        414.53        193.89        94.79 o                         
   4  20   0         12.92        -91.38        91.38 o                         
 -20   1   1       3515.83       3426.98       225.28 o                         
 -19   1   1       3160.57       3197.01       199.88 o                         
 -18   1   1       1087.78       1274.24       160.13 o                         
 -17   1   1      11951.97      12219.18       295.06 o                         
 -16   1   1        347.66        241.84       109.01 o                         
 -15   1   1      12954.33      13783.61       365.73 o                         
 -14   1   1      12173.26      12602.27       274.46 o                         
 -13   1   1       1643.79       1849.29       122.43 o                         
 -12   1   1      20404.80      20914.66       314.62 o                         
 -11   1   1       3764.09       3816.94       117.54 o                         
 -10   1   1      18950.64      18602.12       193.60 o                         
  -9   1   1      30052.91      30292.52       294.53 o                         
  -8   1   1         42.62         57.45        32.00 o                         
  -7   1   1      71976.66      70822.83       540.78 o                         
  -6   1   1       4496.57       4346.63        65.35 o                         
  -5   1   1      10553.71      10152.80       100.19 o                         
  -4   1   1     105274.79     102119.42       797.08 o                         
  -3   1   1       1841.92       2104.59        38.56 o                         
  -2   1   1      94757.96      91354.80       917.21 o                         
   1   1   1      93605.34      91162.77      1839.97 o                         
   2   1   1       9335.59       9521.37        77.81 o                         
   3   1   1      19217.73      19560.25       159.93 o                         
   4   1   1      39150.72      38022.55       320.78 o                         
   5   1   1       6193.35       6094.41        91.36 o                         
   6   1   1      52857.68      51026.18       415.09 o                         
   7   1   1       3403.32       3017.71        68.00 o                         
   8   1   1      17220.55      16784.73       178.80 o                         
   9   1   1      14444.04      13943.37       164.83 o                         
  10   1   1        532.77        477.16        50.40 o                         
  11   1   1      18748.30      19003.62       270.86 o                         
  12   1   1       6699.73       7048.48       160.79 o                         
  13   1   1       5294.47       5332.40       178.16 o                         
  14   1   1      16108.27      16697.01       319.40 o                         
  15   1   1        177.13        122.53       112.46 o                         
  16   1   1      13694.42      14873.23       318.53 o                         
  17   1   1       4308.16       4781.69       212.08 o                         
  18   1   1       2144.57       1950.37       167.33 o                         
  19   1   1       5421.55       5754.22       445.16 o                         
  20   1   1         84.80        152.50       128.34 o                         
 -20   2   1        213.02        226.19       142.65 o                         
 -19   2   1        296.10        211.02       129.99 o                         
 -18   2   1        634.67        841.43       179.41 o                         
 -17   2   1         65.15          1.25       110.24 o                         
 -16   2   1       2250.51       2356.01       163.53 o                         
 -15   2   1       2227.66       2220.96       184.87 o                         
 -14   2   1       2626.28       2722.79       146.22 o                         
 -13   2   1       2251.67       2290.76       131.79 o                         
 -12   2   1        590.78        802.92        79.06 o                         
 -11   2   1       8966.25       9019.71       167.99 o                         
 -10   2   1        565.83        642.18        48.85 o                         
  -9   2   1       1804.76       2051.64        67.86 o                         
  -8   2   1       7412.27       6911.12        97.47 o                         
  -7   2   1       1317.28       1703.46        54.53 o                         
  -6   2   1       1855.11       1920.30        53.99 o                         
  -5   2   1      18185.24      18168.87       205.49 o                         
  -4   2   1       2514.07       2409.98        44.16 o                         
  -3   2   1      37802.46      39337.87       276.23 o                         
  -2   2   1      15809.55      16381.00       114.98 o                         
  -1   2   1       6848.06       7407.82        68.95 o                         
   0   2   1       9710.48       9187.68        79.30 o                         
   1   2   1      13284.82      13729.71       119.61 o                         
   2   2   1      71662.03      71560.69       499.29 o                         
   3   2   1        325.86        604.16        26.75 o                         
   4   2   1        699.66        787.80        30.73 o                         
   5   2   1       7309.35       6815.81        98.85 o                         
   6   2   1         50.67         72.40        30.79 o                         
   7   2   1      16615.60      16427.88       179.11 o                         
   8   2   1      10570.38      11218.29       137.50 o                         
   9   2   1        160.59        143.03        41.19 o                         
  10   2   1       3652.00       3591.63        91.80 o                         
  11   2   1        124.11         96.60        65.67 o                         
  12   2   1         84.93        215.19        76.49 o                         
  13   2   1       3672.76       3622.75       165.02 o                         
  14   2   1       1138.03       1131.51       132.67 o                         
  15   2   1       4923.87       5060.89       200.69 o                         
  16   2   1         25.04         25.70       102.39 o                         
  17   2   1       1941.11       2002.39       157.35 o                         
  18   2   1        924.68        994.02       194.88 o                         
  19   2   1         15.67        182.49       136.56 o                         
  20   2   1       1191.79       1325.25       189.22 o                         
 -20   3   1       2820.83       2512.43       203.81 o                         
 -19   3   1       2811.97       2798.59       209.77 o                         
 -18   3   1       2635.84       2565.62       183.69 o                         
 -17   3   1       5472.87       5820.79       258.50 o                         
 -16   3   1         32.45       -113.22       113.22 o                         
 -15   3   1       5229.95       5341.42       293.59 o                         
 -14   3   1       4450.02       4969.99       163.75 o                         
 -13   3   1         44.51         37.76        76.20 o                         
 -12   3   1      13107.81      12964.89       234.66 o                         
 -11   3   1       3567.76       3525.24       123.15 o                         
 -10   3   1       7687.67       7416.39       122.83 o                         
  -9   3   1      24539.76      23324.95       226.47 o                         
  -8   3   1        830.33        868.86        46.90 o                         
  -7   3   1      51737.09      52281.70       430.43 o                         
  -6   3   1      18775.22      18972.21       169.27 o                         
  -5   3   1      33728.09      33514.67       261.18 o                         
  -4   3   1       6788.38       6363.67        68.25 o                         
  -3   3   1        238.63        216.69        19.43 o                         
  -2   3   1       7602.30       6721.71        69.24 o                         
  -1   3   1      22380.10      22543.70       177.56 o                         
   0   3   1      20372.35      20618.24       162.33 o                         
   1   3   1     101345.56      99848.41       741.63 o                         
   2   3   1      13871.33      14532.58       116.64 o                         
   3   3   1      22593.45      23177.31       177.18 o                         
   4   3   1      16902.57      16208.07       151.68 o                         
   5   3   1      12979.41      12746.30       126.69 o                         
   6   3   1      16924.35      16926.03       152.00 o                         
   7   3   1       8761.45       8475.65       117.22 o                         
   8   3   1      17472.29      16552.79       186.23 o                         
   9   3   1      14452.34      13916.71       160.34 o                         
  10   3   1        779.90        899.09        66.73 o                         
  11   3   1      17916.31      18510.78       338.01 o                         
  12   3   1       4052.06       3898.91       130.39 o                         
  13   3   1       6617.11       6893.28       205.59 o                         
  14   3   1       6864.49       6782.03       238.40 o                         
  15   3   1        188.65        228.41       109.02 o                         
  16   3   1       3333.92       3399.49       182.31 o                         
  17   3   1       2973.86       3035.18       182.56 o                         
  18   3   1       1407.21       1374.68       166.71 o                         
  19   3   1       4699.31       4625.96       353.85 o                         
 -20   4   1        475.54        434.25       155.93 o                         
 -19   4   1       2895.67       2616.74       214.48 o                         
 -18   4   1       4136.36       4022.59       250.88 o                         
 -17   4   1        187.54       -119.56       119.56 o                         
 -16   4   1       4627.45       4991.36       317.76 o                         
 -15   4   1       2052.51       1734.84       161.17 o                         
 -14   4   1       1991.58       2056.54       127.99 o                         
 -13   4   1      11036.68      11171.80       255.69 o                         
 -12   4   1         39.36         12.62        67.63 o                         
 -11   4   1       5087.76       5338.93       141.48 o                         
 -10   4   1       7138.22       6682.28       119.81 o                         
  -9   4   1      12269.86      12330.54       168.13 o                         
  -8   4   1      21330.57      21055.16       228.59 o                         
  -7   4   1       5187.66       5315.57        75.37 o                         
  -6   4   1      20235.19      19521.30       172.99 o                         
  -5   4   1      21693.20      21566.65       175.98 o                         
  -4   4   1      30532.54      31208.74       282.50 o                         
  -3   4   1       9187.61       8458.41        84.25 o                         
  -2   4   1       3150.27       3007.36        45.55 o                         
  -1   4   1      41711.65      42542.04       348.54 o                         
   0   4   1      34376.64      35347.80       354.85 o                         
   1   4   1      21290.75      21578.32       175.76 o                         
   2   4   1      38715.37      38387.16       295.72 o                         
   3   4   1       7299.40       7961.35        81.32 o                         
   4   4   1      22618.76      23001.51       183.35 o                         
   5   4   1      17667.69      17007.91       159.33 o                         
   6   4   1       1137.41       1171.04        47.19 o                         
   7   4   1      24003.34      23345.04       194.36 o                         
   8   4   1      17944.75      17901.29       198.28 o                         
   9   4   1       2417.05       2389.70        72.30 o                         
  10   4   1      26265.67      25647.42       332.40 o                         
  11   4   1        140.53         78.70        74.45 o                         
  12   4   1      10778.86      10507.67       219.59 o                         
  13   4   1       1613.02       1798.79       120.80 o                         
  14   4   1       4141.77       4203.18       232.44 o                         
  15   4   1       5562.40       5392.52       225.98 o                         
  16   4   1       1470.16       1632.70       155.53 o                         
  17   4   1       1622.62       1681.43       175.03 o                         
  18   4   1       4709.63       4321.87       246.26 o                         
  19   4   1        113.99         70.85       128.73 o                         
 -19   5   1        688.42        705.88       138.72 o                         
 -18   5   1         81.75        -34.75       115.70 o                         
 -17   5   1       3005.46       2513.49       171.62 o                         
 -16   5   1        265.90        262.78       107.55 o                         
 -15   5   1       5680.00       5541.07       177.19 o                         
 -14   5   1       3576.97       3558.14       152.78 o                         
 -13   5   1        906.88        851.26        89.48 o                         
 -12   5   1       3316.63       3749.13       142.19 o                         
 -11   5   1        263.29        275.60        63.51 o                         
 -10   5   1       3179.49       3176.59        86.78 o                         
  -9   5   1       9880.38       9751.09       133.06 o                         
  -8   5   1         15.82         30.41        37.06 o                         
  -7   5   1       3417.39       3294.55        61.80 o                         
  -6   5   1       7017.44       7393.26        92.10 o                         
  -5   5   1      16640.66      16400.30       150.14 o                         
  -4   5   1      17133.45      17628.37       154.42 o                         
  -3   5   1       5572.72       5549.90        68.09 o                         
  -2   5   1      31605.68      29752.60       270.47 o                         
  -1   5   1       1211.01       1434.88        42.50 o                         
   0   5   1        108.96        175.84        23.04 o                         
   1   5   1      28344.72      28235.13       227.56 o                         
   2   5   1        874.82        952.44        36.24 o                         
   3   5   1      35318.31      35611.78       294.34 o                         
   4   5   1        435.28        419.48        31.69 o                         
   5   5   1         91.82        170.08        29.15 o                         
   6   5   1      16392.42      15944.56       154.00 o                         
   7   5   1        828.50        921.75        49.54 o                         
   8   5   1       5285.10       5290.22        86.75 o                         
   9   5   1       4882.84       4838.21        95.01 o                         
  10   5   1        761.06        802.23        75.14 o                         
  11   5   1       1996.00       2065.63       124.33 o                         
  12   5   1       1024.35        919.77        99.45 o                         
  13   5   1        275.84        279.55        89.18 o                         
  14   5   1       7819.22       7687.56       207.91 o                         
  15   5   1         29.26         72.26       112.79 o                         
  16   5   1       3004.60       3016.83       180.03 o                         
  17   5   1        845.91        896.39       138.04 o                         
  18   5   1        279.32        171.91       135.74 o                         
  19   5   1       2812.66       2628.48       182.64 o                         
 -19   6   1       3620.64       3670.17       261.53 o                         
 -18   6   1       3424.79       3371.07       209.39 o                         
 -17   6   1         11.53       -130.20       130.20 o                         
 -16   6   1      10422.77      10239.25       331.80 o                         
 -15   6   1       3260.59       3128.34       143.44 o                         
 -14   6   1       6637.29       6643.09       172.66 o                         
 -13   6   1      14950.48      14202.46       266.73 o                         
 -12   6   1         81.75         69.25        71.54 o                         
 -11   6   1      23226.28      23663.46       305.11 o                         
 -10   6   1      16454.80      16267.06       216.40 o                         
  -9   6   1       5965.99       6033.94       107.67 o                         
  -8   6   1      27632.27      27017.54       293.11 o                         
  -7   6   1       1545.50       1546.75        57.25 o                         
  -6   6   1      17589.21      15536.67       151.76 o                         
  -5   6   1      11928.40      11424.00       122.88 o                         
  -4   6   1       1368.24       1473.71        43.32 o                         
  -3   6   1      92417.05      93214.66       689.85 o                         
  -2   6   1       5530.33       5989.26        85.01 o                         
  -1   6   1      20005.50      20359.12       185.04 o                         
   0   6   1      59903.39      58560.79       481.48 o                         
   1   6   1       4164.51       4441.24        63.96 o                         
   2   6   1      44403.09      43382.95       354.27 o                         
   3   6   1      26001.22      26507.53       226.73 o                         
   4   6   1      22983.09      22690.57       195.60 o                         
   5   6   1      32724.48      32035.83       254.59 o                         
   6   6   1        709.08        845.71        43.62 o                         
   7   6   1      33466.80      33422.88       292.12 o                         
   8   6   1      15764.52      15619.08       171.92 o                         
   9   6   1       3121.22       3169.82        89.60 o                         
  10   6   1      25652.96      25555.92       316.05 o                         
  11   6   1       1746.46       1810.01       123.71 o                         
  12   6   1      10215.43      10550.22       241.10 o                         
  13   6   1       7918.62       8041.56       223.10 o                         
  14   6   1       1970.80       1675.02       173.41 o                         
  15   6   1      14307.09      14129.93       359.24 o                         
  16   6   1        552.16        525.14       128.27 o                         
  17   6   1       3934.48       3476.23       236.41 o                         
  18   6   1       5075.76       5716.11       365.95 o                         
  19   6   1        257.48        244.66       159.73 o                         
 -19   7   1         64.53         98.27       260.93 o                         
 -18   7   1         38.78        128.40       162.97 o                         
 -17   7   1        155.92        174.28       116.00 o                         
 -16   7   1         32.50         -0.48       108.39 o                         
 -15   7   1         18.65          7.43       105.98 o                         
 -14   7   1        154.76        134.14        89.10 o                         
 -13   7   1        275.19        212.60       109.09 o                         
 -12   7   1         61.43         36.83        76.55 o                         
 -11   7   1        573.50        544.52        90.12 o                         
 -10   7   1        191.27        176.14        59.65 o                         
  -9   7   1         73.74        101.61        47.12 o                         
  -8   7   1          0.02        -31.58        35.35 o                         
  -7   7   1         87.89         64.94        31.78 o                         
  -6   7   1         87.36         93.40        37.10 o                         
  -5   7   1       1920.21       2162.77        55.21 o                         
  -4   7   1       1997.93       2103.23        54.25 o                         
  -3   7   1       1365.46       1697.66        50.88 o                         
  -2   7   1       2188.49       2189.49        55.12 o                         
  -1   7   1          8.84         28.59        27.47 o                         
   0   7   1       3346.81       3271.98        61.30 o                         
   1   7   1        484.96        473.61        34.93 o                         
   2   7   1         51.32        153.15        29.49 o                         
   3   7   1      12682.43      12691.19       134.09 o                         
   4   7   1        378.34        346.70        33.42 o                         
   5   7   1        240.19        273.12        31.76 o                         
   6   7   1        277.10        258.41        34.61 o                         
   7   7   1         92.00        118.45        37.79 o                         
   8   7   1         81.26        115.60        42.31 o                         
   9   7   1       1005.94       1045.11        69.81 o                         
  10   7   1        196.54        269.70        66.21 o                         
  11   7   1        608.85        574.42        97.69 o                         
  12   7   1        249.51        193.19        92.09 o                         
  13   7   1         81.72         18.56        94.61 o                         
  14   7   1         30.23        -98.88        98.88 o                         
  15   7   1          5.54       -105.40       105.40 o                         
  16   7   1        159.80        123.58       151.64 o                         
  17   7   1         56.26         76.86       118.55 o                         
  18   7   1        100.46        114.80       126.33 o                         
 -18   8   1       7313.36       6953.48       334.81 o                         
 -17   8   1         11.68       -103.40       103.40 o                         
 -16   8   1       6950.14       7057.03       234.66 o                         
 -15   8   1       3141.65       2859.78       192.92 o                         
 -14   8   1       5659.48       6228.35       210.91 o                         
 -13   8   1      18036.80      16860.85       369.17 o                         
 -12   8   1         12.87        -71.77        94.10 o                         
 -11   8   1      29630.91      29706.64       414.64 o                         
 -10   8   1      15028.06      14898.82       236.62 o                         
  -9   8   1        548.39        661.08        67.63 o                         
  -8   8   1      16987.98      17739.96       254.53 o                         
  -7   8   1       1248.24       1293.65        64.01 o                         
  -6   8   1      14381.79      13696.92       148.92 o                         
  -5   8   1      29920.51      29240.39       258.82 o                         
  -4   8   1       1025.23       1025.38        46.46 o                         
  -3   8   1      46856.32      45262.60       354.91 o                         
  -2   8   1       1520.72       1595.37        52.90 o                         
  -1   8   1      27715.77      26880.76       236.13 o                         
   0   8   1      36146.53      35219.89       294.24 o                         
   1   8   1        940.28       1035.10        43.20 o                         
   2   8   1      13454.22      12383.61       139.69 o                         
   3   8   1      22651.14      22482.67       200.63 o                         
   4   8   1      17103.47      16919.90       213.95 o                         
   5   8   1      40701.12      39881.51       349.73 o                         
   6   8   1        106.09         69.87        33.04 o                         
   7   8   1      32053.24      31886.31       343.95 o                         
   8   8   1      17113.12      16851.11       200.45 o                         
   9   8   1       8609.44       8613.85       174.48 o                         
  10   8   1      32353.34      33289.87       454.99 o                         
  11   8   1       4122.94       4043.78       148.88 o                         
  12   8   1      12957.63      13491.76       288.03 o                         
  13   8   1       7532.19       7640.92       244.52 o                         
  14   8   1        501.02        498.00       117.98 o                         
  15   8   1      10025.56      10055.37       274.82 o                         
  16   8   1       1184.21       1331.76       150.94 o                         
  17   8   1       5158.57       5328.48       321.27 o                         
  18   8   1       3579.45       2979.02       199.91 o                         
 -18   9   1         48.53        -91.78       131.85 o                         
 -17   9   1       2489.75       2458.64       201.09 o                         
 -16   9   1        132.46         48.62       116.09 o                         
 -15   9   1        590.78        648.71       126.58 o                         
 -14   9   1       1665.87       1596.53       141.75 o                         
 -13   9   1         22.01        -51.76        87.92 o                         
 -12   9   1       4006.92       4320.97       193.12 o                         
 -11   9   1       2974.86       3141.59       182.37 o                         
 -10   9   1        348.78        364.27        85.29 o                         
  -9   9   1       2459.28       2536.30       115.41 o                         
  -8   9   1        711.31        781.60        74.25 o                         
  -7   9   1       3042.54       2957.21        92.22 o                         
  -6   9   1       1531.59       1628.70        73.35 o                         
  -5   9   1       2884.11       3143.34        65.85 o                         
  -4   9   1       2907.19       2838.17        62.23 o                         
  -3   9   1        632.24        752.33        43.15 o                         
  -2   9   1       4510.39       4396.18        82.30 o                         
  -1   9   1       2005.48       2252.25        59.51 o                         
   0   9   1       1778.41       1973.48        62.84 o                         
   1   9   1       6398.61       6479.70        95.20 o                         
   2   9   1        726.54        816.97        47.99 o                         
   3   9   1        694.25        625.47        40.65 o                         
   4   9   1       3624.24       3913.66        74.25 o                         
   5   9   1        188.07        216.52        35.49 o                         
   6   9   1       7094.77       7225.60       127.38 o                         
   7   9   1        765.06        944.71        71.47 o                         
   8   9   1       1022.94       1178.21        78.73 o                         
   9   9   1       2160.34       2371.83       123.47 o                         
  10   9   1         10.65         65.91        80.51 o                         
  11   9   1       2840.30       3069.36       169.25 o                         
  12   9   1       1443.02       1520.34       133.93 o                         
  13   9   1        234.28        191.94       103.17 o                         
  14   9   1       1461.08       1212.26       149.36 o                         
  15   9   1         24.72        189.33       119.07 o                         
  16   9   1       1553.99       1619.38       156.94 o                         
  17   9   1        535.93        515.16       154.71 o                         
  18   9   1         17.26        -47.90       133.49 o                         
 -18  10   1       4493.46       4255.74       639.83 o                         
 -17  10   1         90.68       -139.72       139.72 o                         
 -16  10   1       4097.62       3822.98       259.89 o                         
 -15  10   1       1714.67       1602.91       162.41 o                         
 -14  10   1       2441.18       2482.02       196.86 o                         
 -13  10   1       8677.44       8516.35       239.95 o                         
 -12  10   1         55.69        143.60        95.25 o                         
 -11  10   1      14790.87      14570.46       327.63 o                         
 -10  10   1       7954.12       7618.26       184.92 o                         
  -9  10   1       1260.60       1376.38        90.97 o                         
  -8  10   1       9374.37       9856.88       179.97 o                         
  -7  10   1         82.02         82.93        54.76 o                         
  -6  10   1      10217.50      10456.56       150.39 o                         
  -5  10   1      11724.79      11558.31       156.71 o                         
  -4  10   1       3339.98       3287.90        75.12 o                         
  -3  10   1      22277.18      21601.63       232.40 o                         
  -2  10   1       3085.08       3021.07        78.87 o                         
  -1  10   1       9708.62       9671.09       131.99 o                         
   0  10   1      17053.01      16836.23       184.74 o                         
   1  10   1         94.62         76.86        31.51 o                         
   2  10   1      19551.96      19349.71       244.26 o                         
   3  10   1      11618.29      11455.49       139.92 o                         
   4  10   1       9497.78       9048.35       146.98 o                         
   5  10   1      27050.26      27313.68       305.74 o                         
   6  10   1        165.41        155.06        57.62 o                         
   7  10   1       6387.60       6736.21       133.01 o                         
   8  10   1       1373.51       1764.38       107.01 o                         
   9  10   1       6531.74       6339.14       168.67 o                         
  10  10   1      16333.47      16182.41       283.32 o                         
  11  10   1       1505.26       1639.21       130.60 o                         
  12  10   1       7328.22       7438.78       212.36 o                         
  13  10   1       5108.97       4881.21       203.26 o                         
  14  10   1       1241.98       1285.78       153.87 o                         
  15  10   1       4735.31       4627.62       379.48 o                         
  16  10   1        419.47        390.29       147.58 o                         
  17  10   1       2308.13       2125.53       179.28 o                         
 -17  11   1       4242.52       3727.73       371.57 o                         
 -16  11   1        907.60        797.99       154.28 o                         
 -15  11   1       3324.89       3248.38       199.80 o                         
 -14  11   1       4011.76       4440.91       300.17 o                         
 -13  11   1        894.54        913.46       122.77 o                         
 -12  11   1       5999.65       6214.78       201.78 o                         
 -11  11   1       1010.56       1038.79       104.35 o                         
 -10  11   1       5529.43       5456.69       168.70 o                         
  -9  11   1       8157.04       8279.07       213.26 o                         
  -8  11   1         27.46          3.85        61.43 o                         
  -7  11   1       9699.77       9807.28       176.06 o                         
  -6  11   1       5185.76       5108.29       122.42 o                         
  -5  11   1       6958.91       7492.85       128.93 o                         
  -4  11   1      16373.26      16091.90       225.95 o                         
  -3  11   1        434.93        475.12        50.96 o                         
  -2  11   1       6310.24       6433.51       115.71 o                         
  -1  11   1       4326.09       4269.81        95.67 o                         
   0  11   1       3992.54       3980.93        85.98 o                         
   1  11   1       8265.55       8357.52       128.05 o                         
   2  11   1         26.23          7.82        45.29 o                         
   3  11   1      17249.84      17103.38       318.77 o                         
   4  11   1      10121.65       9812.48       156.60 o                         
   5  11   1        166.81        205.85        47.64 o                         
   6  11   1      11606.22      11867.81       170.59 o                         
   7  11   1        773.05        806.89        80.62 o                         
   8  11   1       4389.67       4495.95       159.02 o                         
   9  11   1       8168.48       8653.97       201.50 o                         
  10  11   1        258.02        392.18        91.29 o                         
  11  11   1       5217.09       5467.05       179.85 o                         
  12  11   1       2751.52       2771.10       150.14 o                         
  13  11   1       2733.91       2505.11       278.57 o                         
  14  11   1       3184.05       3411.17       268.72 o                         
  15  11   1          8.19        -30.09       126.88 o                         
  16  11   1       1831.95       1469.17       166.45 o                         
  17  11   1       1534.10       1658.60       189.12 o                         
 -16  12   1       3527.19       3005.18       208.69 o                         
 -15  12   1        588.26        472.49       133.86 o                         
 -14  12   1        513.78        491.22       119.86 o                         
 -13  12   1       2129.43       2072.30       144.38 o                         
 -12  12   1        162.69         70.23        90.62 o                         
 -11  12   1       3452.68       3516.36       170.21 o                         
 -10  12   1       3572.27       4028.70       162.42 o                         
  -9  12   1        632.22        761.78       102.45 o                         
  -8  12   1       5847.10       5973.80       152.20 o                         
  -7  12   1         12.01        -52.20        52.20 o                         
  -6  12   1       6309.43       6299.85       133.18 o                         
  -5  12   1       3634.36       3669.09       102.25 o                         
  -4  12   1         44.55         44.02        49.93 o                         
  -3  12   1       4732.33       4665.24       109.90 o                         
  -2  12   1        320.96        344.09        59.44 o                         
  -1  12   1       6297.52       6295.17       133.03 o                         
   0  12   1       8161.41       8318.65       144.31 o                         
   1  12   1        362.58        402.68        56.28 o                         
   2  12   1       3278.38       3534.32       109.80 o                         
   3  12   1       1048.94       1153.28        76.87 o                         
   4  12   1       1382.50       1373.68        82.38 o                         
   5  12   1      11884.74      11807.07       181.25 o                         
   6  12   1         19.46         25.38        57.22 o                         
   7  12   1       4565.52       4468.66       139.69 o                         
   8  12   1       2777.73       2826.83       142.92 o                         
   9  12   1        477.80        443.87        92.63 o                         
  10  12   1       5237.39       5393.87       212.98 o                         
  11  12   1        124.56         66.18       102.15 o                         
  12  12   1       2754.09       2833.37       158.19 o                         
  13  12   1       1082.28       1149.19       130.71 o                         
  14  12   1        411.98        466.09       153.55 o                         
  15  12   1       1713.66       1550.92       161.70 o                         
  16  12   1        325.78        117.82       151.34 o                         
 -16  13   1        337.27        253.28       267.78 o                         
 -15  13   1       4656.78       4466.17       303.84 o                         
 -14  13   1       5065.69       4865.21       269.47 o                         
 -13  13   1        289.85        119.68       105.69 o                         
 -12  13   1      10758.18      10970.29       252.58 o                         
 -11  13   1       3316.98       3544.60       202.12 o                         
 -10  13   1       4489.07       4806.50       191.79 o                         
  -9  13   1      12101.58      12488.24       254.06 o                         
  -8  13   1         48.26        -75.08        75.08 o                         
  -7  13   1      21335.48      21606.37       294.40 o                         
  -6  13   1       3674.79       3856.04       123.11 o                         
  -5  13   1      10786.35      10884.65       190.17 o                         
  -4  13   1      15987.85      16438.75       222.85 o                         
  -3  13   1       1181.92       1167.87        81.58 o                         
  -2  13   1       8539.04       8957.49       175.37 o                         
  -1  13   1       8837.01       8717.08       173.00 o                         
   0  13   1       3283.82       3285.97       118.69 o                         
   1  13   1      18199.19      19087.47       275.03 o                         
   2  13   1         38.97        -54.55        54.55 o                         
   3  13   1      21027.81      22065.13       289.50 o                         
   4  13   1      10767.42      11083.18       190.36 o                         
   5  13   1        438.44        414.15        69.62 o                         
   6  13   1      18110.04      18233.14       281.28 o                         
   7  13   1       2396.37       2229.35       129.17 o                         
   8  13   1       8203.41       9057.03       210.72 o                         
   9  13   1       9607.73      10533.92       250.78 o                         
  10  13   1        200.36        126.34        87.59 o                         
  11  13   1      11896.08      12130.12       265.89 o                         
  12  13   1       2443.55       2529.38       174.89 o                         
  13  13   1       1354.95       1372.20       135.40 o                         
  14  13   1       6491.90       6729.02       258.44 o                         
  15  13   1         35.47       -121.79       121.79 o                         
 -15  14   1        546.01        313.30       157.89 o                         
 -14  14   1          2.83        -15.39       112.01 o                         
 -13  14   1        114.04        -13.32       104.04 o                         
 -12  14   1          2.84        -21.76        99.02 o                         
 -11  14   1         24.71        -87.73        87.73 o                         
 -10  14   1        104.28        176.71        94.35 o                         
  -9  14   1       1375.32       1272.73       116.05 o                         
  -8  14   1        298.99        313.87        87.97 o                         
  -7  14   1         59.36        -74.66        74.66 o                         
  -6  14   1        321.02        293.53        74.39 o                         
  -5  14   1       1526.32       1547.28        86.75 o                         
  -4  14   1         24.83         60.14        66.85 o                         
  -3  14   1        236.36        262.62        64.45 o                         
  -2  14   1          6.86        -35.26        57.74 o                         
  -1  14   1         96.37        151.89        64.49 o                         
   0  14   1         30.32        -50.16        58.23 o                         
   1  14   1        157.78         75.82        72.02 o                         
   2  14   1         57.02        141.77        61.93 o                         
   3  14   1        335.11        416.81        69.73 o                         
   4  14   1        811.35        889.56        81.00 o                         
   5  14   1        848.87        936.69        90.44 o                         
   6  14   1        144.52        243.10        85.12 o                         
   7  14   1         44.23        -35.84        72.90 o                         
   8  14   1        413.85        363.81        87.46 o                         
   9  14   1         38.43        -41.22        84.96 o                         
  10  14   1          7.22         20.11        99.91 o                         
  11  14   1         12.68         94.23       122.15 o                         
  12  14   1        213.09        143.61       107.05 o                         
  13  14   1         60.23         92.97       123.82 o                         
  14  14   1         94.82        145.78       127.35 o                         
 -14  15   1       7882.94       7619.70       316.34 o                         
 -13  15   1         90.88         20.57       108.92 o                         
 -12  15   1       6875.03       6607.71       276.21 o                         
 -11  15   1       1067.12       1043.52       122.17 o                         
 -10  15   1       5970.58       6615.36       204.48 o                         
  -9  15   1      12780.77      13380.20       320.88 o                         
  -8  15   1        119.95        123.71        90.20 o                         
  -7  15   1      11260.27      11645.83       319.89 o                         
  -6  15   1       4980.36       5093.04       139.70 o                         
  -5  15   1       6437.97       6809.97       148.70 o                         
  -4  15   1      15026.41      15239.94       236.42 o                         
  -3  15   1         26.00        -61.66        61.66 o                         
  -2  15   1      17636.34      17939.20       269.26 o                         
  -1  15   1      11138.25      11290.88       216.34 o                         
   0  15   1       3347.65       3423.13       135.45 o                         
   1  15   1      17920.26      18415.15       355.72 o                         
   2  15   1       2168.30       2206.84       110.06 o                         
   3  15   1      12078.66      12249.71       215.64 o                         
   4  15   1       8557.47       8807.23       183.91 o                         
   5  15   1        830.88        816.78        86.68 o                         
   6  15   1      12100.56      12711.65       241.19 o                         
   7  15   1       5571.41       5966.45       175.74 o                         
   8  15   1       7150.08       7939.99       199.75 o                         
   9  15   1       7741.09       7616.96       218.62 o                         
  10  15   1        136.40         36.30       100.61 o                         
  11  15   1       7697.23       7726.74       242.25 o                         
  12  15   1       1406.58       1277.14       145.75 o                         
  13  15   1       2621.62       2530.62       167.27 o                         
 -13  16   1        264.68        252.57       151.98 o                         
 -12  16   1          2.71        -91.27       116.45 o                         
 -11  16   1        903.60        650.30       125.58 o                         
 -10  16   1       2489.26       2491.57       234.47 o                         
  -9  16   1         24.88        -59.97        94.95 o                         
  -8  16   1       1145.50       1147.61       122.25 o                         
  -7  16   1         14.58         49.43        80.66 o                         
  -6  16   1        123.16        168.80        76.90 o                         
  -5  16   1        367.28        411.29        78.69 o                         
  -4  16   1        157.32        109.11        65.70 o                         
  -3  16   1       3270.54       3440.34       132.11 o                         
  -2  16   1        258.70        301.88        75.66 o                         
  -1  16   1        863.41        754.39        91.62 o                         
   0  16   1       1209.67       1255.78       104.25 o                         
   1  16   1          0.91        -25.11        75.88 o                         
   2  16   1       1269.19       1207.61        99.35 o                         
   3  16   1        188.55        167.15        72.37 o                         
   4  16   1       1162.20       1091.34        94.70 o                         
   5  16   1       1147.37       1159.77        97.11 o                         
   6  16   1          2.66         -4.80        75.68 o                         
   7  16   1        860.27        917.36        97.83 o                         
   8  16   1       2269.02       2162.59       145.09 o                         
   9  16   1        650.87        481.56       123.90 o                         
  10  16   1       1429.93       1488.99       139.36 o                         
  11  16   1         47.59       -118.12       118.12 o                         
  12  16   1        759.15        853.42       136.24 o                         
 -11  17   1         96.40       -119.86       119.86 o                         
 -10  17   1       3922.54       3422.11       187.32 o                         
  -9  17   1       2949.56       2863.19       179.99 o                         
  -8  17   1          7.99         26.34        86.16 o                         
  -7  17   1       7213.76       7510.41       188.70 o                         
  -6  17   1       2771.61       2942.25       135.23 o                         
  -5  17   1       2747.50       2761.27       130.64 o                         
  -4  17   1       9403.85       9588.86       206.07 o                         
  -3  17   1        235.97        153.51        76.77 o                         
  -2  17   1       7910.45       8064.67       184.62 o                         
  -1  17   1       3979.88       4233.57       162.83 o                         
   0  17   1       2644.78       2612.18       177.90 o                         
   1  17   1      11723.13      11567.62       217.69 o                         
   2  17   1        461.21        466.57        81.13 o                         
   3  17   1       5017.63       5033.07       154.61 o                         
   4  17   1       6764.22       6996.50       177.74 o                         
   5  17   1        226.95        182.81        82.18 o                         
   6  17   1       6626.91       6662.54       191.44 o                         
   7  17   1        257.42        280.76        89.60 o                         
   8  17   1       3303.41       3109.42       180.09 o                         
   9  17   1       4012.82       3853.95       259.91 o                         
  10  17   1         58.65         -9.46       106.93 o                         
  11  17   1       3709.92       3271.82       182.60 o                         
 -10  18   1        468.75        388.65       133.69 o                         
  -9  18   1        898.40        873.68       117.97 o                         
  -8  18   1       2221.21       2341.00       183.77 o                         
  -7  18   1        660.98        578.11       114.92 o                         
  -6  18   1       2404.17       2075.26       139.24 o                         
  -5  18   1       3436.05       3404.24       249.52 o                         
  -4  18   1        406.51        387.57        85.23 o                         
  -3  18   1       5714.40       5585.39       163.71 o                         
  -2  18   1        754.25        652.98        91.95 o                         
  -1  18   1       4586.08       4689.35       166.26 o                         
   0  18   1       6977.37       6869.41       205.93 o                         
   1  18   1          5.42        -34.99        73.61 o                         
   2  18   1       4418.71       4455.80       163.47 o                         
   3  18   1       1006.06       1025.08       100.35 o                         
   4  18   1       1901.45       1962.54       121.37 o                         
   5  18   1       4097.90       4063.22       213.26 o                         
   6  18   1        281.10        160.38        90.99 o                         
   7  18   1       2948.22       2783.35       150.78 o                         
   8  18   1       1082.98        910.46       143.16 o                         
   9  18   1        354.94        286.86       103.53 o                         
  -8  19   1         29.90       -104.50       104.50 o                         
  -7  19   1       3014.54       2537.93       158.80 o                         
  -6  19   1        270.55         62.92        90.27 o                         
  -5  19   1        701.06        763.44       106.62 o                         
  -4  19   1       1411.76       1236.63       124.78 o                         
  -3  19   1          8.49       -107.61       107.61 o                         
  -2  19   1       2472.06       2237.22       129.50 o                         
  -1  19   1       1578.03       1507.79       117.91 o                         
   0  19   1        430.52        390.51        90.30 o                         
   1  19   1       4686.22       4275.16       181.63 o                         
   2  19   1        395.98        224.51        90.63 o                         
   3  19   1       1477.56       1203.91       144.52 o                         
   4  19   1       1021.74        962.59       118.40 o                         
   5  19   1        135.12         80.21        94.58 o                         
   6  19   1       2777.45       2602.77       148.98 o                         
   7  19   1       1230.09       1028.11       115.20 o                         
  -5  20   1       3522.88       3340.36       258.60 o                         
  -4  20   1        952.21        889.62       121.46 o                         
  -3  20   1       6287.67       6291.94       277.64 o                         
  -2  20   1        916.65        875.56       147.95 o                         
  -1  20   1       4118.44       3773.97       157.07 o                         
   0  20   1       7724.33       7946.62       236.43 o                         
   1  20   1        142.99        -72.54        92.40 o                         
   2  20   1       6566.44       6006.36       265.31 o                         
   3  20   1        921.15        605.23       107.46 o                         
   4  20   1       2434.67       2313.04       220.17 o                         
 -20   0   2        826.81       1031.37       218.27 o                         
 -19   0   2       6497.15       6663.99       354.08 o                         
 -18   0   2       4655.35       4951.38       318.86 o                         
 -17   0   2       7310.25       7898.68       577.37 o                         
 -16   0   2      11038.79      10929.50       462.58 o                         
 -15   0   2        135.57        157.89       142.76 o                         
 -14   0   2      19701.99      20093.18       421.28 o                         
 -13   0   2      13152.44      12876.01       309.57 o                         
 -12   0   2       2936.28       3184.57       162.93 o                         
 -11   0   2      41438.22      42763.64       613.85 o                         
 -10   0   2       3643.81       3517.18       121.74 o                         
  -9   0   2      18241.63      16799.38       266.57 o                         
  -8   0   2      42608.11      40920.68       514.53 o                         
  -7   0   2       2913.45       2840.05        89.89 o                         
  -6   0   2      68223.63      66738.66       769.16 o                         
  -5   0   2       1267.38       1447.25        76.20 o                         
  -4   0   2      43702.73      41659.75       442.22 o                         
  -3   0   2      95437.80      98578.65      1171.71 o                         
  -2   0   2        791.12       1197.91        30.45 o                         
  -1   0   2     151306.59     145681.19      4025.66 o                         
   1   0   2      22092.69      22481.72       313.57 o                         
   2   0   2      21512.82      19230.88       234.52 o                         
   3   0   2       1234.52       1379.88        57.12 o                         
   4   0   2      46167.21      46235.12       541.67 o                         
   5   0   2      15196.08      14535.68       215.22 o                         
   6   0   2      18398.43      17729.09       259.36 o                         
   7   0   2      22570.84      21247.63       283.76 o                         
   8   0   2       6773.04       5970.56       133.48 o                         
   9   0   2      14338.60      13395.97       273.69 o                         
  10   0   2      14363.62      14708.56       256.76 o                         
  11   0   2         69.15         68.17        84.14 o                         
  12   0   2      22220.40      24071.06       538.58 o                         
  13   0   2       2072.95       2112.37       192.35 o                         
  14   0   2      10895.98      11497.73       370.24 o                         
  15   0   2      20848.59      21512.44       544.26 o                         
  16   0   2        273.39        348.53       159.21 o                         
  17   0   2      12831.33      12865.83       472.89 o                         
  18   0   2       1682.34       1978.97       232.69 o                         
  19   0   2       1639.82       1433.91       342.42 o                         
 -20   1   2         25.58         34.52       141.96 o                         
 -19   1   2        620.93        507.49       137.58 o                         
 -18   1   2        303.95        270.48       121.99 o                         
 -17   1   2        441.47        600.18       123.50 o                         
 -16   1   2        163.79         74.35       105.75 o                         
 -15   1   2       2311.35       2435.97       171.30 o                         
 -14   1   2         21.72         17.27        78.42 o                         
 -13   1   2       1029.24       1188.72       102.63 o                         
 -12   1   2       1927.93       2055.02       107.15 o                         
 -11   1   2         30.03        -30.84        57.19 o                         
 -10   1   2        317.41        446.81        46.47 o                         
  -9   1   2       2364.82       2261.74        72.17 o                         
  -8   1   2       4407.00       4457.06        76.83 o                         
  -7   1   2       2975.44       3230.15        59.75 o                         
  -6   1   2       4924.27       5013.96        74.85 o                         
  -5   1   2       4658.13       4231.96        58.79 o                         
  -4   1   2        303.20        392.70        25.04 o                         
  -3   1   2      56405.14      57112.04       416.33 o                         
  -2   1   2       4031.66       4026.07        44.81 o                         
  -1   1   2      13221.01      13112.94       120.97 o                         
   0   1   2       5104.52       6198.35        59.56 o                         
   1   1   2        706.43        681.09        20.20 o                         
   2   1   2       5794.97       5691.08        57.57 o                         
   3   1   2       8883.54       9129.37        81.95 o                         
   4   1   2        688.34        853.80        34.63 o                         
   5   1   2        937.07        937.24        40.32 o                         
   6   1   2       3157.20       3363.84        66.06 o                         
   7   1   2        290.08        356.35        37.64 o                         
   8   1   2         78.43         22.05        36.05 o                         
   9   1   2        137.14        120.40        40.72 o                         
  10   1   2        203.59        200.79        53.09 o                         
  11   1   2       3159.92       3359.05       148.77 o                         
  12   1   2         15.01        -31.91        69.23 o                         
  13   1   2        820.50        947.62       105.64 o                         
  14   1   2         14.16         53.48        90.58 o                         
  15   1   2         11.45        -62.44        96.60 o                         
  16   1   2        479.69        517.95       115.58 o                         
  17   1   2         69.76        239.93       118.02 o                         
  18   1   2        375.33        274.42       124.37 o                         
  19   1   2        568.72        824.11       259.96 o                         
 -20   2   2         26.15       -131.97       131.97 o                         
 -19   2   2       4570.20       4810.50       301.86 o                         
 -18   2   2       1328.47       1260.84       149.26 o                         
 -17   2   2       2380.23       2814.90       182.52 o                         
 -16   2   2       7299.85       7613.91       230.39 o                         
 -15   2   2         17.98         60.50       102.26 o                         
 -14   2   2      10326.81      10221.32       235.14 o                         
 -13   2   2      10611.26      10789.68       235.41 o                         
 -12   2   2       5836.45       5831.93       150.77 o                         
 -11   2   2      27180.49      27548.49       347.58 o                         
 -10   2   2       1756.55       1968.58        73.74 o                         
  -9   2   2      15283.95      14673.72       160.19 o                         
  -8   2   2      16661.37      15857.21       155.14 o                         
  -7   2   2       8664.17       8706.77       100.60 o                         
  -6   2   2      52787.01      52771.41       440.78 o                         
  -5   2   2      13100.15      12507.01       132.33 o                         
  -4   2   2      72778.61      74084.73       545.05 o                         
  -3   2   2      60739.93      61429.28       432.86 o                         
  -2   2   2      50791.73      52423.85       366.32 o                         
  -1   2   2      80544.42      77949.25       695.96 o                         
   0   2   2      24231.98      24497.03       177.01 o                         
   1   2   2      18812.27      18847.88       149.05 o                         
   2   2   2      11866.62      11243.86        96.88 o                         
   3   2   2        949.61       1110.84        36.20 o                         
   4   2   2      28620.06      28676.41       223.57 o                         
   5   2   2      18435.09      17709.10       161.38 o                         
   6   2   2       5851.35       5778.57        84.44 o                         
   7   2   2      38559.08      38116.76       330.51 o                         
   8   2   2       3667.33       3654.19        97.03 o                         
   9   2   2      26394.32      25743.73       254.34 o                         
  10   2   2      16169.71      15843.81       224.74 o                         
  11   2   2       1052.54       1008.20        86.96 o                         
  12   2   2      12327.04      12382.46       293.37 o                         
  13   2   2       3014.07       3253.78       163.93 o                         
  14   2   2       9278.66       9641.43       233.16 o                         
  15   2   2      10786.39      11432.69       269.46 o                         
  16   2   2        342.49        222.61       107.93 o                         
  17   2   2       6877.04       7447.47       250.26 o                         
  18   2   2       1442.51       1564.91       154.92 o                         
  19   2   2       1946.50       1689.49       183.14 o                         
 -20   3   2       2239.52       2125.47       181.49 o                         
 -19   3   2         63.19          1.14       133.49 o                         
 -18   3   2       1603.76       1598.63       156.53 o                         
 -17   3   2       1646.41       1597.68       161.47 o                         
 -16   3   2         86.33        -14.02       110.19 o                         
 -15   3   2       9660.14       9408.08       239.14 o                         
 -14   3   2       1512.26       1398.19       120.81 o                         
 -13   3   2        249.18        303.05        75.94 o                         
 -12   3   2       1880.06       2163.25       111.82 o                         
 -11   3   2       1237.88       1312.24        77.36 o                         
 -10   3   2      11449.24      10820.18       133.89 o                         
  -9   3   2       9080.90       8725.33       115.11 o                         
  -8   3   2      14852.63      14515.01       172.85 o                         
  -7   3   2      16660.36      16844.17       171.88 o                         
  -6   3   2       3410.73       3708.92        65.97 o                         
  -5   3   2      34215.45      32859.39       255.77 o                         
  -4   3   2       9309.27       9597.88        88.90 o                         
  -3   3   2       6235.32       6634.46        71.73 o                         
  -2   3   2      46078.99      43574.58       313.28 o                         
  -1   3   2       3380.42       3539.36        46.63 o                         
   0   3   2       1532.91       1102.37        25.06 o                         
   1   3   2      55736.42      56721.55       388.86 o                         
   2   3   2         77.38         70.64        20.07 o                         
   3   3   2      27371.83      27210.40       204.72 o                         
   4   3   2       2904.87       2675.00        53.83 o                         
   5   3   2       6874.86       6561.88        80.40 o                         
   6   3   2      20689.01      20136.13       178.96 o                         
   7   3   2        892.99        841.77        47.27 o                         
   8   3   2      12074.67      12019.34       175.45 o                         
   9   3   2       6835.42       6796.43       105.28 o                         
  10   3   2       1582.77       1730.45        87.47 o                         
  11   3   2       3984.83       3720.44       123.54 o                         
  12   3   2         55.94        -57.57        63.35 o                         
  13   3   2       9677.97       9976.31       218.26 o                         
  14   3   2       2357.86       2542.73       464.80 o                         
  15   3   2        907.77        916.37       144.22 o                         
  16   3   2       2510.16       2569.71       166.20 o                         
  17   3   2        446.99        405.28       122.15 o                         
  18   3   2       1888.22       1501.42       154.55 o                         
  19   3   2       1572.96       1812.90       198.39 o                         
 -20   4   2        121.83        129.07       122.97 o                         
 -19   4   2       3559.73       3336.10       240.83 o                         
 -18   4   2       1829.57       2103.14       190.33 o                         
 -17   4   2       1748.16       1916.56       240.11 o                         
 -16   4   2       3688.02       3360.11       203.79 o                         
 -15   4   2         57.76         77.24        91.83 o                         
 -14   4   2       5665.95       5530.09       207.87 o                         
 -13   4   2       3623.43       3709.48       144.21 o                         
 -12   4   2       3071.30       3044.11       127.40 o                         
 -11   4   2      13620.27      13393.65       208.75 o                         
 -10   4   2       5415.06       5160.85       102.80 o                         
  -9   4   2       7490.62       7341.89       104.49 o                         
  -8   4   2      11680.28      11885.38       136.46 o                         
  -7   4   2       1306.92       1516.59        48.21 o                         
  -6   4   2      33320.26      33735.00       268.57 o                         
  -5   4   2        592.88        554.60        29.80 o                         
  -4   4   2       8209.01       8158.68        87.84 o                         
  -3   4   2       4778.48       4454.44        55.35 o                         
  -2   4   2        268.20        347.31        22.80 o                         
  -1   4   2      28995.85      27976.50       229.76 o                         
   0   4   2       1931.43       1910.66        35.50 o                         
   1   4   2      16888.13      16396.90       139.38 o                         
   2   4   2       4865.75       4832.02        59.71 o                         
   3   4   2       5661.20       6128.76        77.39 o                         
   4   4   2      24427.88      23320.83       187.61 o                         
   5   4   2      11464.90      11658.63       123.44 o                         
   6   4   2       2206.90       2239.41        57.74 o                         
   7   4   2      28133.31      26541.59       238.25 o                         
   8   4   2        124.20        127.00        38.32 o                         
   9   4   2       8721.16       8421.12       124.60 o                         
  10   4   2       9019.55       9175.45       173.89 o                         
  11   4   2        268.29        211.16        73.47 o                         
  12   4   2       3492.52       3538.13       144.04 o                         
  13   4   2        719.31        649.58       113.45 o                         
  14   4   2       3217.29       3215.26       210.26 o                         
  15   4   2       5132.90       5088.50       210.58 o                         
  16   4   2         18.02        -76.94       106.74 o                         
  17   4   2       5588.89       5435.11       242.68 o                         
  18   4   2       1159.50       1223.21       170.71 o                         
  19   4   2       1333.17       1451.87       171.27 o                         
 -20   5   2       5186.36       5255.71       359.97 o                         
 -19   5   2         63.11         13.11       123.90 o                         
 -18   5   2       3393.04       3477.66       284.35 o                         
 -17   5   2       4214.77       4371.57       197.30 o                         
 -16   5   2        390.89        462.96       115.04 o                         
 -15   5   2      10947.71      11231.93       222.67 o                         
 -14   5   2       3419.68       3399.75       134.51 o                         
 -13   5   2       8519.76       8778.99       182.43 o                         
 -12   5   2      12987.61      13364.94       209.28 o                         
 -11   5   2          9.55        -55.37        55.37 o                         
 -10   5   2      26010.29      25566.18       256.71 o                         
  -9   5   2       4521.97       4515.86        88.30 o                         
  -8   5   2       8280.19       8096.25       100.71 o                         
  -7   5   2      27735.89      27151.39       224.37 o                         
  -6   5   2       1924.85       2186.55        51.64 o                         
  -5   5   2      29466.99      29946.31       249.87 o                         
  -4   5   2      60379.66      60415.01       442.00 o                         
  -3   5   2       6453.33       6299.76        74.90 o                         
  -2   5   2      37629.29      36251.29       336.95 o                         
  -1   5   2         56.42         81.96        23.43 o                         
   0   5   2      38503.11      37603.93       292.49 o                         
   1   5   2      27295.35      27282.97       220.03 o                         
   2   5   2        175.93        194.92        23.58 o                         
   3   5   2      81444.06      82362.81       635.90 o                         
   4   5   2      12045.18      12546.27       133.49 o                         
   5   5   2       9206.76       8782.30        97.50 o                         
   6   5   2      24640.22      23090.69       204.81 o                         
   7   5   2       1306.71       1424.50        54.32 o                         
   8   5   2      28796.72      28349.44       275.01 o                         
   9   5   2       8136.34       8074.01       139.54 o                         
  10   5   2      12711.35      12843.48       248.89 o                         
  11   5   2      14851.10      15323.21       259.96 o                         
  12   5   2        123.87         79.91        80.31 o                         
  13   5   2       6394.82       6434.16       203.63 o                         
  14   5   2       3353.30       3782.63       179.88 o                         
  15   5   2       1527.99       1353.83       140.88 o                         
  16   5   2       8602.32       8734.74       255.42 o                         
  17   5   2        638.49        676.90       132.03 o                         
  18   5   2       4296.11       4141.34       330.65 o                         
  19   5   2       3072.85       3052.60       195.83 o                         
 -19   6   2        406.26        238.30       139.18 o                         
 -18   6   2        962.38        808.88       149.90 o                         
 -17   6   2        186.72        216.58       104.36 o                         
 -16   6   2       1533.73       1437.04       119.29 o                         
 -15   6   2         43.26        -78.49        78.49 o                         
 -14   6   2       1443.42       1458.56       106.64 o                         
 -13   6   2        447.09        699.96        82.95 o                         
 -12   6   2       1188.95       1047.20        91.13 o                         
 -11   6   2        273.72        236.05        63.63 o                         
 -10   6   2        137.24        164.35        54.31 o                         
  -9   6   2       1767.27       1700.21        69.43 o                         
  -8   6   2       1715.67       1870.88        60.31 o                         
  -7   6   2        209.04        191.04        36.17 o                         
  -6   6   2       3988.19       3770.28        70.39 o                         
  -5   6   2        222.29        271.44        30.11 o                         
  -4   6   2       6320.44       6192.62        75.71 o                         
  -3   6   2       5067.67       5435.67        71.50 o                         
  -2   6   2       8723.15       9135.88       108.81 o                         
  -1   6   2       3377.47       3413.41        56.32 o                         
   0   6   2         37.61         48.74        23.05 o                         
   1   6   2       9341.85       9539.72       101.34 o                         
   2   6   2      12728.32      12562.47       121.00 o                         
   3   6   2       8395.80       8910.21        94.87 o                         
   4   6   2        586.46        620.80        33.71 o                         
   5   6   2        882.50        972.55        42.04 o                         
   6   6   2        263.32        373.79        35.66 o                         
   7   6   2       2449.94       2472.51        67.66 o                         
   8   6   2        859.00        907.00        52.15 o                         
   9   6   2        473.12        597.09        60.17 o                         
  10   6   2        588.46        556.66        74.75 o                         
  11   6   2          6.57        -69.30        69.30 o                         
  12   6   2       3025.92       3392.19       173.07 o                         
  13   6   2        322.78        279.10       111.26 o                         
  14   6   2       1044.65        944.05       125.50 o                         
  15   6   2        923.91        977.35       154.24 o                         
  16   6   2         64.55        -31.91       115.68 o                         
  17   6   2        351.37        348.96       127.27 o                         
  18   6   2         90.96        130.87       133.70 o                         
  19   6   2        387.82        265.65       141.77 o                         
 -19   7   2        456.31        110.33       150.94 o                         
 -18   7   2       3378.39       3599.93       225.20 o                         
 -17   7   2       6763.92       6781.36       234.18 o                         
 -16   7   2        548.23        485.77       111.60 o                         
 -15   7   2      15499.66      15102.82       305.56 o                         
 -14   7   2       5218.30       4956.54       162.35 o                         
 -13   7   2       8524.29       8230.07       201.60 o                         
 -12   7   2      13747.23      14355.13       260.32 o                         
 -11   7   2         11.60        -17.36        59.68 o                         
 -10   7   2      25967.91      26743.89       344.50 o                         
  -9   7   2      11185.02      10993.43       190.56 o                         
  -8   7   2       7596.98       7604.29       118.80 o                         
  -7   7   2      33915.25      33602.83       292.01 o                         
  -6   7   2       1116.22       1241.55        56.22 o                         
  -5   7   2      27705.84      26146.02       224.37 o                         
  -4   7   2      33448.11      33072.07       259.50 o                         
  -3   7   2       5624.88       5453.42        75.90 o                         
  -2   7   2      43617.02      42036.10       366.95 o                         
  -1   7   2       6815.52       6566.06        88.70 o                         
   0   7   2      39911.86      38843.53       302.69 o                         
   1   7   2      35371.75      34575.19       273.57 o                         
   2   7   2         96.02        119.30        27.22 o                         
   3   7   2      72961.86      71543.55       547.83 o                         
   4   7   2       5990.32       5994.14        83.93 o                         
   5   7   2      32145.04      31653.50       258.64 o                         
   6   7   2      31839.47      31911.40       263.51 o                         
   7   7   2         26.22         44.16        36.35 o                         
   8   7   2      28869.20      29525.29       311.25 o                         
   9   7   2       6184.19       6271.60       136.93 o                         
  10   7   2       3685.59       3883.97       117.07 o                         
  11   7   2      24237.57      25099.23       431.04 o                         
  12   7   2         55.48         57.54        90.38 o                         
  13   7   2      12712.34      13074.52       294.38 o                         
  14   7   2       7511.66       7456.43       252.76 o                         
  15   7   2       1079.14       1192.11       138.58 o                         
  16   7   2       6453.22       6153.89       237.26 o                         
  17   7   2        437.44        559.13       137.88 o                         
  18   7   2       3014.88       2876.54       191.66 o                         
 -19   8   2        204.89        107.49       200.32 o                         
 -18   8   2        268.96        138.72       131.60 o                         
 -17   8   2        121.77       -107.02       107.02 o                         
 -16   8   2        244.84         88.53       134.89 o                         
 -15   8   2         29.82        119.95       192.70 o                         
 -14   8   2       1124.33       1439.43       106.44 o                         
 -13   8   2        803.18        758.23       110.07 o                         
 -12   8   2          5.12        -63.07        73.69 o                         
 -11   8   2       1038.03       1221.21        91.19 o                         
 -10   8   2         30.06         22.05        57.37 o                         
  -9   8   2        114.92        182.95        55.67 o                         
  -8   8   2         15.00        -24.02        48.54 o                         
  -7   8   2        250.22        317.57        47.75 o                         
  -6   8   2       2649.02       2550.15        64.88 o                         
  -5   8   2        290.11        323.85        34.88 o                         
  -4   8   2         42.41        117.91        32.90 o                         
  -3   8   2       5577.95       5558.56        84.49 o                         
  -2   8   2       2604.38       2927.14        61.34 o                         
  -1   8   2       1485.27       1662.40        52.05 o                         
   0   8   2       3011.40       2993.02        58.79 o                         
   1   8   2        331.17        312.23        32.91 o                         
   2   8   2         64.09         33.82        26.07 o                         
   3   8   2       3104.55       3344.20        64.33 o                         
   4   8   2         16.48         24.84        28.57 o                         
   5   8   2       1522.18       1746.81        56.85 o                         
   6   8   2        395.90        473.00        48.75 o                         
   7   8   2       1574.19       1879.62        76.72 o                         
   8   8   2         19.17         -5.94        42.77 o                         
   9   8   2         93.40        129.19        64.37 o                         
  10   8   2        101.96        118.27        70.13 o                         
  11   8   2         76.19        -58.15        85.57 o                         
  12   8   2        650.39        689.27       124.60 o                         
  13   8   2        118.08         44.21       100.35 o                         
  14   8   2        640.16        539.60       120.19 o                         
  15   8   2        167.31         99.16       115.49 o                         
  16   8   2         84.66        -40.13       131.36 o                         
  17   8   2        247.83        344.78       172.30 o                         
  18   8   2        305.03        122.51       135.98 o                         
 -18   9   2       3504.33       3131.56       253.45 o                         
 -17   9   2       3282.21       3436.85       206.27 o                         
 -16   9   2         58.60       -101.23       101.23 o                         
 -15   9   2      11249.92      11038.25       267.11 o                         
 -14   9   2       3557.91       3370.35       188.61 o                         
 -13   9   2       6888.11       6781.32       204.65 o                         
 -12   9   2      15934.74      16731.60       522.76 o                         
 -11   9   2        923.08       1189.26       108.01 o                         
 -10   9   2      14187.01      14654.92       249.48 o                         
  -9   9   2      12620.50      12534.80       238.93 o                         
  -8   9   2       2985.74       3028.40       106.82 o                         
  -7   9   2      19469.57      19061.36       243.59 o                         
  -6   9   2         30.52         74.42        36.49 o                         
  -5   9   2      18162.24      17320.71       178.77 o                         
  -4   9   2      22131.00      22034.76       196.83 o                         
  -3   9   2       7882.69       8185.67       109.30 o                         
  -2   9   2      30358.45      29701.17       262.40 o                         
  -1   9   2         76.62        112.97        30.89 o                         
   0   9   2      21526.06      21561.71       199.79 o                         
   1   9   2      33741.27      32509.63       283.16 o                         
   2   9   2       2684.07       2401.31        64.07 o                         
   3   9   2      33337.79      33654.30       282.50 o                         
   4   9   2      16444.65      16470.63       167.98 o                         
   5   9   2      29481.45      29295.97       266.91 o                         
   6   9   2      17631.16      17754.29       215.83 o                         
   7   9   2        674.49        656.11        56.36 o                         
   8   9   2      13805.06      13456.55       222.19 o                         
   9   9   2       8089.77       8472.06       194.58 o                         
  10   9   2       8750.14       8458.69       202.95 o                         
  11   9   2      20893.20      20638.09       340.30 o                         
  12   9   2        874.59       1055.57       121.82 o                         
  13   9   2       9489.95       9456.16       255.43 o                         
  14   9   2       3924.59       4247.35       292.44 o                         
  15   9   2       1412.26       1351.05       164.58 o                         
  16   9   2       3869.40       3073.04       188.57 o                         
  17   9   2         71.51       -113.68       152.06 o                         
 -18  10   2       1859.20       1687.63       213.01 o                         
 -17  10   2       1115.05       1249.65       177.41 o                         
 -16  10   2       3140.85       3250.38       264.47 o                         
 -15  10   2         32.95       -101.37       101.37 o                         
 -14  10   2       2587.29       2722.02       292.91 o                         
 -13  10   2       3510.09       3833.34       187.35 o                         
 -12  10   2        860.18       1059.28       118.34 o                         
 -11  10   2       8274.91       8385.25       211.01 o                         
 -10  10   2        308.91        346.64        78.99 o                         
  -9  10   2       1901.12       2127.85       104.13 o                         
  -8  10   2       4365.27       4602.68       124.75 o                         
  -7  10   2        360.51        330.35        59.22 o                         
  -6  10   2       7677.29       7838.42       126.60 o                         
  -5  10   2        861.37        930.03        54.13 o                         
  -4  10   2       7095.60       6837.55       110.60 o                         
  -3  10   2       6330.85       6136.84       111.29 o                         
  -2  10   2          1.42        -25.75        30.47 o                         
  -1  10   2       6636.15       6553.15        98.79 o                         
   0  10   2       7168.60       6903.72       107.58 o                         
   1  10   2       2230.81       2327.98        64.80 o                         
   2  10   2       9026.90       9283.86       126.03 o                         
   3  10   2        390.45        418.14        40.50 o                         
   4  10   2       6977.17       6777.95       113.59 o                         
   5  10   2       9488.90       9657.28       177.31 o                         
   6  10   2       3554.53       3574.13        97.56 o                         
   7  10   2       7554.40       7551.18       151.84 o                         
   8  10   2       4752.16       4799.77       183.72 o                         
   9  10   2       2772.10       3042.34       129.04 o                         
  10  10   2       5269.25       5042.51       153.02 o                         
  11  10   2         17.79        -16.40        86.17 o                         
  12  10   2       4656.28       5239.78       211.18 o                         
  13  10   2        548.42        598.51       134.16 o                         
  14  10   2       2294.15       2156.02       183.85 o                         
  15  10   2       2518.63       2421.18       217.08 o                         
  16  10   2         17.05       -124.94       124.94 o                         
  17  10   2       1522.55       1464.69       169.84 o                         
 -17  11   2       2586.10       2247.25       226.10 o                         
 -16  11   2         41.88         27.05       131.28 o                         
 -15  11   2       4533.99       4428.81       204.66 o                         
 -14  11   2       1333.41       1350.55       138.86 o                         
 -13  11   2       2639.28       2659.46       172.01 o                         
 -12  11   2       6274.52       6313.59       200.44 o                         
 -11  11   2        161.51        159.82        84.42 o                         
 -10  11   2      10350.82      10341.28       219.65 o                         
  -9  11   2       1900.19       2010.75       106.33 o                         
  -8  11   2       3251.11       3415.39       120.56 o                         
  -7  11   2       7208.13       7595.18       138.20 o                         
  -6  11   2        237.15        255.71        52.17 o                         
  -5  11   2      10170.12      10100.97       149.11 o                         
  -4  11   2       7150.54       7363.55       124.25 o                         
  -3  11   2       1715.28       1741.71        73.33 o                         
  -2  11   2      21312.18      21963.97       261.08 o                         
  -1  11   2        365.36        510.80        52.01 o                         
   0  11   2      10229.76      10222.31       142.71 o                         
   1  11   2      14275.98      14561.45       189.47 o                         
   2  11   2         22.04         69.50        42.30 o                         
   3  11   2       8605.66       8449.09       134.95 o                         
   4  11   2       3376.28       3470.52        98.14 o                         
   5  11   2       9799.07       9946.98       170.20 o                         
   6  11   2      11247.03      11244.50       168.39 o                         
   7  11   2        126.41        100.43        65.96 o                         
   8  11   2       6936.18       7073.88       179.57 o                         
   9  11   2        828.89        781.41        95.47 o                         
  10  11   2       7099.91       7121.55       192.16 o                         
  11  11   2       6842.84       6880.30       199.81 o                         
  12  11   2        156.61        255.23        95.53 o                         
  13  11   2       4480.68       4169.26       184.73 o                         
  14  11   2       1330.95       1161.40       156.04 o                         
  15  11   2        263.46        123.12       130.36 o                         
  16  11   2       3675.86       2944.53       211.82 o                         
 -16  12   2       6213.24       5977.68       421.76 o                         
 -15  12   2         29.61        -66.54       103.05 o                         
 -14  12   2       6010.67       5690.70       231.89 o                         
 -13  12   2       4090.76       4200.10       185.76 o                         
 -12  12   2       1278.09       1489.26       130.22 o                         
 -11  12   2      12498.44      12786.37       303.90 o                         
 -10  12   2       1805.32       1762.24       142.05 o                         
  -9  12   2      11390.12      11352.71       246.41 o                         
  -8  12   2       6722.52       6727.10       196.23 o                         
  -7  12   2       1684.70       1741.58       102.84 o                         
  -6  12   2      13838.59      13866.15       200.79 o                         
  -5  12   2       2875.93       3022.14        98.63 o                         
  -4  12   2       8158.74       8428.86       135.92 o                         
  -3  12   2      10784.58      10913.30       167.59 o                         
  -2  12   2        556.37        703.69        60.63 o                         
  -1  12   2      18857.68      19103.81       229.58 o                         
   0  12   2       6251.98       6241.31       123.67 o                         
   1  12   2       2232.32       2448.68        91.37 o                         
   2  12   2      12492.91      12616.98       184.86 o                         
   3  12   2        548.26        722.79        68.38 o                         
   4  12   2      18576.52      19267.94       278.39 o                         
   5  12   2       9629.67       9414.79       163.41 o                         
   6  12   2       1939.43       1913.48        97.81 o                         
   7  12   2      22846.18      23011.03       326.14 o                         
   8  12   2        715.24        795.34       117.66 o                         
   9  12   2       7344.28       7577.99       194.07 o                         
  10  12   2       5804.97       5791.71       188.76 o                         
  11  12   2        480.42        457.07       106.65 o                         
  12  12   2       7037.27       6930.89       208.71 o                         
  13  12   2       1087.28       1126.85       133.61 o                         
  14  12   2       1720.04       1527.14       151.41 o                         
  15  12   2       5687.56       5662.04       378.03 o                         
  16  12   2         46.83       -133.81       133.81 o                         
 -16  13   2        147.32         60.03       167.20 o                         
 -15  13   2        379.15        271.29       124.26 o                         
 -14  13   2        517.41        303.36       108.95 o                         
 -13  13   2        141.92         75.94        97.06 o                         
 -12  13   2       1688.49       1691.84       129.20 o                         
 -11  13   2         41.53        -43.53        90.85 o                         
 -10  13   2       2571.94       2750.35       144.09 o                         
  -9  13   2        609.42        615.33        96.73 o                         
  -8  13   2        134.45        119.00        69.01 o                         
  -7  13   2       2103.04       2183.52        97.50 o                         
  -6  13   2         25.29          6.38        54.26 o                         
  -5  13   2       4135.40       3988.07       102.53 o                         
  -4  13   2       2579.49       2912.25        98.22 o                         
  -3  13   2         17.92         15.40        53.61 o                         
  -2  13   2        507.85        643.20        70.80 o                         
  -1  13   2         84.30        135.87        60.22 o                         
   0  13   2       1582.40       1810.84        93.66 o                         
   1  13   2        910.70       1049.93        77.38 o                         
   2  13   2         66.20         19.38        55.26 o                         
   3  13   2       2568.90       2923.01       153.15 o                         
   4  13   2       3262.94       3498.52       127.38 o                         
   5  13   2       1345.70       1259.92        86.81 o                         
   6  13   2       4487.71       4474.76       145.29 o                         
   7  13   2         41.54        168.39        77.78 o                         
   8  13   2       1428.74       1501.63       108.89 o                         
   9  13   2        650.58        725.10       107.40 o                         
  10  13   2         42.07        -47.82        84.52 o                         
  11  13   2       1332.59       1315.37       137.27 o                         
  12  13   2        147.09        138.89       102.87 o                         
  13  13   2        568.45        484.86       126.52 o                         
  14  13   2        116.24        127.03       118.99 o                         
  15  13   2        294.15        381.29       138.49 o                         
 -15  14   2        238.48        194.89       148.62 o                         
 -14  14   2       6853.89       6762.04       242.27 o                         
 -13  14   2       5518.47       5660.18       268.18 o                         
 -12  14   2        899.26        885.05       113.90 o                         
 -11  14   2      11450.55      12000.55       262.05 o                         
 -10  14   2       1392.49       1273.78       123.77 o                         
  -9  14   2       7041.52       7455.64       201.74 o                         
  -8  14   2       9642.23       9997.65       234.25 o                         
  -7  14   2        467.13        435.03        73.88 o                         
  -6  14   2      14425.38      14775.46       256.49 o                         
  -5  14   2       1668.22       1671.06        89.60 o                         
  -4  14   2      13427.87      13389.38       200.18 o                         
  -3  14   2      24765.90      25470.06       324.50 o                         
  -2  14   2        246.23        299.14        69.03 o                         
  -1  14   2      14975.81      15617.00       248.79 o                         
   0  14   2       3760.02       4085.93       129.64 o                         
   1  14   2       8192.17       8385.67       177.45 o                         
   2  14   2      14678.10      14801.95       241.67 o                         
   3  14   2        949.29       1051.86        84.23 o                         
   4  14   2      13288.39      13831.86       224.12 o                         
   5  14   2      13804.86      13522.98       240.44 o                         
   6  14   2       1156.44       1423.37       113.98 o                         
   7  14   2      23879.04      24631.50       391.50 o                         
   8  14   2       1283.02       1198.29       107.57 o                         
   9  14   2       6952.18       7004.54       201.41 o                         
  10  14   2       8765.96       9479.95       290.63 o                         
  11  14   2        173.58        180.94       103.59 o                         
  12  14   2       7089.92       7157.01       273.27 o                         
  13  14   2       1223.26       1134.08       145.90 o                         
  14  14   2       4362.58       4303.06       424.42 o                         
 -14  15   2          4.92          1.95       198.31 o                         
 -13  15   2          6.47       -112.82       112.82 o                         
 -12  15   2        235.30        435.24       115.23 o                         
 -11  15   2        214.42        250.01       101.76 o                         
 -10  15   2          4.15        -87.52        87.52 o                         
  -9  15   2        278.01        267.09        96.92 o                         
  -8  15   2        129.06         65.96        94.42 o                         
  -7  15   2         60.96        -11.40        61.66 o                         
  -6  15   2         10.05        -11.00        61.26 o                         
  -5  15   2        598.74        572.53        94.18 o                         
  -4  15   2         14.62         -4.99        55.98 o                         
  -3  15   2        589.55        617.83        80.47 o                         
  -2  15   2        228.38        187.10        68.40 o                         
  -1  15   2        152.44        144.17        69.54 o                         
   0  15   2         43.39         78.77        68.01 o                         
   1  15   2         18.07        128.88        82.89 o                         
   2  15   2        244.18        174.38        69.33 o                         
   3  15   2        450.82        500.52        75.81 o                         
   4  15   2        268.41        200.31        71.40 o                         
   5  15   2         55.72         83.96        70.93 o                         
   6  15   2        346.40        298.40        85.39 o                         
   7  15   2         43.52         66.67        81.07 o                         
   8  15   2        643.52        599.59       106.70 o                         
   9  15   2         46.86         78.17        96.62 o                         
  10  15   2        150.32        203.94       101.25 o                         
  11  15   2          6.75        -32.87       117.10 o                         
  12  15   2        200.43        163.35       115.15 o                         
  13  15   2         13.69          3.53       121.42 o                         
 -13  16   2       3664.55       3596.57       217.32 o                         
 -12  16   2       1851.06       1449.19       175.50 o                         
 -11  16   2       7282.33       7145.70       254.22 o                         
 -10  16   2        802.86        729.26       114.05 o                         
  -9  16   2       5226.78       5463.94       194.39 o                         
  -8  16   2       8260.29       8763.99       216.48 o                         
  -7  16   2        934.21        967.32       111.26 o                         
  -6  16   2      12695.32      13044.91       225.30 o                         
  -5  16   2       2720.66       2610.33       122.26 o                         
  -4  16   2       6179.32       6227.82       175.47 o                         
  -3  16   2      11363.83      11798.07       232.43 o                         
  -2  16   2          7.32        -69.88        69.88 o                         
  -1  16   2      12085.51      12036.23       255.06 o                         
   0  16   2      10382.07      10262.02       232.42 o                         
   1  16   2       2226.77       2402.35       130.55 o                         
   2  16   2      16163.20      16427.26       290.96 o                         
   3  16   2        218.92        131.73        73.34 o                         
   4  16   2      10620.58      10797.27       208.98 o                         
   5  16   2       3369.69       3642.13       188.00 o                         
   6  16   2       1134.22       1280.80       102.04 o                         
   7  16   2       5918.55       5905.79       233.81 o                         
   8  16   2        325.00        385.29       103.80 o                         
   9  16   2       6033.05       6086.41       208.41 o                         
  10  16   2       6725.31       6971.72       255.03 o                         
  11  16   2        481.65        331.41       116.88 o                         
  12  16   2       6194.51       6359.87       245.08 o                         
 -11  17   2         39.38       -117.23       117.23 o                         
 -10  17   2       1311.72       1259.31       139.57 o                         
  -9  17   2       1039.67        835.84       110.71 o                         
  -8  17   2        308.60        343.22        91.75 o                         
  -7  17   2       3831.14       3610.16       151.92 o                         
  -6  17   2         90.14        -39.04        81.38 o                         
  -5  17   2       3078.75       3021.61       132.96 o                         
  -4  17   2       2144.73       2356.07       111.96 o                         
  -3  17   2        287.99        213.55        68.94 o                         
  -2  17   2       2867.49       2784.31       139.88 o                         
  -1  17   2        888.91        793.09        92.72 o                         
   0  17   2       2262.07       2338.00       147.09 o                         
   1  17   2       3577.67       3625.91       141.20 o                         
   2  17   2       1457.40       1515.58       103.41 o                         
   3  17   2       2758.22       2706.34       132.30 o                         
   4  17   2        146.64        142.61        79.18 o                         
   5  17   2       1109.03       1245.60       104.65 o                         
   6  17   2        835.99        797.21        97.14 o                         
   7  17   2          1.77        -28.72        81.37 o                         
   8  17   2       1148.25       1270.77       138.72 o                         
   9  17   2        851.46        892.06       130.45 o                         
  10  17   2       1358.26       1125.66       135.42 o                         
  11  17   2       2733.39       2554.24       281.90 o                         
 -10  18   2        257.02         10.50       106.44 o                         
  -9  18   2       4159.29       4022.16       207.06 o                         
  -8  18   2       3504.09       3086.64       209.30 o                         
  -7  18   2         99.88          6.93        97.99 o                         
  -6  18   2       4612.52       4296.84       185.52 o                         
  -5  18   2       1650.20       1461.69       107.20 o                         
  -4  18   2       2529.14       2594.75       127.67 o                         
  -3  18   2       4096.01       4373.18       150.79 o                         
  -2  18   2        293.73        191.09        79.10 o                         
  -1  18   2       7134.69       6872.47       186.71 o                         
   0  18   2       2612.64       2691.07       159.86 o                         
   1  18   2       1414.66       1638.95       140.88 o                         
   2  18   2       8178.06       8084.28       206.01 o                         
   3  18   2          4.10        -81.24        81.24 o                         
   4  18   2       4220.89       3957.02       163.19 o                         
   5  18   2       1886.73       1887.12       123.99 o                         
   6  18   2        417.17        263.09        99.78 o                         
   7  18   2       5729.82       5650.80       420.17 o                         
   8  18   2        504.70        454.42       110.66 o                         
   9  18   2       4913.49       4482.03       208.95 o                         
  -8  19   2       2333.20       2250.46       162.01 o                         
  -7  19   2       5417.06       5183.38       239.79 o                         
  -6  19   2         12.89        -90.32        90.32 o                         
  -5  19   2       4738.66       4622.27       187.24 o                         
  -4  19   2       2935.47       2980.63       200.05 o                         
  -3  19   2       1081.65       1140.46       180.39 o                         
  -2  19   2       7321.59       7195.88       260.86 o                         
  -1  19   2        354.94        299.93        88.57 o                         
   0  19   2       6040.63       6058.36       207.39 o                         
   1  19   2       5203.01       5578.96       176.92 o                         
   2  19   2        864.10        643.07       101.34 o                         
   3  19   2       6086.51       6137.37       197.41 o                         
   4  19   2        464.35        422.77       106.40 o                         
   5  19   2       2630.55       2184.36       162.42 o                         
   6  19   2       3754.95       3398.05       185.45 o                         
   7  19   2          5.19       -113.31       113.31 o                         
  -5  20   2        481.28        281.31       180.65 o                         
  -4  20   2        362.00        499.44       110.87 o                         
  -3  20   2        631.78        470.65       108.54 o                         
  -2  20   2         41.64       -119.58       119.58 o                         
  -1  20   2       1204.41       1057.65       129.53 o                         
   0  20   2       1655.72       1621.73       135.02 o                         
   1  20   2        235.44         38.99        97.44 o                         
   2  20   2        912.30        688.10       114.97 o                         
   3  20   2         68.24          4.76       107.44 o                         
   4  20   2        221.96         28.69        91.93 o                         
 -20   1   3       4209.75       4361.22       226.86 o                         
 -19   1   3        201.88        258.24       130.51 o                         
 -18   1   3       6584.83       6636.97       240.25 o                         
 -17   1   3       3453.39       3468.49       202.68 o                         
 -16   1   3       7421.45       7761.76       249.30 o                         
 -15   1   3      11098.91      11647.51       261.86 o                         
 -14   1   3         46.20         40.72        67.92 o                         
 -13   1   3      19887.37      20649.70       312.96 o                         
 -12   1   3       9088.76       9404.29       236.99 o                         
 -11   1   3       6299.29       6419.67       150.08 o                         
 -10   1   3      32787.84      31553.66       306.59 o                         
  -9   1   3       1243.59       1337.42        58.47 o                         
  -8   1   3      32054.69      31176.52       290.06 o                         
  -7   1   3      25168.11      25371.34       227.21 o                         
  -6   1   3       7375.10       7004.23        90.76 o                         
  -5   1   3      49969.36      47542.97       360.87 o                         
  -4   1   3      37387.33      37701.74       297.66 o                         
  -3   1   3       9405.71       8261.69        76.77 o                         
  -2   1   3      43134.85      43284.53       356.24 o                         
  -1   1   3       1953.97       1865.13        36.48 o                         
   0   1   3     152007.95     152804.02      2320.23 o                         
   1   1   3      33922.17      35472.43       259.66 o                         
   2   1   3      16539.34      16402.02       127.39 o                         
   3   1   3      21090.28      21576.08       182.75 o                         
   4   1   3       4581.56       4802.30        70.36 o                         
   5   1   3      20795.39      19071.51       186.32 o                         
   6   1   3       8759.82       8564.22       107.98 o                         
   7   1   3       5583.33       5218.66        83.68 o                         
   8   1   3      38101.31      36658.42       331.52 o                         
   9   1   3        248.68        239.11        45.02 o                         
  10   1   3      25094.89      24827.72       289.73 o                         
  11   1   3      16256.24      16818.88       270.38 o                         
  12   1   3       1116.05       1177.91        99.39 o                         
  13   1   3      16076.56      16695.73       316.45 o                         
  14   1   3       1118.10       1184.71       146.97 o                         
  15   1   3      10612.52      11335.04       267.10 o                         
  16   1   3       7409.66       8265.31       240.35 o                         
  17   1   3        123.19        133.45       112.79 o                         
  18   1   3       5863.02       6072.09       302.23 o                         
  19   1   3        978.74        912.02       143.47 o                         
 -20   2   3         18.44        -46.60       133.39 o                         
 -19   2   3       1703.10       1399.56       155.00 o                         
 -18   2   3         99.10         62.92       116.53 o                         
 -17   2   3        688.88        685.64       159.86 o                         
 -16   2   3       1232.32       1473.75       140.96 o                         
 -15   2   3       1247.93       1337.02       132.31 o                         
 -14   2   3       4970.82       5465.17       245.13 o                         
 -13   2   3       2709.97       2877.82       137.40 o                         
 -12   2   3       2428.01       2718.68       107.84 o                         
 -11   2   3       4221.85       4046.62       105.49 o                         
 -10   2   3        881.83        920.84        51.53 o                         
  -9   2   3      15047.22      14821.39       158.46 o                         
  -8   2   3       1773.56       1966.14        54.39 o                         
  -7   2   3        966.37       1058.14        44.21 o                         
  -6   2   3      16059.18      15440.22       144.82 o                         
  -5   2   3      17631.81      18369.08       179.88 o                         
  -4   2   3       6262.96       6190.16        61.93 o                         
  -3   2   3      44756.58      44999.59       347.69 o                         
  -2   2   3       4983.19       5113.38        58.04 o                         
  -1   2   3        571.69        701.89        18.27 o                         
   0   2   3      12453.73      13663.98       119.59 o                         
   1   2   3       8739.00       8729.14        80.69 o                         
   2   2   3        774.08        732.73        27.39 o                         
   3   2   3        654.73        763.74        27.67 o                         
   4   2   3      12771.99      12559.85       127.90 o                         
   5   2   3       1426.39       1480.64        45.35 o                         
   6   2   3       2893.44       2991.79        64.52 o                         
   7   2   3       5507.30       5216.04        82.22 o                         
   8   2   3       1094.24       1250.09        58.22 o                         
   9   2   3       6369.49       5998.46        98.75 o                         
  10   2   3        845.81        848.13        74.65 o                         
  11   2   3        108.17         23.13        65.32 o                         
  12   2   3        352.98        437.26        95.91 o                         
  13   2   3        197.70        210.28        89.06 o                         
  14   2   3       3831.02       3933.28       151.11 o                         
  15   2   3       2279.69       2352.97       152.40 o                         
  16   2   3        592.02        495.90       116.87 o                         
  17   2   3       1975.84       1807.46       148.59 o                         
  18   2   3         14.47         61.52       118.16 o                         
  19   2   3        424.27        457.54       134.44 o                         
 -20   3   3       2757.10       2408.28       188.20 o                         
 -19   3   3         28.52         86.90       123.19 o                         
 -18   3   3       6801.78       7223.69       250.51 o                         
 -17   3   3        403.87        450.42       157.09 o                         
 -16   3   3       4343.40       4735.50       183.47 o                         
 -15   3   3       6119.19       6423.17       226.28 o                         
 -14   3   3        105.56        -48.16        77.51 o                         
 -13   3   3       7408.05       7557.03       194.77 o                         
 -12   3   3       3927.01       4038.21       114.59 o                         
 -11   3   3       4165.94       4141.02        98.92 o                         
 -10   3   3      24114.03      23884.86       221.58 o                         
  -9   3   3       3047.90       2979.35        70.68 o                         
  -8   3   3      16573.95      16199.62       161.71 o                         
  -7   3   3      40681.07      40346.15       326.23 o                         
  -6   3   3      19265.00      19351.53       183.29 o                         
  -5   3   3      43167.27      42226.11       327.01 o                         
  -4   3   3       1264.82       1381.48        39.10 o                         
  -3   3   3      17665.38      17773.61       145.81 o                         
  -2   3   3      29404.70      30581.78       218.13 o                         
  -1   3   3       9313.36       9781.58        89.86 o                         
   0   3   3      34185.78      34232.86       248.27 o                         
   1   3   3      17440.52      17617.12       141.36 o                         
   2   3   3       9356.47       9221.04        88.08 o                         
   3   3   3      17960.71      16605.42       142.05 o                         
   4   3   3       2628.87       2523.72        46.86 o                         
   5   3   3      38235.21      38534.41       322.65 o                         
   6   3   3      23182.42      23097.51       206.84 o                         
   7   3   3       4151.93       3653.57        71.60 o                         
   8   3   3      12632.87      12490.02       144.42 o                         
   9   3   3       2648.10       2767.67        78.58 o                         
  10   3   3      22110.20      21498.93       292.77 o                         
  11   3   3      11957.21      12132.08       212.33 o                         
  12   3   3       1576.36       1583.64       118.75 o                         
  13   3   3       7531.82       7578.87       193.01 o                         
  14   3   3        140.90        158.77       100.29 o                         
  15   3   3       3655.54       3667.91       162.80 o                         
  16   3   3       5130.20       5484.51       213.37 o                         
  17   3   3        710.00        695.28       137.53 o                         
  18   3   3       5540.33       5430.86       395.05 o                         
  19   3   3        366.47        305.96       173.05 o                         
 -20   4   3        898.34       1163.58       183.99 o                         
 -19   4   3       5224.96       5552.09       242.94 o                         
 -18   4   3         34.64        -20.27       109.77 o                         
 -17   4   3       3738.14       3565.89       211.89 o                         
 -16   4   3       2511.29       2651.89       154.35 o                         
 -15   4   3       1282.72       1443.79       146.99 o                         
 -14   4   3      13288.70      13505.61       315.96 o                         
 -13   4   3       2291.68       2435.45       122.18 o                         
 -12   4   3       6553.39       6674.70       173.77 o                         
 -11   4   3      10520.87      10342.75       194.95 o                         
 -10   4   3       1496.89       1475.29        69.39 o                         
  -9   4   3      15202.91      15345.91       168.55 o                         
  -8   4   3       9103.83       9382.92       114.36 o                         
  -7   4   3      29494.61      28769.06       232.09 o                         
  -6   4   3      48407.94      48214.34       366.37 o                         
  -5   4   3       5634.53       5596.90        69.68 o                         
  -4   4   3      72478.18      73205.34       520.69 o                         
  -3   4   3      14144.40      14156.45       133.57 o                         
  -2   4   3        622.68        760.70        27.38 o                         
  -1   4   3      39873.51      39169.19       287.56 o                         
   0   4   3        458.34        407.14        23.61 o                         
   1   4   3      23995.45      23567.53       185.84 o                         
   2   4   3      34594.45      34550.68       280.57 o                         
   3   4   3      10860.74      11104.82       118.62 o                         
   4   4   3      26635.74      26418.15       210.06 o                         
   5   4   3         64.16         57.19        25.56 o                         
   6   4   3      17318.70      16952.13       167.17 o                         
   7   4   3      26475.18      26107.60       294.61 o                         
   8   4   3        766.15        807.50        51.43 o                         
   9   4   3       9441.80       9340.95       176.19 o                         
  10   4   3       3565.07       3635.78       126.59 o                         
  11   4   3       7339.63       7372.71       180.73 o                         
  12   4   3       7656.69       7771.92       205.36 o                         
  13   4   3       1996.55       1864.09       134.92 o                         
  14   4   3       7162.29       7241.69       315.77 o                         
  15   4   3       3721.14       3709.62       209.55 o                         
  16   4   3       2165.05       2171.50       187.57 o                         
  17   4   3       5804.50       5956.24       259.20 o                         
  18   4   3        350.15        466.12       159.24 o                         
  19   4   3       1844.60       1809.96       179.38 o                         
 -20   5   3        735.51        491.54       146.42 o                         
 -19   5   3         17.59       -109.41       119.80 o                         
 -18   5   3       3337.37       3589.67       187.52 o                         
 -17   5   3        841.60        822.92       158.62 o                         
 -16   5   3        592.15        479.56       104.43 o                         
 -15   5   3       3718.01       3711.85       139.60 o                         
 -14   5   3        910.30        985.36        89.51 o                         
 -13   5   3        451.33        568.72        81.00 o                         
 -12   5   3       3266.32       3306.12       111.94 o                         
 -11   5   3       3975.30       4015.92       105.76 o                         
 -10   5   3       8532.70       8677.99       149.21 o                         
  -9   5   3        402.02        321.28        38.99 o                         
  -8   5   3       6513.97       6608.06        95.02 o                         
  -7   5   3        183.94        183.07        29.94 o                         
  -6   5   3       1075.71       1470.73        44.60 o                         
  -5   5   3      11201.90      11156.51       116.22 o                         
  -4   5   3       4516.52       4675.11        65.61 o                         
  -3   5   3       7219.67       6878.86        78.93 o                         
  -2   5   3       5789.88       5960.85        76.94 o                         
  -1   5   3        113.17        169.16        21.58 o                         
   0   5   3      17848.08      17503.66       155.02 o                         
   1   5   3        450.99        500.74        27.17 o                         
   2   5   3       7138.36       7193.82        77.72 o                         
   3   5   3       7915.77       8049.73        89.88 o                         
   4   5   3          2.13        -17.54        26.91 o                         
   5   5   3      10379.51      10441.52       110.44 o                         
   6   5   3       4585.36       4830.00        74.04 o                         
   7   5   3        539.67        523.10        42.63 o                         
   8   5   3       7980.47       7820.89       107.70 o                         
   9   5   3         15.15        -20.53        57.74 o                         
  10   5   3       1793.57       1939.45        98.94 o                         
  11   5   3        890.07       1006.57        88.45 o                         
  12   5   3         80.09         26.24        79.35 o                         
  13   5   3       6324.09       5989.10       217.22 o                         
  14   5   3       1736.43       1847.28       167.23 o                         
  15   5   3        908.58       1048.09       136.58 o                         
  16   5   3       1759.18       1825.18       161.46 o                         
  17   5   3        540.64        653.24       161.98 o                         
  18   5   3       1112.73        854.63       142.11 o                         
  19   5   3         63.49       -128.70       128.70 o                         
 -19   6   3       4360.30       3689.12       220.88 o                         
 -18   6   3        218.13        213.50       116.08 o                         
 -17   6   3       6993.18       7614.66       236.73 o                         
 -16   6   3       7148.88       7151.07       235.66 o                         
 -15   6   3       1768.77       1907.39       113.40 o                         
 -14   6   3      25115.50      26497.55       498.63 o                         
 -13   6   3       3041.77       3085.03       113.17 o                         
 -12   6   3       7575.69       7622.29       142.87 o                         
 -11   6   3      17030.13      17403.23       247.63 o                         
 -10   6   3        927.72       1109.12       102.24 o                         
  -9   6   3      28127.13      27861.04       266.74 o                         
  -8   6   3       9642.66       9741.80       113.04 o                         
  -7   6   3      18627.87      17918.02       235.91 o                         
  -6   6   3      27310.03      26919.26       235.30 o                         
  -5   6   3       1054.87       1342.81        44.63 o                         
  -4   6   3      75551.52      73106.11       515.57 o                         
  -3   6   3      13922.27      13960.79       133.99 o                         
  -2   6   3       4202.92       3910.50        68.68 o                         
  -1   6   3      33663.85      32246.50       253.19 o                         
   0   6   3        967.78       1033.80        38.23 o                         
   1   6   3      26674.15      26515.27       213.38 o                         
   2   6   3      21420.62      20533.51       181.98 o                         
   3   6   3      10586.31      10294.18       105.04 o                         
   4   6   3      57297.18      56254.67       424.21 o                         
   5   6   3       3900.70       3914.69        66.63 o                         
   6   6   3      31590.12      31389.44       277.23 o                         
   7   6   3      26801.71      26545.72       231.22 o                         
   8   6   3       3095.23       3011.89        80.28 o                         
   9   6   3      17938.13      18692.52       321.95 o                         
  10   6   3       1720.21       1861.76       103.30 o                         
  11   6   3       4750.37       4734.90       169.73 o                         
  12   6   3      10521.22      10960.54       250.93 o                         
  13   6   3         25.86        -94.37        94.37 o                         
  14   6   3      15330.06      16406.36       358.70 o                         
  15   6   3       5107.12       5313.55       346.81 o                         
  16   6   3        877.26        941.85       138.96 o                         
  17   6   3       5696.63       6165.99       319.15 o                         
  18   6   3        226.16        226.58       138.70 o                         
 -19   7   3         17.72        176.55       163.83 o                         
 -18   7   3         31.88         71.00       126.13 o                         
 -17   7   3          1.44        -58.62       126.17 o                         
 -16   7   3        300.92        204.13        96.23 o                         
 -15   7   3         48.83         37.19        82.98 o                         
 -14   7   3         86.29         68.74        74.30 o                         
 -13   7   3        126.55         60.23        67.66 o                         
 -12   7   3         20.30         34.83        63.60 o                         
 -11   7   3         16.90         87.90        64.61 o                         
 -10   7   3         33.75        -23.15        52.34 o                         
  -9   7   3         28.84         55.58        47.55 o                         
  -8   7   3         46.96        117.62        35.69 o                         
  -7   7   3        180.63        157.10        35.06 o                         
  -6   7   3        584.02        827.77        45.36 o                         
  -5   7   3       1576.76       1827.63        52.41 o                         
  -4   7   3        915.10       1142.73        40.84 o                         
  -3   7   3        393.68        488.21        31.56 o                         
  -2   7   3       1997.24       2022.85        51.69 o                         
  -1   7   3         90.82         71.30        24.84 o                         
   0   7   3         16.20         47.56        24.71 o                         
   1   7   3       2590.07       2666.76        51.26 o                         
   2   7   3       1694.83       1863.80        50.18 o                         
   3   7   3          2.69         39.87        25.49 o                         
   4   7   3        271.30        281.07        32.16 o                         
   5   7   3       2022.11       2225.33        58.20 o                         
   6   7   3       2336.45       2466.37        65.10 o                         
   7   7   3       1796.20       2118.94        73.92 o                         
   8   7   3        299.13        354.57        54.76 o                         
   9   7   3         61.69         80.35        62.77 o                         
  10   7   3         11.03         32.61        58.92 o                         
  11   7   3        132.54        247.68        92.48 o                         
  12   7   3        112.04        147.81        96.59 o                         
  13   7   3        404.29        349.55       118.65 o                         
  14   7   3        179.63        154.67       109.18 o                         
  15   7   3         87.60        239.64       148.75 o                         
  16   7   3          2.08        -17.90       117.35 o                         
  17   7   3        140.67        -79.18       133.73 o                         
  18   7   3         35.94        -45.31       221.23 o                         
 -19   8   3       5106.79       5536.72       352.45 o                         
 -18   8   3        505.04        261.04       161.84 o                         
 -17   8   3       4129.02       3648.82       227.29 o                         
 -16   8   3       7188.92       7035.26       224.02 o                         
 -15   8   3       1353.58       1435.81       110.20 o                         
 -14   8   3      16612.07      16667.83       288.99 o                         
 -13   8   3       1578.39       1720.32       145.04 o                         
 -12   8   3      10545.38      11047.25       277.89 o                         
 -11   8   3      17527.87      17684.97       280.62 o                         
 -10   8   3         40.29        119.03        63.18 o                         
  -9   8   3      25327.65      25312.46       347.71 o                         
  -8   8   3       3985.72       3985.51       111.51 o                         
  -7   8   3       9625.66       9542.31       133.19 o                         
  -6   8   3      21969.36      21624.81       199.60 o                         
  -5   8   3        160.58        184.04        31.35 o                         
  -4   8   3      32447.50      31343.51       276.43 o                         
  -3   8   3      33350.86      32475.39       271.22 o                         
  -2   8   3      23593.98      23911.13       215.58 o                         
  -1   8   3      53975.45      53835.36       409.66 o                         
   0   8   3       2289.27       2439.02        55.50 o                         
   1   8   3      25300.63      24218.37       216.53 o                         
   2   8   3      13870.32      13493.75       142.56 o                         
   3   8   3      18193.37      17806.08       178.58 o                         
   4   8   3      52762.81      51754.08       390.36 o                         
   5   8   3       5104.95       5079.22        83.40 o                         
   6   8   3      10848.36      10920.22       141.22 o                         
   7   8   3      19885.59      19579.82       231.43 o                         
   8   8   3         74.09         61.72        50.38 o                         
   9   8   3      19534.87      19801.58       255.47 o                         
  10   8   3       7472.21       7611.25       184.67 o                         
  11   8   3      10585.25      10774.54       246.70 o                         
  12   8   3      10175.38      10757.30       259.13 o                         
  13   8   3          4.14        -95.35        95.35 o                         
  14   8   3       9101.05       9030.34       334.00 o                         
  15   8   3       2588.18       2834.60       182.72 o                         
  16   8   3        980.28        798.43       140.74 o                         
  17   8   3       4059.52       3901.46       235.89 o                         
  18   8   3         28.50       -135.10       141.31 o                         
 -18   9   3       3126.10       2593.27       240.56 o                         
 -17   9   3        352.73        386.79       163.14 o                         
 -16   9   3        627.56        645.79       126.34 o                         
 -15   9   3       1359.94       1339.52       116.79 o                         
 -14   9   3          1.28        -44.39        76.10 o                         
 -13   9   3        969.40        994.77       118.21 o                         
 -12   9   3       1468.93       1442.21       115.44 o                         
 -11   9   3        678.74        850.75        86.25 o                         
 -10   9   3        951.19       1061.88        93.66 o                         
  -9   9   3         59.61         77.23        59.84 o                         
  -8   9   3       4968.92       5226.51       124.70 o                         
  -7   9   3       1075.63       1133.96        71.22 o                         
  -6   9   3        147.52        190.46        38.21 o                         
  -5   9   3       2515.83       2684.28        76.11 o                         
  -4   9   3       2223.57       2391.35        71.17 o                         
  -3   9   3       2629.17       2543.60        66.18 o                         
  -2   9   3      12376.97      12626.58       146.59 o                         
  -1   9   3       1183.60       1273.15        51.56 o                         
   0   9   3       7841.28       7551.82       108.01 o                         
   1   9   3       1210.57       1325.07        52.26 o                         
   2   9   3        550.83        568.84        45.49 o                         
   3   9   3       4625.28       4842.62        88.77 o                         
   4   9   3       2743.18       2970.67        73.09 o                         
   5   9   3       6906.07       6955.05       104.90 o                         
   6   9   3       3061.60       2985.12        83.91 o                         
   7   9   3        134.62        165.55        47.07 o                         
   8   9   3       1464.83       1726.88        99.22 o                         
   9   9   3         11.14          3.76        69.26 o                         
  10   9   3       3467.70       3479.45       136.24 o                         
  11   9   3       1803.39       1811.78       142.48 o                         
  12   9   3        188.30        300.25       109.63 o                         
  13   9   3       1455.15       1341.10       139.57 o                         
  14   9   3        147.99        103.01       129.65 o                         
  15   9   3        486.30        301.95       137.05 o                         
  16   9   3        706.29        478.15       188.17 o                         
  17   9   3        103.99        191.33       130.98 o                         
 -18  10   3        147.59         61.86       248.23 o                         
 -17  10   3       3605.28       3554.22       297.05 o                         
 -16  10   3       5353.21       5326.67       235.62 o                         
 -15  10   3       1445.97       1498.42       132.49 o                         
 -14  10   3       9437.36       9300.23       315.34 o                         
 -13  10   3       1481.35       1388.07       127.69 o                         
 -12  10   3      10953.28      11230.44       273.97 o                         
 -11  10   3      10727.04      11004.60       237.91 o                         
 -10  10   3         47.17          0.55        62.55 o                         
  -9  10   3       9767.74      10262.85       189.02 o                         
  -8  10   3       2816.88       2881.12       131.21 o                         
  -7  10   3       7112.28       7032.95       131.55 o                         
  -6  10   3      17559.62      17692.34       217.29 o                         
  -5  10   3        756.62        898.50        53.02 o                         
  -4  10   3      23322.52      23453.58       250.13 o                         
  -3  10   3      12471.02      12386.58       159.42 o                         
  -2  10   3       9591.25       9797.23       128.82 o                         
  -1  10   3      16628.62      16776.94       168.56 o                         
   0  10   3       1141.12       1491.64        57.12 o                         
   1  10   3      20165.92      19590.94       190.04 o                         
   2  10   3      16443.85      16707.21       170.16 o                         
   3  10   3       1577.88       1576.21        60.83 o                         
   4  10   3      27045.74      27519.63       276.89 o                         
   5  10   3       1102.36       1304.28        65.12 o                         
   6  10   3      22509.77      22371.10       282.36 o                         
   7  10   3       9203.91       9305.14       196.51 o                         
   8  10   3       1429.41       1416.65        97.73 o                         
   9  10   3      13372.71      13705.50       238.41 o                         
  10  10   3       2487.80       2556.43       141.89 o                         
  11  10   3       3985.84       4095.12       176.76 o                         
  12  10   3      10950.11      11075.61       308.88 o                         
  13  10   3        168.21         66.60       108.41 o                         
  14  10   3       5208.18       4952.37       219.67 o                         
  15  10   3       2199.01       2084.02       168.82 o                         
  16  10   3        604.32        370.29       136.83 o                         
  17  10   3       4287.14       4424.70       252.26 o                         
 -17  11   3        557.33        416.48       173.25 o                         
 -16  11   3       1642.92       1423.59       166.86 o                         
 -15  11   3       4570.93       4765.80       289.40 o                         
 -14  11   3         51.07         -9.89        93.95 o                         
 -13  11   3       7148.80       7193.46       296.13 o                         
 -12  11   3       3265.68       3404.63       150.13 o                         
 -11  11   3       7280.86       6938.20       188.76 o                         
 -10  11   3       9866.04       9733.85       191.86 o                         
  -9  11   3         10.96         -5.60        59.38 o                         
  -8  11   3       4028.23       4275.30       124.15 o                         
  -7  11   3       6936.07       6696.53       132.63 o                         
  -6  11   3       1225.39       1486.18        81.94 o                         
  -5  11   3      12171.00      12389.25       174.89 o                         
  -4  11   3       1327.35       1423.30        66.96 o                         
  -3  11   3       5170.17       5316.88       104.12 o                         
  -2  11   3      15370.39      15050.34       239.71 o                         
  -1  11   3        985.02        950.05        57.46 o                         
   0  11   3      18216.88      18442.76       228.78 o                         
   1  11   3       2780.99       2596.29        85.84 o                         
   2  11   3      11121.46      10767.29       162.46 o                         
   3  11   3      10004.02       9976.78       155.30 o                         
   4  11   3         90.90         68.53        48.45 o                         
   5  11   3      18419.33      19191.67       274.46 o                         
   6  11   3       9705.67       9482.54       172.44 o                         
   7  11   3       5543.10       5532.85       147.66 o                         
   8  11   3      13900.41      13915.65       253.06 o                         
   9  11   3        231.00        193.06        97.75 o                         
  10  11   3       3996.01       4439.19       165.67 o                         
  11  11   3       5555.07       5874.10       174.92 o                         
  12  11   3       1328.55       1435.09       125.67 o                         
  13  11   3       5841.29       5637.18       219.77 o                         
  14  11   3        250.39        102.47       117.27 o                         
  15  11   3       2598.53       2088.08       232.51 o                         
  16  11   3       2327.76       2283.17       201.83 o                         
 -17  12   3       2057.87       2150.27       251.89 o                         
 -16  12   3        653.77        501.25       166.65 o                         
 -15  12   3         13.05        -78.95        97.98 o                         
 -14  12   3       2124.99       2043.97       137.81 o                         
 -13  12   3        236.93        242.64        95.32 o                         
 -12  12   3       2606.40       2876.09       147.44 o                         
 -11  12   3       2665.82       2993.63       145.79 o                         
 -10  12   3        159.00         72.36        89.26 o                         
  -9  12   3       5701.78       5451.31       155.11 o                         
  -8  12   3       1905.60       2100.18       102.96 o                         
  -7  12   3       4160.69       4074.16       112.95 o                         
  -6  12   3       4127.00       4065.51       108.61 o                         
  -5  12   3         40.16        138.77        57.25 o                         
  -4  12   3       3289.41       3411.64       102.44 o                         
  -3  12   3       3954.66       4187.29       108.75 o                         
  -2  12   3       2794.23       2887.93        97.26 o                         
  -1  12   3      12337.15      12572.57       183.89 o                         
   0  12   3        509.24        635.53        74.46 o                         
   1  12   3       2598.60       2624.31       100.42 o                         
   2  12   3       1985.14       2201.54        91.44 o                         
   3  12   3        126.17        152.16        66.99 o                         
   4  12   3      14165.60      14322.75       228.46 o                         
   5  12   3       4368.10       4519.74       122.37 o                         
   6  12   3       7437.04       7476.02       158.32 o                         
   7  12   3        666.22        623.73        85.84 o                         
   8  12   3        232.81        151.55        80.16 o                         
   9  12   3       3469.58       3666.57       155.02 o                         
  10  12   3        643.22        683.84       103.40 o                         
  11  12   3        722.79        508.31       117.99 o                         
  12  12   3       3505.85       3756.41       351.94 o                         
  13  12   3         20.94        -95.28       103.54 o                         
  14  12   3       2183.07       1755.68       268.28 o                         
  15  12   3        291.06        146.54       128.61 o                         
 -16  13   3       3370.48       3013.44       228.22 o                         
 -15  13   3       4887.86       4081.75       259.11 o                         
 -14  13   3         38.58        -87.53       120.48 o                         
 -13  13   3       7506.00       7675.97       250.99 o                         
 -12  13   3       2796.15       2763.09       201.81 o                         
 -11  13   3       3190.22       3447.90       176.16 o                         
 -10  13   3      13901.84      14164.66       332.05 o                         
  -9  13   3        338.81        314.75        80.92 o                         
  -8  13   3      12279.11      12650.14       243.83 o                         
  -7  13   3       8451.29       8666.18       157.12 o                         
  -6  13   3       2893.44       2917.58       119.53 o                         
  -5  13   3      21328.75      21773.96       318.46 o                         
  -4  13   3       2240.55       2307.89        88.87 o                         
  -3  13   3      11854.93      11880.24       205.77 o                         
  -2  13   3      10966.93      11140.94       183.22 o                         
  -1  13   3        169.26        223.90        56.14 o                         
   0  13   3      19707.13      20072.14       266.75 o                         
   1  13   3       3093.29       3353.68       109.67 o                         
   2  13   3       8948.65       9370.43       172.66 o                         
   3  13   3      30500.24      29793.58       360.76 o                         
   4  13   3         48.26        -70.35        70.35 o                         
   5  13   3      20877.32      21457.64       289.56 o                         
   6  13   3       9309.38       9476.05       196.27 o                         
   7  13   3       3814.02       3777.00       165.61 o                         
   8  13   3      13403.21      13243.98       245.53 o                         
   9  13   3         47.04        -29.63        83.44 o                         
  10  13   3       9550.19       9776.18       253.93 o                         
  11  13   3       5081.67       5146.33       213.77 o                         
  12  13   3        581.98        482.86       117.71 o                         
  13  13   3       7085.80       6712.83       304.03 o                         
  14  13   3        893.01        764.81       141.81 o                         
  15  13   3       3054.73       2942.81       227.77 o                         
 -15  14   3         21.12         49.05       140.94 o                         
 -14  14   3        266.61        113.53       134.46 o                         
 -13  14   3         48.75        -22.49       108.32 o                         
 -12  14   3         99.43         85.32        94.78 o                         
 -11  14   3        209.35        161.82        93.51 o                         
 -10  14   3        957.54        711.89       101.25 o                         
  -9  14   3        232.12        168.87       127.23 o                         
  -8  14   3         31.21         22.73        74.57 o                         
  -7  14   3         11.45          4.58        65.46 o                         
  -6  14   3        936.96       1087.57        75.55 o                         
  -5  14   3       1601.33       1576.46        90.66 o                         
  -4  14   3        157.13        168.12        53.31 o                         
  -3  14   3        630.89        712.49        67.82 o                         
  -2  14   3          7.93         54.97        55.01 o                         
  -1  14   3        532.69        701.68        78.68 o                         
   0  14   3        187.86        141.56        63.16 o                         
   1  14   3        208.33        276.60        68.12 o                         
   2  14   3        423.65        397.95        68.99 o                         
   3  14   3         79.72        112.87        64.46 o                         
   4  14   3         46.86         73.93        63.29 o                         
   5  14   3        139.25         42.72        96.86 o                         
   6  14   3        366.68        351.61        87.28 o                         
   7  14   3        251.05        288.58       111.05 o                         
   8  14   3        326.86        333.92        87.71 o                         
   9  14   3        241.77        253.50       101.18 o                         
  10  14   3        556.87        440.58       117.94 o                         
  11  14   3         17.20         19.18        95.98 o                         
  12  14   3         79.23         34.24       116.60 o                         
  13  14   3        130.96         52.55       118.31 o                         
  14  14   3        157.96        137.85       127.91 o                         
 -14  15   3         15.79       -136.85       154.17 o                         
 -13  15   3       4299.92       3972.55       223.68 o                         
 -12  15   3       2621.75       2626.78       152.91 o                         
 -11  15   3       2085.78       2138.22       140.98 o                         
 -10  15   3      14662.72      14914.13       329.73 o                         
  -9  15   3        238.32        148.88        86.41 o                         
  -8  15   3      10475.44      11013.42       231.55 o                         
  -7  15   3       7739.80       7815.46       201.81 o                         
  -6  15   3        688.49        626.46        71.06 o                         
  -5  15   3      16405.82      16246.99       230.68 o                         
  -4  15   3       1791.68       1910.58        90.25 o                         
  -3  15   3      11952.77      12327.76       197.75 o                         
  -2  15   3      12177.37      12229.44       223.88 o                         
  -1  15   3         63.66        140.72        68.37 o                         
   0  15   3      17253.49      17868.16       280.74 o                         
   1  15   3       8231.77       7918.14       170.74 o                         
   2  15   3       6879.37       6874.49       160.72 o                         
   3  15   3      16509.63      16490.00       261.95 o                         
   4  15   3        975.51        943.39        87.90 o                         
   5  15   3       5794.37       5682.45       156.47 o                         
   6  15   3       6580.33       6545.66       227.73 o                         
   7  15   3       2239.02       2396.49       140.93 o                         
   8  15   3      14553.26      15278.86       298.28 o                         
   9  15   3        319.34        418.22       113.57 o                         
  10  15   3       9349.65       9647.70       264.34 o                         
  11  15   3       3853.39       3800.02       200.52 o                         
  12  15   3       1601.83       1695.41       154.25 o                         
  13  15   3       6462.77       6812.10       613.00 o                         
 -13  16   3         18.02       -136.91       136.91 o                         
 -12  16   3         25.23       -119.20       119.20 o                         
 -11  16   3       1097.43        986.24       130.19 o                         
 -10  16   3        327.98        269.10       134.12 o                         
  -9  16   3        764.75        795.11       110.18 o                         
  -8  16   3        467.12        529.88       123.38 o                         
  -7  16   3        804.07        759.72        86.00 o                         
  -6  16   3       1947.77       1645.84       104.54 o                         
  -5  16   3        176.63         87.71        70.42 o                         
  -4  16   3       1026.29       1126.33        81.00 o                         
  -3  16   3        255.68        247.96        60.49 o                         
  -2  16   3        410.29        570.20        78.48 o                         
  -1  16   3        413.60        401.96        77.29 o                         
   0  16   3         79.64         62.17        74.11 o                         
   1  16   3       1164.79       1143.48        97.04 o                         
   2  16   3        160.02        174.30        71.68 o                         
   3  16   3       1944.17       2052.98       155.50 o                         
   4  16   3        291.75        338.01        83.19 o                         
   5  16   3        628.00        581.87        93.77 o                         
   6  16   3         85.91         97.75        78.52 o                         
   7  16   3        851.34        803.69       106.10 o                         
   8  16   3        150.76        217.32        96.56 o                         
   9  16   3        906.18        632.51       126.59 o                         
  10  16   3         36.07         -9.24       113.43 o                         
  11  16   3        168.14         85.12       111.72 o                         
  12  16   3        614.81        479.85       178.72 o                         
 -11  17   3       3357.02       3077.03       345.41 o                         
 -10  17   3       6438.66       5686.67       192.13 o                         
  -9  17   3        255.36        160.40        91.41 o                         
  -8  17   3       4532.00       4532.62       162.79 o                         
  -7  17   3       4227.83       4352.85       192.02 o                         
  -6  17   3        937.66       1025.72       108.92 o                         
  -5  17   3      10769.91      10855.49       251.57 o                         
  -4  17   3       1259.06       1339.13        98.54 o                         
  -3  17   3       4363.47       4585.27       135.36 o                         
  -2  17   3       6884.83       6964.68       170.30 o                         
  -1  17   3        254.16        253.87        83.29 o                         
   0  17   3      13501.86      13543.96       259.84 o                         
   1  17   3       4266.40       4394.85       183.13 o                         
   2  17   3       5950.24       6054.40       163.02 o                         
   3  17   3       6909.07       7030.28       175.95 o                         
   4  17   3         26.29        -73.98        75.00 o                         
   5  17   3       5204.82       5117.61       194.35 o                         
   6  17   3       1846.71       2073.89       126.94 o                         
   7  17   3       2479.98       2322.61       131.30 o                         
   8  17   3       8701.97       8485.87       228.16 o                         
   9  17   3          8.40        -25.12       113.54 o                         
  10  17   3       6050.63       5929.33       220.40 o                         
 -10  18   3        124.83       -109.68       109.68 o                         
  -9  18   3       2124.35       1965.95       150.38 o                         
  -8  18   3        950.18        729.24       112.70 o                         
  -7  18   3       1913.34       1762.77       128.63 o                         
  -6  18   3       2860.45       2867.57       153.21 o                         
  -5  18   3         67.85          6.66        95.86 o                         
  -4  18   3       4705.37       4825.15       160.26 o                         
  -3  18   3       3474.30       3366.28       145.36 o                         
  -2  18   3       1243.80       1380.99       102.53 o                         
  -1  18   3       6869.52       6348.47       206.83 o                         
   0  18   3         17.06         13.62        96.20 o                         
   1  18   3       3735.79       3809.21       166.22 o                         
   2  18   3        349.29        372.48        93.85 o                         
   3  18   3        559.46        649.01        93.73 o                         
   4  18   3       4505.39       4361.74       161.39 o                         
   5  18   3        307.82        144.93        87.89 o                         
   6  18   3       3475.75       3180.63       149.09 o                         
   7  18   3       2483.38       2323.09       154.16 o                         
   8  18   3         41.49         -7.35        98.44 o                         
   9  18   3       1807.05       1743.73       140.71 o                         
  -8  19   3       3220.84       2992.39       202.64 o                         
  -7  19   3       3002.82       2738.86       164.73 o                         
  -6  19   3        635.65        745.47       126.78 o                         
  -5  19   3       3871.18       3682.68       238.14 o                         
  -4  19   3        145.87         71.69        92.80 o                         
  -3  19   3       1401.72       1131.13       133.38 o                         
  -2  19   3       1106.21       1187.71       135.61 o                         
  -1  19   3        201.95        134.64       162.46 o                         
   0  19   3       4824.22       4461.11       305.73 o                         
   1  19   3       2838.28       2621.19       182.14 o                         
   2  19   3       1288.12       1363.55       131.90 o                         
   3  19   3       1159.39       1133.52       120.29 o                         
   4  19   3          3.16        -93.87        93.87 o                         
   5  19   3       1953.25       1664.12       125.90 o                         
   6  19   3       1104.46       1064.77       116.90 o                         
  -4  20   3       5290.00       5089.09       438.90 o                         
  -3  20   3       2865.11       2559.64       153.13 o                         
  -2  20   3       1779.94       1647.82       141.07 o                         
  -1  20   3       6709.21       6691.58       202.69 o                         
   0  20   3         23.64       -101.62       101.62 o                         
   1  20   3       4749.08       4676.90       221.19 o                         
   2  20   3       2457.20       2495.05       166.11 o                         
   3  20   3        180.05        -58.98        99.00 o                         
 -20   0   4       1861.23       1801.23       263.04 o                         
 -19   0   4       4395.89       3727.14       297.12 o                         
 -18   0   4         36.99       -156.42       156.42 o                         
 -17   0   4      19944.75      21058.44       789.76 o                         
 -16   0   4       1137.30       1087.30       188.98 o                         
 -15   0   4       7995.71       7860.53       256.61 o                         
 -14   0   4      17894.91      17861.99       387.80 o                         
 -13   0   4         11.95         87.39        91.89 o                         
 -12   0   4      19790.00      20308.20       399.03 o                         
 -11   0   4       8369.12       8079.33       203.16 o                         
 -10   0   4       9087.09       8662.20       245.13 o                         
  -9   0   4      25218.76      24637.76       374.27 o                         
  -8   0   4         30.41         16.97        42.74 o                         
  -7   0   4      57298.39      53783.99       630.47 o                         
  -6   0   4      61451.73      60241.11       688.23 o                         
  -5   0   4       1719.82       1574.67        49.55 o                         
  -4   0   4      22839.01      21117.24       282.46 o                         
  -3   0   4       1669.99       1455.76        48.30 o                         
  -2   0   4     102123.53      97962.63      1305.71 o                         
  -1   0   4      43562.48      40913.34      1122.97 o                         
   0   0   4       2559.64       2701.14        67.75 o                         
   1   0   4      12793.54      11379.34       176.95 o                         
   2   0   4      16353.68      16157.46       227.37 o                         
   3   0   4      42275.76      42776.32       457.59 o                         
   4   0   4      24318.12      23198.27       298.33 o                         
   5   0   4       2151.99       2366.42        76.90 o                         
   6   0   4      49729.08      48538.61       544.68 o                         
   7   0   4       2096.85       2023.40        99.34 o                         
   8   0   4       7587.72       7413.79       159.30 o                         
   9   0   4      24814.20      23867.70       516.83 o                         
  10   0   4         48.60         86.35        72.00 o                         
  11   0   4      39767.66      40749.25       681.20 o                         
  12   0   4       5525.44       5744.89       430.82 o                         
  13   0   4       1881.71       2208.32       233.55 o                         
  14   0   4      15912.84      16646.16       456.39 o                         
  15   0   4        400.52        252.65       156.58 o                         
  16   0   4       4054.63       4487.62       473.79 o                         
  17   0   4       5291.72       5821.61       482.45 o                         
  18   0   4        427.34        856.58       228.14 o                         
  19   0   4       3211.54       2764.70       297.21 o                         
 -20   1   4        497.02        380.95       188.03 o                         
 -19   1   4         50.87        -79.86       114.98 o                         
 -18   1   4        307.79        267.00       124.46 o                         
 -17   1   4          8.76         -6.02       116.08 o                         
 -16   1   4        441.53        295.74        97.42 o                         
 -15   1   4       1390.36       1495.64       116.77 o                         
 -14   1   4        209.39        294.14        78.16 o                         
 -13   1   4       1021.41       1236.62        95.83 o                         
 -12   1   4         16.65        -34.17        53.88 o                         
 -11   1   4       1292.80       1254.53        70.07 o                         
 -10   1   4         72.66        114.90        39.87 o                         
  -9   1   4        457.86        607.45        43.04 o                         
  -8   1   4       6739.67       7104.09        93.36 o                         
  -7   1   4       9925.92      10650.01       113.52 o                         
  -6   1   4       1996.35       1773.15        47.71 o                         
  -5   1   4       4751.60       5089.41        62.12 o                         
  -4   1   4       5787.71       5777.71        64.99 o                         
  -3   1   4        773.31       1097.34        31.70 o                         
  -2   1   4        260.96        293.45        31.20 o                         
  -1   1   4       1571.86       1873.70        48.23 o                         
   0   1   4       8127.80       8207.51        87.30 o                         
   1   1   4          6.98         23.86        14.52 o                         
   2   1   4       2159.35       2347.33        33.09 o                         
   3   1   4       1333.86       1348.83        32.87 o                         
   4   1   4       5119.60       5100.02        69.58 o                         
   5   1   4       3611.06       3753.85        62.98 o                         
   6   1   4       2251.15       2452.68        56.44 o                         
   7   1   4       2152.78       2081.66        60.96 o                         
   8   1   4         56.27         62.61        34.61 o                         
   9   1   4         12.34        -14.56        48.48 o                         
  10   1   4       1007.50       1135.18        82.86 o                         
  11   1   4       2002.32       2183.95       114.79 o                         
  12   1   4        117.96        107.99        73.99 o                         
  13   1   4        802.21        903.54        93.86 o                         
  14   1   4         16.64        -74.18        77.72 o                         
  15   1   4        787.10       1006.60       121.38 o                         
  16   1   4         57.47       -100.79       100.79 o                         
  17   1   4        164.26        116.47       105.98 o                         
  18   1   4         94.70        206.04       132.32 o                         
  19   1   4        105.46        123.77       128.74 o                         
 -20   2   4       2993.89       2970.46       223.57 o                         
 -19   2   4       2653.57       2452.49       179.60 o                         
 -18   2   4       1009.83       1018.81       144.59 o                         
 -17   2   4       8967.52       9436.04       273.62 o                         
 -16   2   4        147.22         78.39        90.37 o                         
 -15   2   4       9924.80       9817.68       278.13 o                         
 -14   2   4      13781.42      14534.03       281.38 o                         
 -13   2   4        683.62        571.23        79.96 o                         
 -12   2   4      18700.86      19064.45       369.67 o                         
 -11   2   4      13618.00      13880.29       210.33 o                         
 -10   2   4       8900.28       8613.79       138.81 o                         
  -9   2   4      31610.06      30849.32       270.40 o                         
  -8   2   4       1001.87       1109.74        44.85 o                         
  -7   2   4      43919.31      43593.18       359.95 o                         
  -6   2   4      35609.85      35765.34       285.26 o                         
  -5   2   4      14430.45      13819.23       136.64 o                         
  -4   2   4      82328.36      78886.27       599.37 o                         
  -3   2   4       4281.81       4150.10        54.96 o                         
  -2   2   4       2816.95       2233.83        39.12 o                         
  -1   2   4       7939.33       7484.17        89.68 o                         
   0   2   4       8609.81       8157.88        87.04 o                         
   1   2   4     122512.62     120753.20      1074.57 o                         
   2   2   4      16810.59      16707.18       141.28 o                         
   3   2   4      27022.55      26879.03       223.53 o                         
   4   2   4      30181.03      28799.61       252.75 o                         
   5   2   4         35.61         79.36        26.66 o                         
   6   2   4      18241.67      17337.90       173.18 o                         
   7   2   4      13749.97      13795.32       148.14 o                         
   8   2   4       9951.91       9806.81       139.19 o                         
   9   2   4      31653.16      31335.91       324.25 o                         
  10   2   4        253.96        289.99        82.18 o                         
  11   2   4      12731.37      12589.85       217.68 o                         
  12   2   4       4371.58       4970.76       224.98 o                         
  13   2   4       4889.05       4662.05       167.29 o                         
  14   2   4      12304.51      12590.25       234.83 o                         
  15   2   4        450.32        498.30       107.77 o                         
  16   2   4       5932.35       5915.97       301.67 o                         
  17   2   4       4275.77       4254.52       197.25 o                         
  18   2   4       1135.50       1248.86       169.99 o                         
  19   2   4       3042.80       2679.48       203.73 o                         
 -20   3   4        392.11         76.12       157.54 o                         
 -19   3   4       1171.65       1459.20       160.39 o                         
 -18   3   4       2210.28       2163.31       170.29 o                         
 -17   3   4         39.54         56.21       112.16 o                         
 -16   3   4       4263.65       4576.37       190.15 o                         
 -15   3   4       6285.13       6456.57       208.87 o                         
 -14   3   4       3313.30       3474.57       192.75 o                         
 -13   3   4       8223.91       8655.66       189.32 o                         
 -12   3   4         18.26        -52.53        52.53 o                         
 -11   3   4       8004.16       7994.94       146.45 o                         
 -10   3   4       6608.17       6599.91       133.07 o                         
  -9   3   4       1760.72       1994.32        68.25 o                         
  -8   3   4      17670.30      17418.16       175.26 o                         
  -7   3   4       8864.08       8865.80       110.21 o                         
  -6   3   4      13935.28      13601.42       124.38 o                         
  -5   3   4      35272.64      35352.34       302.66 o                         
  -4   3   4         89.11        102.95        22.10 o                         
  -3   3   4      16534.16      15621.24       137.37 o                         
  -2   3   4       2778.33       3202.29        45.39 o                         
  -1   3   4       9297.75       9687.06        90.05 o                         
   0   3   4      35685.30      36240.00       273.38 o                         
   1   3   4       6656.42       6854.59        70.15 o                         
   2   3   4       5586.62       5545.27        63.14 o                         
   3   3   4      12361.95      11970.82       117.40 o                         
   4   3   4        448.11        360.51        27.19 o                         
   5   3   4       7684.50       6888.48        90.69 o                         
   6   3   4        736.80        809.30        43.63 o                         
   7   3   4      16218.43      16169.33       215.52 o                         
   8   3   4      13475.12      12986.75       161.41 o                         
   9   3   4       1359.28       1407.35        82.31 o                         
  10   3   4       1941.94       2096.88       146.54 o                         
  11   3   4       2058.58       1982.06       103.78 o                         
  12   3   4       5325.94       5281.16       159.31 o                         
  13   3   4       4558.00       4541.48       163.23 o                         
  14   3   4        717.98        597.80       102.53 o                         
  15   3   4       6953.20       7054.47       221.44 o                         
  16   3   4       1107.88       1176.96       131.34 o                         
  17   3   4       1150.76       1185.65       187.49 o                         
  18   3   4       2106.40       1901.60       173.40 o                         
  19   3   4         69.46          9.53       143.28 o                         
 -20   4   4       1210.21        931.81       172.85 o                         
 -19   4   4       4212.05       3765.07       187.59 o                         
 -18   4   4        570.64        835.86       126.36 o                         
 -17   4   4       2467.56       2683.61       165.04 o                         
 -16   4   4       1520.21       1502.53       128.16 o                         
 -15   4   4       2716.27       2699.86       145.55 o                         
 -14   4   4       5503.99       5948.29       180.72 o                         
 -13   4   4        192.22        150.61        71.98 o                         
 -12   4   4       9508.91       9546.28       157.77 o                         
 -11   4   4       2763.75       2931.46        88.74 o                         
 -10   4   4       5642.83       5536.26       109.05 o                         
  -9   4   4      17163.76      17069.53       164.87 o                         
  -8   4   4        360.61        503.88        51.75 o                         
  -7   4   4      20554.95      19912.94       172.30 o                         
  -6   4   4       4457.66       4470.84        63.18 o                         
  -5   4   4       7094.96       7133.42        78.49 o                         
  -4   4   4      21932.66      21879.84       176.22 o                         
  -3   4   4       4178.05       4247.26        64.97 o                         
  -2   4   4       8907.44       8443.42        88.82 o                         
  -1   4   4      10039.43       9893.97        95.77 o                         
   0   4   4        170.03        152.48        18.67 o                         
   1   4   4      15207.86      15069.62       141.03 o                         
   2   4   4         60.33         57.44        21.21 o                         
   3   4   4      25163.52      25682.43       224.68 o                         
   4   4   4      21741.11      22006.38       186.88 o                         
   5   4   4          6.93         -6.36        26.14 o                         
   6   4   4      18005.50      18187.97       169.69 o                         
   7   4   4      13249.09      13173.45       152.58 o                         
   8   4   4       1902.90       1902.90        67.91 o                         
   9   4   4      16212.86      15957.61       247.57 o                         
  10   4   4        772.15        708.28        80.37 o                         
  11   4   4       7323.17       7458.64       204.76 o                         
  12   4   4       2396.84       2555.48       145.98 o                         
  13   4   4       1525.06       1443.53       131.85 o                         
  14   4   4       4325.00       4496.86       291.17 o                         
  15   4   4       1189.02       1128.30       145.30 o                         
  16   4   4       2604.26       3087.75       175.39 o                         
  17   4   4        948.83        989.40       142.80 o                         
  18   4   4        103.83       -119.06       119.06 o                         
 -20   5   4       1279.76       1169.43       165.10 o                         
 -19   5   4       2028.43       2120.38       178.15 o                         
 -18   5   4       6016.78       6242.46       222.52 o                         
 -17   5   4          0.82        -50.92       121.33 o                         
 -16   5   4       8082.40       7948.94       242.72 o                         
 -15   5   4       9646.49       9800.26       207.89 o                         
 -14   5   4       4674.21       4515.81       135.96 o                         
 -13   5   4      14216.62      13996.20       268.46 o                         
 -12   5   4        940.43       1031.72        69.98 o                         
 -11   5   4      12100.68      12158.25       158.95 o                         
 -10   5   4      15555.84      15240.54       190.89 o                         
  -9   5   4       5916.56       5860.78       107.57 o                         
  -8   5   4      58351.67      57917.15       461.29 o                         
  -7   5   4        761.75        862.48        42.90 o                         
  -6   5   4      23402.64      22975.34       196.82 o                         
  -5   5   4      32056.65      31778.25       260.88 o                         
  -4   5   4         13.04         35.06        20.48 o                         
  -3   5   4      20702.51      20595.22       170.31 o                         
  -2   5   4      21484.63      20997.64       185.80 o                         
  -1   5   4      31057.50      30049.38       262.57 o                         
   0   5   4      49819.22      48991.56       384.38 o                         
   1   5   4         17.04         19.38        19.57 o                         
   2   5   4      30185.28      29471.75       225.86 o                         
   3   5   4      12419.69      12561.36       121.99 o                         
   4   5   4       7239.76       7228.31        94.22 o                         
   5   5   4      26678.76      26462.75       224.70 o                         
   6   5   4        431.10        390.77        38.30 o                         
   7   5   4      25217.80      25286.86       226.78 o                         
   8   5   4      19435.79      19425.76       215.15 o                         
   9   5   4       3731.72       3602.87       113.65 o                         
  10   5   4      18351.84      19025.84       271.65 o                         
  11   5   4       2955.09       3049.56       125.43 o                         
  12   5   4       7752.24       8280.57       196.95 o                         
  13   5   4       7895.60       8673.75       220.21 o                         
  14   5   4         98.02        -29.04       103.28 o                         
  15   5   4      10478.40      10477.64       277.27 o                         
  16   5   4       2815.18       2815.79       182.82 o                         
  17   5   4       1096.47       1405.23       139.16 o                         
  18   5   4       5846.89       6219.69       302.12 o                         
 -20   6   4        109.36          6.24       156.39 o                         
 -19   6   4       1031.63        782.85       176.41 o                         
 -18   6   4         61.70        -84.18       152.05 o                         
 -17   6   4        676.02        590.31       114.33 o                         
 -16   6   4       1530.06       1413.52       127.61 o                         
 -15   6   4         25.31         31.89        75.07 o                         
 -14   6   4        804.20        939.67        95.48 o                         
 -13   6   4         63.73         47.67        63.74 o                         
 -12   6   4        441.57        482.10        58.95 o                         
 -11   6   4        196.35        211.70        52.26 o                         
 -10   6   4        218.29        245.08        55.60 o                         
  -9   6   4        869.94       1063.56        57.29 o                         
  -8   6   4        587.11        622.04        39.80 o                         
  -7   6   4       1708.01       1646.75        50.12 o                         
  -6   6   4        304.72        298.84        32.81 o                         
  -5   6   4       2759.72       2795.23        52.00 o                         
  -4   6   4       3212.40       3208.83        61.12 o                         
  -3   6   4        125.09        203.15        23.96 o                         
  -2   6   4        920.17        998.93        35.74 o                         
  -1   6   4       1294.20       1307.44        36.46 o                         
   0   6   4        247.13        291.46        24.90 o                         
   1   6   4       1184.22       1259.09        40.86 o                         
   2   6   4        467.05        435.54        29.96 o                         
   3   6   4       1052.33       1117.47        40.23 o                         
   4   6   4       7648.16       7636.79        93.63 o                         
   5   6   4       1652.53       2073.28        61.19 o                         
   6   6   4        739.39        738.12        41.83 o                         
   7   6   4        440.01        628.44        49.57 o                         
   8   6   4        262.08        186.03        47.85 o                         
   9   6   4         87.88        100.78        55.87 o                         
  10   6   4       1091.47       1011.19        84.35 o                         
  11   6   4       1188.30       1346.10        97.26 o                         
  12   6   4       1618.61       1613.77       120.71 o                         
  13   6   4        213.88        324.70       124.01 o                         
  14   6   4        529.35        390.91       120.99 o                         
  15   6   4         39.17        -90.95       107.43 o                         
  16   6   4        454.37        302.89       123.84 o                         
  17   6   4         18.67         13.44       134.94 o                         
  18   6   4        116.68         54.25       128.93 o                         
 -19   7   4       2240.29       2207.18       227.72 o                         
 -18   7   4       8482.13       7838.81       274.66 o                         
 -17   7   4        547.70        416.86       133.65 o                         
 -16   7   4      11694.75      11675.94       223.56 o                         
 -15   7   4       5378.77       5666.75       147.10 o                         
 -14   7   4       3532.35       3846.06       126.93 o                         
 -13   7   4      15850.63      16178.24       259.24 o                         
 -12   7   4        207.86        202.21        54.73 o                         
 -11   7   4      23917.88      24338.97       299.48 o                         
 -10   7   4      19320.60      19620.64       266.88 o                         
  -9   7   4        613.08        662.34        59.36 o                         
  -8   7   4      22663.79      22354.27       224.26 o                         
  -7   7   4       3953.92       3860.40        75.78 o                         
  -6   7   4      15915.83      14529.34       154.14 o                         
  -5   7   4      21364.44      20534.54       193.58 o                         
  -4   7   4       1629.33       1655.86        51.39 o                         
  -3   7   4      43314.96      42452.98       328.09 o                         
  -2   7   4       7581.66       6943.62        83.70 o                         
  -1   7   4      24802.90      24881.31       208.42 o                         
   0   7   4      52524.77      52451.34       397.12 o                         
   1   7   4         27.08          3.05        23.19 o                         
   2   7   4      43563.27      42352.07       330.81 o                         
   3   7   4      15697.20      15493.82       144.92 o                         
   4   7   4       5563.49       5355.97        84.90 o                         
   5   7   4      38634.17      39083.58       331.94 o                         
   6   7   4       2645.86       2664.73        66.96 o                         
   7   7   4      24361.46      23947.40       233.08 o                         
   8   7   4       6543.59       6686.11       165.36 o                         
   9   7   4       1102.32       1120.14        78.69 o                         
  10   7   4      18244.81      18925.94       359.41 o                         
  11   7   4       5765.64       5906.75       231.56 o                         
  12   7   4       5680.93       5846.92       231.12 o                         
  13   7   4      10341.37      10432.69       265.37 o                         
  14   7   4        801.86        880.01       131.52 o                         
  15   7   4       6696.20       6522.75       234.85 o                         
  16   7   4       1618.97       1429.61       153.60 o                         
  17   7   4       2320.32       2217.59       201.47 o                         
  18   7   4       5091.02       4479.81       247.53 o                         
 -19   8   4        224.60        106.50       181.90 o                         
 -18   8   4        302.08         55.21       225.55 o                         
 -17   8   4        339.48        249.71       150.11 o                         
 -16   8   4         37.25        -56.47        98.23 o                         
 -15   8   4        273.71        296.14        90.14 o                         
 -14   8   4         52.60        -21.70        83.40 o                         
 -13   8   4        306.57        250.28        87.72 o                         
 -12   8   4       1980.48       2415.41       127.45 o                         
 -11   8   4        187.26        173.99        67.04 o                         
 -10   8   4         12.83         18.69        51.67 o                         
  -9   8   4        433.76        548.05        64.06 o                         
  -8   8   4       1005.69       1128.23        72.21 o                         
  -7   8   4       1870.51       2044.63        80.93 o                         
  -6   8   4       3552.78       3646.41        71.70 o                         
  -5   8   4        320.15        396.01        35.40 o                         
  -4   8   4         41.56         63.79        25.51 o                         
  -3   8   4        553.88        579.56        39.10 o                         
  -2   8   4       4071.87       4101.66        65.99 o                         
  -1   8   4         13.57         37.19        25.94 o                         
   0   8   4        419.32        479.65        32.68 o                         
   1   8   4       4314.25       4317.10        67.63 o                         
   2   8   4       2531.03       2690.60        57.39 o                         
   3   8   4       1208.31       1305.61        53.42 o                         
   4   8   4        418.66        521.63        42.15 o                         
   5   8   4        152.40        216.91        37.39 o                         
   6   8   4       2325.48       2474.41        76.96 o                         
   7   8   4       2416.73       2465.76        93.60 o                         
   8   8   4        100.16         44.79        56.29 o                         
   9   8   4        487.20        540.83        71.08 o                         
  10   8   4         15.22         19.77        75.25 o                         
  11   8   4        580.87        671.92       105.57 o                         
  12   8   4         84.55         88.49        95.39 o                         
  13   8   4        196.53        211.79       110.25 o                         
  14   8   4         13.07        -28.86       106.78 o                         
  15   8   4          0.52        -12.10       114.12 o                         
  16   8   4        168.61        128.05       128.64 o                         
  17   8   4        272.41        221.08       156.68 o                         
 -18   9   4       6003.67       4984.89       474.32 o                         
 -17   9   4        130.79        101.87       156.95 o                         
 -16   9   4       8680.80       8666.88       290.95 o                         
 -15   9   4       3639.96       3377.61       296.50 o                         
 -14   9   4       1876.06       1904.12       141.15 o                         
 -13   9   4      14043.67      14031.61       377.11 o                         
 -12   9   4        135.65        161.17        84.98 o                         
 -11   9   4      12967.10      13119.31       271.08 o                         
 -10   9   4      16353.90      16649.73       265.92 o                         
  -9   9   4       1499.35       1760.02       118.41 o                         
  -8   9   4      14048.79      14243.90       212.99 o                         
  -7   9   4       3703.55       3747.65       101.05 o                         
  -6   9   4      16690.68      16518.95       216.96 o                         
  -5   9   4      26941.72      26985.70       269.24 o                         
  -4   9   4       4030.41       4135.79        70.15 o                         
  -3   9   4      46321.46      45965.38       396.13 o                         
  -2   9   4      10976.37      10998.43       121.53 o                         
  -1   9   4      14398.02      14093.44       143.53 o                         
   0   9   4      35495.00      34886.27       287.32 o                         
   1   9   4        278.86        338.59        35.21 o                         
   2   9   4      18784.31      18629.77       179.75 o                         
   3   9   4      10122.66       9782.53       118.11 o                         
   4   9   4      13155.64      12851.81       149.11 o                         
   5   9   4      29681.25      29424.29       269.62 o                         
   6   9   4       2995.24       3000.15        88.70 o                         
   7   9   4      11064.22      11243.61       158.12 o                         
   8   9   4       8173.05       8539.50       176.90 o                         
   9   9   4       3035.28       3008.95       134.91 o                         
  10   9   4      19117.20      19428.17       396.84 o                         
  11   9   4       2213.49       2236.42       153.32 o                         
  12   9   4       4126.82       4270.58       243.67 o                         
  13   9   4      10537.17      10884.40       334.23 o                         
  14   9   4         69.27        -89.00       110.16 o                         
  15   9   4       5550.30       5375.99       233.45 o                         
  16   9   4        972.25        694.73       196.32 o                         
  17   9   4       2682.18       2587.74       205.61 o                         
 -18  10   4       1030.50        864.58       211.86 o                         
 -17  10   4       2712.95       2810.44       295.32 o                         
 -16  10   4        763.40        827.57       152.74 o                         
 -15  10   4        893.32        933.79       156.90 o                         
 -14  10   4       3060.10       2849.33       147.61 o                         
 -13  10   4        339.78        362.99       120.08 o                         
 -12  10   4       3959.91       3785.33       275.33 o                         
 -11  10   4         83.70        177.53        86.42 o                         
 -10  10   4       2025.73       1931.75       114.85 o                         
  -9  10   4       4037.46       4260.45       123.33 o                         
  -8  10   4         56.11         31.78        52.03 o                         
  -7  10   4       6313.25       6546.47       125.21 o                         
  -6  10   4       6450.87       6696.33       114.08 o                         
  -5  10   4       3022.28       3094.77        76.24 o                         
  -4  10   4      20278.20      20613.88       236.46 o                         
  -3  10   4       1961.96       2020.45        64.78 o                         
  -2  10   4       9170.70       9147.14       130.72 o                         
  -1  10   4       7127.56       6834.90        97.71 o                         
   0  10   4       1020.75       1095.19        52.10 o                         
   1  10   4       5121.85       5310.56        92.16 o                         
   2  10   4        681.18        775.71        50.06 o                         
   3  10   4      10080.26       9742.34       136.16 o                         
   4  10   4      19431.68      19305.56       214.51 o                         
   5  10   4       2068.61       2375.95        93.10 o                         
   6  10   4       6242.20       6224.86       134.40 o                         
   7  10   4       1502.12       1837.69        89.69 o                         
   8  10   4        365.00        315.47        76.69 o                         
   9  10   4       2676.52       2852.86       138.78 o                         
  10  10   4        162.05        206.58        84.40 o                         
  11  10   4       5374.91       5366.80       198.02 o                         
  12  10   4       2120.64       1921.65       153.09 o                         
  13  10   4       1476.32       1467.75       225.26 o                         
  14  10   4       3212.20       2947.75       200.65 o                         
  15  10   4         98.79        -99.45       163.59 o                         
  16  10   4       1493.43       1083.40       163.30 o                         
 -17  11   4         29.88       -150.91       150.91 o                         
 -16  11   4       3260.97       3216.53       318.25 o                         
 -15  11   4       1891.24       2140.93       330.11 o                         
 -14  11   4        781.16        764.78       144.05 o                         
 -13  11   4       5342.39       5335.32       174.52 o                         
 -12  11   4        766.43        819.00       104.25 o                         
 -11  11   4       8332.26       8505.41       248.58 o                         
 -10  11   4       7229.34       7587.88       181.50 o                         
  -9  11   4        645.04        697.93        75.60 o                         
  -8  11   4       7638.26       7959.25       198.98 o                         
  -7  11   4        183.80        286.26        52.47 o                         
  -6  11   4       8294.02       7900.74       134.56 o                         
  -5  11   4       5364.94       5433.66       106.00 o                         
  -4  11   4        124.27         93.43        36.07 o                         
  -3  11   4      15890.53      16316.15       196.21 o                         
  -2  11   4       5657.32       5800.19       111.97 o                         
  -1  11   4      10063.82       9719.01       140.13 o                         
   0  11   4      15054.89      15210.91       186.14 o                         
   1  11   4       2085.46       2290.37        89.06 o                         
   2  11   4      15406.67      15270.11       215.28 o                         
   3  11   4       3949.61       3945.45        99.71 o                         
   4  11   4       4573.06       4572.30       109.86 o                         
   5  11   4      21808.45      21751.85       279.74 o                         
   6  11   4         72.36         85.02        58.12 o                         
   7  11   4       4889.97       5232.70       147.42 o                         
   8  11   4       2951.79       3186.51       140.90 o                         
   9  11   4        962.76       1008.01        96.76 o                         
  10  11   4      10703.73      10631.07       235.33 o                         
  11  11   4        716.03        695.44       108.54 o                         
  12  11   4       3106.66       3104.16       163.77 o                         
  13  11   4       2240.90       2057.80       144.38 o                         
  14  11   4         34.04       -101.53       101.53 o                         
  15  11   4       2765.03       2475.95       210.10 o                         
  16  11   4       1102.07        780.02       181.78 o                         
 -17  12   4       6122.61       5921.39       420.98 o                         
 -16  12   4        791.87        743.94       182.57 o                         
 -15  12   4       3930.94       3415.32       199.77 o                         
 -14  12   4       7065.16       7276.46       303.28 o                         
 -13  12   4         76.46         70.87        84.17 o                         
 -12  12   4       5704.94       5897.69       187.91 o                         
 -11  12   4       3249.72       3498.23       212.77 o                         
 -10  12   4       6258.70       6137.05       156.99 o                         
  -9  12   4      11011.24      11245.12       269.50 o                         
  -8  12   4         41.74         47.01        62.91 o                         
  -7  12   4      14274.18      14216.47       221.89 o                         
  -6  12   4       3501.35       3607.74       113.99 o                         
  -5  12   4       4099.86       4016.63       101.76 o                         
  -4  12   4      22756.54      22823.11       265.66 o                         
  -3  12   4       2463.28       2427.94        86.31 o                         
  -2  12   4      11516.91      11069.13       156.54 o                         
  -1  12   4       9120.81       8945.49       139.96 o                         
   0  12   4       2742.83       2977.29       121.25 o                         
   1  12   4      22130.73      22350.89       283.37 o                         
   2  12   4        810.46       1093.43        70.35 o                         
   3  12   4      25977.36      25927.98       321.86 o                         
   4  12   4      31618.69      31490.34       369.51 o                         
   5  12   4        794.71       1047.85        81.16 o                         
   6  12   4      15152.82      14918.02       235.55 o                         
   7  12   4       7457.59       7765.09       176.58 o                         
   8  12   4       2989.17       3291.20       197.15 o                         
   9  12   4       7369.18       7519.76       199.07 o                         
  10  12   4        141.83        169.90        98.49 o                         
  11  12   4       9735.81      10060.24       285.22 o                         
  12  12   4       1403.17       1257.25       141.72 o                         
  13  12   4        931.28        928.19       134.01 o                         
  14  12   4       4705.83       3831.54       230.33 o                         
  15  12   4        341.09        224.60       125.34 o                         
 -16  13   4        133.38         37.43       142.03 o                         
 -15  13   4        304.88        189.69       152.93 o                         
 -14  13   4        180.12        296.85       112.02 o                         
 -13  13   4       1336.03       1258.13       140.13 o                         
 -12  13   4          5.99         93.08        86.17 o                         
 -11  13   4       2385.79       2421.89       133.47 o                         
 -10  13   4        130.11        275.00        78.82 o                         
  -9  13   4         18.44        -50.85        70.81 o                         
  -8  13   4       2162.88       2366.76       146.07 o                         
  -7  13   4        919.05        817.65        82.91 o                         
  -6  13   4        547.31        644.80        58.71 o                         
  -5  13   4       5481.37       5513.72       156.21 o                         
  -4  13   4       1761.85       1516.34        83.95 o                         
  -3  13   4       1629.91       1799.25        71.38 o                         
  -2  13   4        149.58        143.71        51.05 o                         
  -1  13   4       3956.86       3877.26       117.18 o                         
   0  13   4       1234.58       1509.64        87.64 o                         
   1  13   4         17.54         28.82        55.40 o                         
   2  13   4         88.39        109.02        57.47 o                         
   3  13   4       1771.63       2069.67        99.64 o                         
   4  13   4        139.86         92.24        57.23 o                         
   5  13   4       4138.78       4090.01       126.30 o                         
   6  13   4       1413.76       1539.89       128.11 o                         
   7  13   4       1075.81       1185.08        98.68 o                         
   8  13   4        393.74        505.00        87.72 o                         
   9  13   4         27.06        -54.27        92.41 o                         
  10  13   4        964.83       1027.71       125.42 o                         
  11  13   4        704.11        640.07       119.89 o                         
  12  13   4        991.18        806.41       125.76 o                         
  13  13   4         40.21       -104.63       116.62 o                         
  14  13   4        525.68        478.79       132.96 o                         
 -15  14   4       2098.48       1740.94       172.99 o                         
 -14  14   4       5120.61       4669.71       250.44 o                         
 -13  14   4         25.78        -92.41        92.41 o                         
 -12  14   4       8736.27       8893.71       267.41 o                         
 -11  14   4       2668.91       2521.01       166.38 o                         
 -10  14   4       6073.41       6409.76       189.70 o                         
  -9  14   4      12303.76      12061.50       231.25 o                         
  -8  14   4          1.74         82.45        70.80 o                         
  -7  14   4      13298.46      13064.91       194.21 o                         
  -6  14   4       9898.53       9837.26       175.40 o                         
  -5  14   4       4562.96       4587.22       125.47 o                         
  -4  14   4      24195.51      24970.24       299.22 o                         
  -3  14   4       1636.98       1764.39        84.99 o                         
  -2  14   4       9188.30       9854.36       214.27 o                         
  -1  14   4      14428.41      14330.26       241.62 o                         
   0  14   4       2808.11       2905.11       111.31 o                         
   1  14   4      19350.01      19946.38       276.76 o                         
   2  14   4       2339.33       2495.53       121.40 o                         
   3  14   4      10145.56      10464.86       191.66 o                         
   4  14   4      10561.88      11105.92       241.56 o                         
   5  14   4         41.10          7.76        62.80 o                         
   6  14   4      13197.06      13769.03       264.62 o                         
   7  14   4       4958.64       4682.08       168.46 o                         
   8  14   4       7803.42       7650.61       232.90 o                         
   9  14   4       6583.38       7062.10       203.44 o                         
  10  14   4         16.85        -89.28       103.19 o                         
  11  14   4       7175.68       7235.48       252.61 o                         
  12  14   4       2272.54       2308.12       175.74 o                         
  13  14   4       1884.63       1666.83       176.96 o                         
 -14  15   4         11.51        -66.02       126.40 o                         
 -13  15   4         48.60        -78.09       132.07 o                         
 -12  15   4         65.49         16.22       113.44 o                         
 -11  15   4        415.42        514.06       105.59 o                         
 -10  15   4        638.55        566.58       102.64 o                         
  -9  15   4          8.64        -76.29        76.29 o                         
  -8  15   4        270.86        144.73        66.40 o                         
  -7  15   4        101.84        101.63        62.68 o                         
  -6  15   4        146.89         98.11        59.79 o                         
  -5  15   4          5.68        -49.64        49.64 o                         
  -4  15   4        255.80        211.74        54.01 o                         
  -3  15   4        518.20        575.68        66.76 o                         
  -2  15   4        212.51        191.80        76.05 o                         
  -1  15   4         59.39         66.31        63.55 o                         
   0  15   4         12.10         51.01        63.83 o                         
   1  15   4         40.03        -15.16        66.20 o                         
   2  15   4         67.28         94.08        65.12 o                         
   3  15   4        119.63         92.39        70.88 o                         
   4  15   4       1912.62       1650.12       118.79 o                         
   5  15   4          7.88        -49.61        69.78 o                         
   6  15   4        420.67        413.67        96.66 o                         
   7  15   4         68.14         -5.71        86.48 o                         
   8  15   4        212.97         71.67        90.68 o                         
   9  15   4         77.87         34.95        94.39 o                         
  10  15   4         42.00         79.48       101.44 o                         
  11  15   4         31.53        145.15       111.97 o                         
  12  15   4         40.64         -4.40       119.48 o                         
 -13  16   4        120.06       -134.73       134.73 o                         
 -12  16   4       5493.97       5618.43       426.78 o                         
 -11  16   4       1472.15       1465.62       212.20 o                         
 -10  16   4       1852.99       1758.16       130.83 o                         
  -9  16   4       8715.19       8700.01       200.36 o                         
  -8  16   4         18.03         -8.90        89.55 o                         
  -7  16   4       8565.77       8860.62       182.92 o                         
  -6  16   4       6569.89       6648.73       154.30 o                         
  -5  16   4       3540.13       3513.32       169.61 o                         
  -4  16   4      12238.20      12181.23       193.91 o                         
  -3  16   4        268.18        278.89        59.54 o                         
  -2  16   4       6681.36       6765.30       167.34 o                         
  -1  16   4      10035.55      10439.97       205.57 o                         
   0  16   4       1434.28       1552.05       102.38 o                         
   1  16   4      19395.53      19691.58       322.65 o                         
   2  16   4       1587.94       1651.89       107.27 o                         
   3  16   4       9657.79      10048.43       199.95 o                         
   4  16   4       5296.01       5682.62       158.49 o                         
   5  16   4        197.18         69.72        77.21 o                         
   6  16   4       8726.79       8863.36       222.60 o                         
   7  16   4       2988.71       2873.45       145.29 o                         
   8  16   4       5093.85       5587.65       265.72 o                         
   9  16   4       8866.00       9291.03       287.02 o                         
  10  16   4        110.66         91.62       104.38 o                         
  11  16   4       3869.70       3157.39       243.83 o                         
 -11  17   4        989.87        692.87       141.76 o                         
 -10  17   4       1172.86        996.62       120.25 o                         
  -9  17   4         21.18         34.75        89.29 o                         
  -8  17   4       3209.03       3711.16       290.69 o                         
  -7  17   4        197.53        205.22        79.29 o                         
  -6  17   4       1596.85       1703.96       103.57 o                         
  -5  17   4        950.25       1009.60        89.85 o                         
  -4  17   4        152.13         73.71        76.55 o                         
  -3  17   4       1903.32       1761.71       126.42 o                         
  -2  17   4        359.80        348.37        67.18 o                         
  -1  17   4       1858.08       2182.79       146.14 o                         
   0  17   4       2554.47       2681.36       144.30 o                         
   1  17   4          1.26        -50.84        68.34 o                         
   2  17   4       2225.53       2301.10       136.73 o                         
   3  17   4        844.44        906.61        93.71 o                         
   4  17   4        559.55        629.49        90.56 o                         
   5  17   4       3749.74       3578.63       151.72 o                         
   6  17   4         18.85        -81.65        81.65 o                         
   7  17   4        269.15        240.95        91.62 o                         
   8  17   4       1751.44       1544.94       143.02 o                         
   9  17   4         27.10         15.26       110.23 o                         
  10  17   4       2129.30       1735.57       164.55 o                         
 -10  18   4       2639.40       2520.99       208.68 o                         
  -9  18   4       7668.08       7350.35       224.18 o                         
  -8  18   4          9.94        -32.96        98.25 o                         
  -7  18   4       5043.53       5017.11       218.79 o                         
  -6  18   4       1914.28       1645.93       117.90 o                         
  -5  18   4       1020.55        986.74        96.14 o                         
  -4  18   4       5405.61       5112.44       194.86 o                         
  -3  18   4        551.69        367.72        88.89 o                         
  -2  18   4       4262.16       3842.79       164.76 o                         
  -1  18   4       3622.81       3461.52       215.52 o                         
   0  18   4        333.40        310.54        85.82 o                         
   1  18   4       9377.83       9209.42       246.66 o                         
   2  18   4        663.46        625.36       123.01 o                         
   3  18   4       2359.23       2274.25       123.34 o                         
   4  18   4       1684.85       1562.75       125.45 o                         
   5  18   4         92.91        -67.24        85.09 o                         
   6  18   4       5330.98       5581.35       263.20 o                         
   7  18   4        917.22        839.47       114.90 o                         
   8  18   4       2841.33       2389.80       153.73 o                         
  -8  19   4       6455.82       6334.20       379.12 o                         
  -7  19   4        826.03        613.54       118.97 o                         
  -6  19   4       4596.61       4568.39       184.27 o                         
  -5  19   4       5812.86       6319.32       213.02 o                         
  -4  19   4          8.63          2.83       106.04 o                         
  -3  19   4       6593.33       6305.83       227.50 o                         
  -2  19   4       1125.54        988.77       132.31 o                         
  -1  19   4       2176.36       1857.57       158.92 o                         
   0  19   4       4757.03       4752.95       344.61 o                         
   1  19   4        167.34        -99.13        99.13 o                         
   2  19   4       3514.47       3518.62       209.64 o                         
   3  19   4       2230.22       2050.82       189.54 o                         
   4  19   4        835.21        596.18       113.27 o                         
   5  19   4       4164.08       3976.54       169.23 o                         
   6  19   4        119.39         16.52        97.14 o                         
  -4  20   4        352.96         -1.05       110.64 o                         
  -3  20   4         24.64       -108.72       108.72 o                         
  -2  20   4       1720.19       1695.18       146.00 o                         
  -1  20   4       1245.01       1184.61       120.28 o                         
   0  20   4        106.04         -0.94       105.56 o                         
   1  20   4        858.15        626.06       137.42 o                         
   2  20   4         37.32       -109.40       109.40 o                         
 -21   1   5       5002.70       4620.63       367.23 o                         
 -20   1   5        695.63        669.22       178.43 o                         
 -19   1   5       4949.44       5824.34       243.07 o                         
 -18   1   5       5755.58       6051.42       230.80 o                         
 -17   1   5       2127.22       2103.18       172.84 o                         
 -16   1   5      12264.54      12675.72       261.20 o                         
 -15   1   5       1165.50       1325.77       106.31 o                         
 -14   1   5       9316.23       9277.30       196.02 o                         
 -13   1   5      25509.43      25214.82       505.71 o                         
 -12   1   5        302.63        315.46        61.22 o                         
 -11   1   5      41699.38      41259.88       597.81 o                         
 -10   1   5       8904.91       9013.53       116.75 o                         
  -9   1   5      19314.87      18424.36       180.96 o                         
  -8   1   5      30539.79      28630.14       245.37 o                         
  -7   1   5        267.77        273.19        29.68 o                         
  -6   1   5      51394.17      49816.36       412.70 o                         
  -5   1   5      28290.10      29014.51       246.49 o                         
  -4   1   5      15811.55      15493.50       141.55 o                         
  -3   1   5      32659.14      32078.78       306.69 o                         
  -2   1   5        392.93        417.98        38.47 o                         
  -1   1   5     105278.12     103995.15      1244.74 o                         
   0   1   5      75236.09      75042.88       716.74 o                         
   1   1   5        197.46        267.29        18.98 o                         
   2   1   5      46227.64      45091.76       377.14 o                         
   3   1   5        292.99        338.28        20.79 o                         
   4   1   5      26804.73      26087.13       223.21 o                         
   5   1   5      15528.08      14437.28       152.73 o                         
   6   1   5       2066.33       2059.14        53.67 o                         
   7   1   5      44536.31      43365.45       373.68 o                         
   8   1   5       5758.13       5712.98       105.02 o                         
   9   1   5      17649.26      17748.51       257.94 o                         
  10   1   5      32961.82      32773.62       369.74 o                         
  11   1   5        438.77        408.50        67.16 o                         
  12   1   5       9209.20       9388.57       183.00 o                         
  13   1   5       4985.62       5278.38       152.81 o                         
  14   1   5       5580.29       6082.68       313.03 o                         
  15   1   5      12143.22      12157.40       248.26 o                         
  16   1   5        415.99        358.41       108.87 o                         
  17   1   5       5795.35       6288.92       216.30 o                         
  18   1   5       1976.85       1509.66       158.08 o                         
 -20   2   5        898.50        842.67       169.69 o                         
 -19   2   5        251.52        248.41       132.60 o                         
 -18   2   5        575.01        518.86       127.54 o                         
 -17   2   5       1261.27       1421.74       131.54 o                         
 -16   2   5         25.44        -60.35       111.23 o                         
 -15   2   5       6401.58       6532.17       194.20 o                         
 -14   2   5       1928.65       1916.42       111.89 o                         
 -13   2   5       1440.03       1620.95        97.52 o                         
 -12   2   5       1051.36       1256.90        80.59 o                         
 -11   2   5        228.09        239.66        45.95 o                         
 -10   2   5      10435.93      10693.12       139.53 o                         
  -9   2   5       1318.42       1437.32        53.73 o                         
  -8   2   5       3337.27       3446.61        70.78 o                         
  -7   2   5       7091.96       7254.04        94.59 o                         
  -6   2   5       1440.94       1667.61        41.38 o                         
  -5   2   5        438.60        422.26        30.39 o                         
  -4   2   5      14197.47      13725.27       153.74 o                         
  -3   2   5         15.18         32.18        18.59 o                         
  -2   2   5        249.86        410.83        24.96 o                         
  -1   2   5       1371.18       1844.15        43.85 o                         
   0   2   5      40264.30      38652.85       329.05 o                         
   1   2   5      13428.91      14212.08       133.64 o                         
   2   2   5       1917.65       1937.85        37.01 o                         
   3   2   5       9017.45       8737.75        90.55 o                         
   4   2   5        127.40        253.70        25.06 o                         
   5   2   5       7419.66       7618.72        91.12 o                         
   6   2   5       3852.20       3745.29        69.21 o                         
   7   2   5       1033.24       1020.81        56.62 o                         
   8   2   5       6185.74       6107.11       103.33 o                         
   9   2   5       2964.52       2937.41        99.61 o                         
  10   2   5         47.33         80.15        58.13 o                         
  11   2   5       2653.72       2736.79       135.51 o                         
  12   2   5         77.02         66.37        66.69 o                         
  13   2   5       4978.90       5147.31       164.61 o                         
  14   2   5        563.31        641.20       104.91 o                         
  15   2   5         85.68        109.93       115.00 o                         
  16   2   5       1438.86       1442.77       143.67 o                         
  17   2   5        113.72         53.71       115.31 o                         
  18   2   5        106.10        -60.81       139.75 o                         
 -20   3   5         62.19         75.65       147.22 o                         
 -19   3   5       4735.16       4836.88       228.44 o                         
 -18   3   5       3175.85       3065.67       194.69 o                         
 -17   3   5        506.07        446.42       132.21 o                         
 -16   3   5      11684.73      11382.65       285.10 o                         
 -15   3   5       1333.38       1579.64       132.87 o                         
 -14   3   5       8199.86       8369.90       225.05 o                         
 -13   3   5      16600.95      16361.02       251.40 o                         
 -12   3   5       2392.90       2463.26        93.75 o                         
 -11   3   5      17230.00      17860.77       241.26 o                         
 -10   3   5       7992.75       7902.96       109.57 o                         
  -9   3   5       6830.61       6688.24        98.00 o                         
  -8   3   5      50620.15      51010.10       405.55 o                         
  -7   3   5        227.18        250.91        35.84 o                         
  -6   3   5      52166.94      51086.04       428.53 o                         
  -5   3   5      14915.27      14351.03       150.17 o                         
  -4   3   5      18455.07      17861.48       164.15 o                         
  -3   3   5      33000.09      33010.27       288.82 o                         
  -2   3   5        357.68        462.50        25.04 o                         
  -1   3   5      28964.41      28628.51       239.62 o                         
   0   3   5      15285.07      14487.35       131.52 o                         
   1   3   5       4187.31       4008.85        57.55 o                         
   2   3   5      38145.79      37374.29       288.72 o                         
   3   3   5       3109.71       3105.47        50.18 o                         
   4   3   5      17600.47      16728.36       147.72 o                         
   5   3   5      38140.17      37734.54       319.75 o                         
   6   3   5        643.36        538.14        41.35 o                         
   7   3   5      20622.06      19884.88       202.49 o                         
   8   3   5       5558.65       5258.80        95.31 o                         
   9   3   5      10807.24      11007.81       193.45 o                         
  10   3   5      17430.38      17878.51       275.31 o                         
  11   3   5        147.47         79.08        67.30 o                         
  12   3   5       9621.56       9368.40       219.67 o                         
  13   3   5       2221.86       2172.77       179.95 o                         
  14   3   5       1662.21       1732.52       206.55 o                         
  15   3   5       8281.34       8774.59       225.90 o                         
  16   3   5          9.97        -61.19       100.32 o                         
  17   3   5       3487.35       3638.38       196.97 o                         
  18   3   5       2248.31       2149.21       176.45 o                         
 -20   4   5       4530.09       4454.11       322.93 o                         
 -19   4   5        897.30        683.11       121.39 o                         
 -18   4   5       4105.14       3765.38       220.94 o                         
 -17   4   5       5660.41       5701.00       173.58 o                         
 -16   4   5         96.26        137.68        84.19 o                         
 -15   4   5      18699.35      19141.79       443.33 o                         
 -14   4   5       5601.98       5640.76       170.69 o                         
 -13   4   5       2066.38       2341.59       102.68 o                         
 -12   4   5       4016.36       4161.26       120.46 o                         
 -11   4   5         97.86        120.13        39.34 o                         
 -10   4   5      14743.28      14847.31       163.01 o                         
  -9   4   5      14422.97      14560.96       153.69 o                         
  -8   4   5       4737.68       4827.74        69.94 o                         
  -7   4   5      74715.48      74429.70       614.25 o                         
  -6   4   5       8159.08       8330.36        97.23 o                         
  -5   4   5       7928.56       7533.06        91.24 o                         
  -4   4   5      22922.79      22485.95       194.16 o                         
  -3   4   5       2156.79       2087.73        39.99 o                         
  -2   4   5      15835.81      15277.57       160.34 o                         
  -1   4   5       2632.77       2689.99        50.57 o                         
   0   4   5       2966.13       2920.38        44.03 o                         
   1   4   5      39834.55      40039.15       309.32 o                         
   2   4   5       2996.92       3179.48        48.65 o                         
   3   4   5      25870.95      25632.85       216.12 o                         
   4   4   5      29271.02      30074.40       235.39 o                         
   5   4   5       9253.56       8724.55       101.22 o                         
   6   4   5      11411.05      11192.60       130.21 o                         
   7   4   5         29.80          7.49        32.74 o                         
   8   4   5      15133.89      15170.46       302.36 o                         
   9   4   5       7010.71       6888.81       180.63 o                         
  10   4   5       2914.22       3263.43       123.08 o                         
  11   4   5      13225.88      13243.96       237.39 o                         
  12   4   5        568.35        736.22       101.08 o                         
  13   4   5       9702.82       9249.10       328.51 o                         
  14   4   5       7759.96       7671.44       221.04 o                         
  15   4   5        103.97         17.20       100.12 o                         
  16   4   5       5032.00       5329.04       300.05 o                         
  17   4   5        917.83        840.66       124.29 o                         
  18   4   5       1482.46       1245.22       144.14 o                         
 -20   5   5         61.40         98.72       145.24 o                         
 -19   5   5       1084.52       1166.98       188.61 o                         
 -18   5   5       2504.71       2562.64       192.80 o                         
 -17   5   5         87.43         19.21        84.48 o                         
 -16   5   5       2516.44       2495.96       130.70 o                         
 -15   5   5       1553.87       1594.83       209.18 o                         
 -14   5   5       1407.48       1585.19       120.54 o                         
 -13   5   5        460.42        606.72        63.07 o                         
 -12   5   5        169.61        124.37        50.68 o                         
 -11   5   5      11655.13      11825.21       157.27 o                         
 -10   5   5       3729.05       3658.26        75.06 o                         
  -9   5   5       5948.17       5762.22        91.02 o                         
  -8   5   5       1472.78       1395.09        37.86 o                         
  -7   5   5       1432.00       1708.28        58.70 o                         
  -6   5   5      11381.60      10918.51       116.90 o                         
  -5   5   5        672.74        736.93        29.74 o                         
  -4   5   5      12280.36      12466.94       121.73 o                         
  -3   5   5      23569.45      23641.40       188.41 o                         
  -2   5   5        661.91        896.73        34.62 o                         
  -1   5   5       1803.40       1729.17        43.04 o                         
   0   5   5       5237.71       5348.87        65.95 o                         
   1   5   5        220.99        203.09        23.28 o                         
   2   5   5      14575.44      15504.76       135.71 o                         
   3   5   5       2798.86       2686.53        53.43 o                         
   4   5   5      15173.92      15004.66       148.26 o                         
   5   5   5      11751.27      12122.37       138.80 o                         
   6   5   5         80.52        135.29        33.97 o                         
   7   5   5       3853.00       3652.16        76.15 o                         
   8   5   5       3180.95       3306.95        89.42 o                         
   9   5   5       5464.49       5527.88       132.36 o                         
  10   5   5       1394.35       1663.54       106.11 o                         
  11   5   5        329.79        372.66        76.53 o                         
  12   5   5       4157.14       4585.38       217.59 o                         
  13   5   5        295.35        223.09        99.03 o                         
  14   5   5        329.71        314.79       113.09 o                         
  15   5   5       1797.91       1959.11       168.35 o                         
  16   5   5          1.96       -102.14       115.04 o                         
  17   5   5       1339.32       1206.76       143.38 o                         
  18   5   5        625.06        669.54       137.24 o                         
 -20   6   5       5506.35       5417.01       478.44 o                         
 -19   6   5        771.64        729.50       196.53 o                         
 -18   6   5       3379.91       3641.20       179.66 o                         
 -17   6   5      10645.59      10801.76       360.39 o                         
 -16   6   5         56.48        -91.41        91.41 o                         
 -15   6   5      10827.64      11211.39       227.68 o                         
 -14   6   5       6438.85       6503.55       152.53 o                         
 -13   6   5       4170.01       4188.23       147.01 o                         
 -12   6   5      15137.69      15770.57       275.08 o                         
 -11   6   5         59.35         53.99        41.08 o                         
 -10   6   5      31415.71      32646.12       324.20 o                         
  -9   6   5      10592.33      10433.04       153.99 o                         
  -8   6   5       8967.12       9258.87       109.66 o                         
  -7   6   5      14527.67      13537.53       150.76 o                         
  -6   6   5       5571.24       5215.03       102.13 o                         
  -5   6   5      41695.22      40429.36       314.42 o                         
  -4   6   5      38020.86      38403.44       321.73 o                         
  -3   6   5        116.32        125.23        26.21 o                         
  -2   6   5      38360.61      36746.00       308.54 o                         
  -1   6   5       2244.44       2190.48        48.10 o                         
   0   6   5      39201.73      38188.01       291.11 o                         
   1   6   5      35679.54      35167.42       265.85 o                         
   2   6   5        276.43        452.71        30.15 o                         
   3   6   5      40105.08      39391.78       299.45 o                         
   4   6   5      27813.51      27836.70       234.41 o                         
   5   6   5       9120.82       8943.35       104.17 o                         
   6   6   5      32658.52      32219.60       265.45 o                         
   7   6   5        149.32        155.75        44.68 o                         
   8   6   5      27521.86      27543.05       336.27 o                         
   9   6   5       3129.16       3437.50       104.75 o                         
  10   6   5       1925.44       2274.06       121.11 o                         
  11   6   5      17791.34      19309.37       313.58 o                         
  12   6   5       1552.22       1622.94       123.98 o                         
  13   6   5       7553.45       8001.60       291.42 o                         
  14   6   5       6242.50       6643.45       227.31 o                         
  15   6   5        355.64        378.18       125.18 o                         
  16   6   5       5418.21       5789.97       249.83 o                         
  17   6   5        709.39        606.73       183.04 o                         
  18   6   5       3100.19       2504.30       173.95 o                         
 -19   7   5        164.20        154.08       176.36 o                         
 -18   7   5        930.52        749.88       167.64 o                         
 -17   7   5         16.51         68.22       139.51 o                         
 -16   7   5        194.12        111.57        91.98 o                         
 -15   7   5         35.46         58.48        75.68 o                         
 -14   7   5        774.51        652.29       100.80 o                         
 -13   7   5        258.97        223.23        64.97 o                         
 -12   7   5        509.86        640.99        58.96 o                         
 -11   7   5         22.51         41.63        38.75 o                         
 -10   7   5         58.49         67.87        43.70 o                         
  -9   7   5        547.88        519.44        49.75 o                         
  -8   7   5        717.52        954.80        65.61 o                         
  -7   7   5        727.42        949.86        47.95 o                         
  -6   7   5         15.26         70.01        27.42 o                         
  -5   7   5        723.78        932.70        40.02 o                         
  -4   7   5        368.76        398.39        29.44 o                         
  -3   7   5       1724.95       1803.93        50.69 o                         
  -2   7   5         28.28         19.01        26.24 o                         
  -1   7   5       1081.12       1263.09        49.00 o                         
   0   7   5       1420.69       1532.56        49.74 o                         
   1   7   5        763.38        801.96        36.21 o                         
   2   7   5        235.83        305.12        29.91 o                         
   3   7   5         84.23         97.46        27.57 o                         
   4   7   5         67.44         31.69        29.02 o                         
   5   7   5        463.07        534.72        39.87 o                         
   6   7   5       1817.37       1984.98        64.91 o                         
   7   7   5        560.72        646.45        57.79 o                         
   8   7   5       3223.83       3143.29        96.08 o                         
   9   7   5         96.23         27.15        88.84 o                         
  10   7   5        564.04        484.85        71.48 o                         
  11   7   5        224.31        286.54        77.78 o                         
  12   7   5        463.75        320.57       105.42 o                         
  13   7   5         11.25        -58.97       100.18 o                         
  14   7   5        231.69        208.57       106.19 o                         
  15   7   5         98.90        139.55       111.69 o                         
  16   7   5         40.95         51.66       123.60 o                         
  17   7   5         43.74       -126.50       153.65 o                         
 -19   8   5        810.55        956.37       211.14 o                         
 -18   8   5       3382.20       3408.32       311.92 o                         
 -17   8   5       8763.10       8531.45       375.44 o                         
 -16   8   5        768.25        609.98        93.72 o                         
 -15   8   5      10833.32      10900.30       236.70 o                         
 -14   8   5       3441.80       3545.46       141.60 o                         
 -13   8   5       6723.46       6473.34       144.76 o                         
 -12   8   5      14622.13      14991.88       222.44 o                         
 -11   8   5        138.28        131.13        54.13 o                         
 -10   8   5      16173.63      16710.29       235.93 o                         
  -9   8   5      17629.95      17427.74       254.80 o                         
  -8   8   5       3989.65       3959.96       114.85 o                         
  -7   8   5      28233.93      27958.10       312.98 o                         
  -6   8   5        908.75       1003.88        47.26 o                         
  -5   8   5      19982.98      19349.66       178.82 o                         
  -4   8   5      22968.38      21901.26       207.28 o                         
  -3   8   5        769.75        814.23        33.59 o                         
  -2   8   5      41598.17      41798.73       363.00 o                         
  -1   8   5      10958.17      11170.45       132.18 o                         
   0   8   5      31594.08      31035.50       275.37 o                         
   1   8   5      29457.62      28262.41       263.17 o                         
   2   8   5        491.36        518.56        36.31 o                         
   3   8   5      35804.36      35255.90       291.64 o                         
   4   8   5       6993.77       6854.67        92.64 o                         
   5   8   5       4750.09       4729.12        89.60 o                         
   6   8   5      28012.83      27807.03       293.11 o                         
   7   8   5         13.94        -52.05        52.05 o                         
   8   8   5       8901.82       9283.53       164.59 o                         
   9   8   5       7547.74       7911.35       192.32 o                         
  10   8   5       4331.75       4288.07       141.48 o                         
  11   8   5      17613.71      17922.20       607.68 o                         
  12   8   5       1924.92       2006.86       149.98 o                         
  13   8   5       7901.58       8161.24       240.81 o                         
  14   8   5       6526.56       6635.98       259.55 o                         
  15   8   5       1680.37       1562.83       177.68 o                         
  16   8   5       4853.24       4849.23       254.10 o                         
  17   8   5        288.38        103.09       136.17 o                         
 -18   9   5         88.17        127.55       177.33 o                         
 -17   9   5        113.15        -99.91       146.08 o                         
 -16   9   5        645.34        862.82       191.89 o                         
 -15   9   5         25.59         61.03       122.96 o                         
 -14   9   5       1685.88       1850.13       110.45 o                         
 -13   9   5        640.52        646.23        77.60 o                         
 -12   9   5        209.13        248.09        70.36 o                         
 -11   9   5       1574.44       1716.92        94.27 o                         
 -10   9   5         44.45        -24.29        53.43 o                         
  -9   9   5        736.68        812.52        68.05 o                         
  -8   9   5       3105.85       3155.47       114.97 o                         
  -7   9   5         29.69         18.09        55.26 o                         
  -6   9   5       3215.89       3262.85        94.90 o                         
  -5   9   5       1391.28       1573.82        59.98 o                         
  -4   9   5        296.65        306.24        30.07 o                         
  -3   9   5       7721.55       8166.12       102.92 o                         
  -2   9   5        337.27        471.41        28.76 o                         
  -1   9   5       7355.09       7523.47       106.31 o                         
   0   9   5       3416.64       3398.03        69.94 o                         
   1   9   5        131.83        105.26        30.85 o                         
   2   9   5       4237.78       4321.03        75.32 o                         
   3   9   5       1673.61       1659.27        59.61 o                         
   4   9   5       3807.50       3619.43        81.49 o                         
   5   9   5         84.78         33.63        40.89 o                         
   6   9   5       1726.99       1755.71        77.32 o                         
   7   9   5        198.55         56.72        46.49 o                         
   8   9   5       1514.79       1486.75        87.57 o                         
   9   9   5       3113.43       3515.47       149.97 o                         
  10   9   5       2643.14       2632.06       138.59 o                         
  11   9   5         67.08         23.65       103.67 o                         
  12   9   5       1067.24       1152.54       146.75 o                         
  13   9   5         71.61        137.49       110.13 o                         
  14   9   5        788.17        612.20       136.22 o                         
  15   9   5        874.53        797.89       141.67 o                         
  16   9   5         34.60        -56.57       131.38 o                         
 -18  10   5       2871.38       2779.58       275.58 o                         
 -17  10   5       3686.57       3325.34       278.61 o                         
 -16  10   5         90.83         94.91       131.34 o                         
 -15  10   5       5858.59       5836.37       246.97 o                         
 -14  10   5       4601.32       4402.19       169.57 o                         
 -13  10   5       2941.23       3120.20       204.35 o                         
 -12  10   5      13114.65      12767.55       453.01 o                         
 -11  10   5        340.62        288.32        66.69 o                         
 -10  10   5       8577.13       8509.35       171.02 o                         
  -9  10   5       4150.82       4078.38       114.81 o                         
  -8  10   5       2056.30       2133.00       117.01 o                         
  -7  10   5      20647.56      20814.03       273.84 o                         
  -6  10   5        457.84        461.32        51.51 o                         
  -5  10   5      18333.20      18480.19       210.47 o                         
  -4  10   5      18737.67      19359.03       201.34 o                         
  -3  10   5        396.22        380.88        36.71 o                         
  -2  10   5      28911.81      28723.40       307.84 o                         
  -1  10   5       6629.15       6714.22       103.72 o                         
   0  10   5      18129.90      17563.72       194.15 o                         
   1  10   5      22403.31      22288.10       232.22 o                         
   2  10   5        210.30        185.69        37.65 o                         
   3  10   5      17032.27      17474.76       207.73 o                         
   4  10   5      13938.16      13706.65       178.26 o                         
   5  10   5       2150.17       2222.61        90.57 o                         
   6  10   5      21441.84      22147.54       269.92 o                         
   7  10   5        950.87        883.13        71.63 o                         
   8  10   5       7523.41       7553.13       172.43 o                         
   9  10   5       4699.06       4650.83       147.47 o                         
  10  10   5       2135.73       2085.45       120.86 o                         
  11  10   5      10175.11      10588.51       383.87 o                         
  12  10   5       1363.83       1403.32       139.35 o                         
  13  10   5       4859.80       4624.85       229.40 o                         
  14  10   5       3525.73       3732.72       203.51 o                         
  15  10   5         97.11        -63.62       134.38 o                         
  16  10   5       2917.01       2477.95       341.17 o                         
 -17  11   5        463.40        587.50       170.10 o                         
 -16  11   5       2648.41       2198.80       196.92 o                         
 -15  11   5        581.02        541.22       143.63 o                         
 -14  11   5       3092.80       3075.18       269.69 o                         
 -13  11   5       2592.43       2582.61       121.78 o                         
 -12  11   5       1297.68       1181.88        98.40 o                         
 -11  11   5      10452.90      10470.56       278.14 o                         
 -10  11   5       1324.11       1579.41       124.48 o                         
  -9  11   5       3089.18       2935.49       117.98 o                         
  -8  11   5       8558.40       9141.22       170.26 o                         
  -7  11   5        501.62        520.79        68.35 o                         
  -6  11   5      15691.60      15664.27       210.61 o                         
  -5  11   5       5783.72       5518.54        99.01 o                         
  -4  11   5       8727.56       8875.00       121.61 o                         
  -3  11   5      16410.52      16542.13       183.41 o                         
  -2  11   5         21.85          2.22        35.03 o                         
  -1  11   5       8967.82       8748.90       129.66 o                         
   0  11   5       8078.70       7938.70       124.80 o                         
   1  11   5       7325.31       7508.50       125.83 o                         
   2  11   5      22683.39      22654.93       326.51 o                         
   3  11   5        875.76        954.14        63.83 o                         
   4  11   5      14162.38      14454.43       224.85 o                         
   5  11   5       7073.50       7145.69       144.71 o                         
   6  11   5        431.01        444.80        64.77 o                         
   7  11   5       6314.79       6736.38       161.18 o                         
   8  11   5       2195.20       2264.35       142.31 o                         
   9  11   5       2164.69       2541.44       129.93 o                         
  10  11   5       4183.35       4587.70       182.46 o                         
  11  11   5        296.33        270.04        94.92 o                         
  12  11   5       4574.50       4562.09       186.26 o                         
  13  11   5        721.98        896.86       122.57 o                         
  14  11   5        304.62         88.70       132.23 o                         
  15  11   5       2991.00       2565.15       190.42 o                         
 -17  12   5        350.24        397.83       161.84 o                         
 -16  12   5         33.14        -61.95       159.09 o                         
 -15  12   5       2219.37       2075.41       168.10 o                         
 -14  12   5        802.37        638.54       100.27 o                         
 -13  12   5       1440.57       1532.29       143.70 o                         
 -12  12   5       4261.81       4034.00       193.32 o                         
 -11  12   5         20.15        -51.56        79.59 o                         
 -10  12   5       2852.68       2922.45       125.26 o                         
  -9  12   5       3754.31       3676.97       135.54 o                         
  -8  12   5        151.19        175.70        60.17 o                         
  -7  12   5       4477.52       4612.88       113.77 o                         
  -6  12   5       1172.60       1247.57        70.29 o                         
  -5  12   5       4992.17       5036.43       109.34 o                         
  -4  12   5       4972.04       5159.08        90.91 o                         
  -3  12   5       1386.95       1492.75        63.59 o                         
  -2  12   5      10734.71      11007.14       155.60 o                         
  -1  12   5         66.14         55.81        40.68 o                         
   0  12   5        611.76        629.34        56.19 o                         
   1  12   5       2966.55       3332.89       102.23 o                         
   2  12   5        569.89        710.31        64.14 o                         
   3  12   5       6644.36       6575.82       131.32 o                         
   4  12   5       1773.29       1989.45       109.81 o                         
   5  12   5       9759.18       9341.75       281.13 o                         
   6  12   5       4046.88       3916.89       150.28 o                         
   7  12   5         66.13         -9.70        86.74 o                         
   8  12   5       2580.76       2771.21       129.38 o                         
   9  12   5        591.62        633.04       102.00 o                         
  10  12   5        841.26        792.28       113.25 o                         
  11  12   5       2471.47       2155.08       156.42 o                         
  12  12   5        143.03        -19.51       106.57 o                         
  13  12   5       1131.45        959.79       134.30 o                         
  14  12   5       1041.35        822.24       197.58 o                         
  15  12   5        138.29        -10.20       208.85 o                         
 -16  13   5       4419.61       4006.67       244.98 o                         
 -15  13   5        542.13        487.35       208.75 o                         
 -14  13   5       5505.88       5448.99       231.16 o                         
 -13  13   5       5462.25       5720.82       223.75 o                         
 -12  13   5        704.79        740.47       123.10 o                         
 -11  13   5      11314.50      11310.22       216.12 o                         
 -10  13   5       2617.71       2521.79       179.13 o                         
  -9  13   5       9024.42       9174.30       262.42 o                         
  -8  13   5      13198.93      13018.62       220.44 o                         
  -7  13   5          7.63        -64.78        64.78 o                         
  -6  13   5      15000.21      15242.53       241.02 o                         
  -5  13   5       6497.85       6722.38       130.54 o                         
  -4  13   5       8959.66       9156.90       160.00 o                         
  -3  13   5      20043.26      20326.38       221.39 o                         
  -2  13   5         23.91        -43.72        46.31 o                         
  -1  13   5      16934.88      16693.99       219.95 o                         
   0  13   5       6857.55       6960.96       133.20 o                         
   1  13   5       3158.92       3150.06       129.78 o                         
   2  13   5      16334.12      16779.97       242.67 o                         
   3  13   5       2220.39       2285.93       105.22 o                         
   4  13   5      19666.07      20031.28       273.91 o                         
   5  13   5       8255.21       8572.05       188.48 o                         
   6  13   5        700.20        760.07        85.74 o                         
   7  13   5      13754.67      13812.42       252.75 o                         
   8  13   5       1213.45       1271.08       113.60 o                         
   9  13   5       4985.72       5364.80       180.35 o                         
  10  13   5       5703.00       5905.97       293.99 o                         
  11  13   5         37.82        -52.44        97.24 o                         
  12  13   5       4829.91       4653.17       202.25 o                         
  13  13   5       1177.02        977.58       143.39 o                         
  14  13   5       1761.94       1559.72       165.18 o                         
 -15  14   5        208.02        149.09       134.62 o                         
 -14  14   5         88.85        -79.46       130.77 o                         
 -13  14   5         50.75       -113.67       113.67 o                         
 -12  14   5         34.55         36.45        89.03 o                         
 -11  14   5         70.24        -90.69        90.69 o                         
 -10  14   5         30.36        -70.63        70.63 o                         
  -9  14   5        193.68         57.44        75.08 o                         
  -8  14   5        213.86        117.61        82.21 o                         
  -7  14   5        324.08        334.57        55.98 o                         
  -6  14   5        120.72         23.66        53.95 o                         
  -5  14   5         25.58         57.55        46.21 o                         
  -4  14   5        559.74        618.78        63.04 o                         
  -3  14   5         16.46        -29.72        48.96 o                         
  -2  14   5         25.80         65.58        50.86 o                         
  -1  14   5          9.34        -21.80        51.42 o                         
   0  14   5        280.73        229.22        66.04 o                         
   1  14   5        950.60       1052.98        84.99 o                         
   2  14   5        666.70        634.88        75.68 o                         
   3  14   5        405.31        376.78        74.24 o                         
   4  14   5        528.68        476.65        84.74 o                         
   5  14   5       1016.07       1046.24        87.17 o                         
   6  14   5         48.70        -17.97        87.43 o                         
   7  14   5         60.82         62.21        83.78 o                         
   8  14   5          6.57         20.71        84.95 o                         
   9  14   5        379.49        454.12       119.71 o                         
  10  14   5          5.32        -18.01       107.37 o                         
  11  14   5        228.36         87.33       152.86 o                         
  12  14   5         48.32         26.68       114.87 o                         
  13  14   5         57.14         -8.59       158.74 o                         
 -14  15   5       3056.76       2766.26       216.93 o                         
 -13  15   5       2860.18       2435.56       193.95 o                         
 -12  15   5        513.55        426.02       109.07 o                         
 -11  15   5      10504.87      10579.43       266.70 o                         
 -10  15   5       3672.56       3486.95       216.35 o                         
  -9  15   5       5522.34       5504.97       168.75 o                         
  -8  15   5       9161.39       8744.64       177.17 o                         
  -7  15   5         92.89        136.31        60.72 o                         
  -6  15   5      12777.20      12822.90       214.87 o                         
  -5  15   5       3254.35       3559.99       129.28 o                         
  -4  15   5       8437.66       8429.82       158.43 o                         
  -3  15   5      19063.33      19090.63       273.83 o                         
  -2  15   5        535.72        514.52        93.35 o                         
  -1  15   5      11591.71      11644.76       276.42 o                         
   0  15   5      10404.34      10749.21       441.14 o                         
   1  15   5       4076.23       4171.55       139.39 o                         
   2  15   5      12640.67      12881.07       231.35 o                         
   3  15   5        104.34          7.40        73.64 o                         
   4  15   5       7859.77       7651.76       200.86 o                         
   5  15   5       6749.61       7023.13       182.85 o                         
   6  15   5        714.04        751.47        96.05 o                         
   7  15   5       9649.06       9474.01       234.54 o                         
   8  15   5       1193.67       1277.81       113.51 o                         
   9  15   5       5070.47       5459.93       198.00 o                         
  10  15   5       5885.73       6101.29       303.18 o                         
  11  15   5        235.87        171.32       112.91 o                         
  12  15   5       6830.09       6966.47       296.87 o                         
 -13  16   5         89.93        163.57       157.37 o                         
 -12  16   5        576.23        422.88       168.79 o                         
 -11  16   5         13.28       -121.10       121.10 o                         
 -10  16   5        527.45        434.29       101.70 o                         
  -9  16   5        873.06        842.56        89.78 o                         
  -8  16   5        265.69        255.52        76.60 o                         
  -7  16   5        837.51        722.92       111.93 o                         
  -6  16   5          4.19        -65.36        65.36 o                         
  -5  16   5        921.99       1055.53        80.68 o                         
  -4  16   5        236.35        259.12        58.22 o                         
  -3  16   5        150.79        118.77        56.37 o                         
  -2  16   5        678.37        621.39        68.27 o                         
  -1  16   5         80.93         66.35        85.32 o                         
   0  16   5        156.17        223.42        90.23 o                         
   1  16   5       1768.28       1760.29       138.44 o                         
   2  16   5        118.41         69.92        68.98 o                         
   3  16   5        797.37        832.01        87.85 o                         
   4  16   5        703.67        631.78        88.26 o                         
   5  16   5         36.59        -70.79        75.70 o                         
   6  16   5        778.15        646.46        92.39 o                         
   7  16   5        228.45         80.54        94.40 o                         
   8  16   5        453.29        383.34        98.24 o                         
   9  16   5        316.82        314.78       125.34 o                         
  10  16   5        632.42        455.93       126.56 o                         
  11  16   5       1355.84       1426.05       167.44 o                         
 -11  17   5       6686.13       6418.33       313.96 o                         
 -10  17   5       1149.14       1010.36       130.47 o                         
  -9  17   5       4915.45       4616.78       238.60 o                         
  -8  17   5       5610.44       5662.55       278.41 o                         
  -7  17   5         43.79         16.46        90.10 o                         
  -6  17   5       6230.46       5933.30       183.63 o                         
  -5  17   5       3375.63       3402.10       126.25 o                         
  -4  17   5       1565.37       1454.17        92.92 o                         
  -3  17   5       5940.55       5841.23       146.04 o                         
  -2  17   5        154.94        109.44        70.51 o                         
  -1  17   5      12345.33      12062.14       294.74 o                         
   0  17   5       5695.43       5962.52       181.71 o                         
   1  17   5       2378.51       2242.25       117.19 o                         
   2  17   5       9307.67       9182.00       206.77 o                         
   3  17   5        256.90        239.13        92.88 o                         
   4  17   5       3706.29       3769.81       147.67 o                         
   5  17   5       3858.55       3978.51       177.77 o                         
   6  17   5        851.25        760.56       100.07 o                         
   7  17   5       9720.76       9484.04       216.23 o                         
   8  17   5       1071.12       1057.24       122.98 o                         
   9  17   5       3268.35       2971.03       171.90 o                         
 -10  18   5       2952.22       2584.24       306.74 o                         
  -9  18   5       1582.83       1029.86       137.15 o                         
  -8  18   5       1082.80       1141.82       127.20 o                         
  -7  18   5       5790.01       5454.48       292.32 o                         
  -6  18   5        165.89         17.71       109.55 o                         
  -5  18   5       1358.03       1273.35       120.31 o                         
  -4  18   5       2179.16       1965.62       140.99 o                         
  -3  18   5         28.29        -53.99        85.11 o                         
  -2  18   5       4932.73       4932.94       299.74 o                         
  -1  18   5       1228.83       1378.65       160.61 o                         
   0  18   5       2046.53       2262.27       138.99 o                         
   1  18   5       4185.21       3821.69       191.65 o                         
   2  18   5        180.01        114.54        82.80 o                         
   3  18   5       5025.35       4946.61       258.49 o                         
   4  18   5       2104.55       2069.06       124.57 o                         
   5  18   5        849.15        830.13       110.54 o                         
   6  18   5       4184.42       3944.03       174.58 o                         
   7  18   5        436.21        235.43       109.32 o                         
   8  18   5       1991.18       1595.21       140.33 o                         
  -7  19   5         10.28       -113.09       169.60 o                         
  -6  19   5       2483.38       2101.80       164.31 o                         
  -5  19   5       1017.59        948.54       142.99 o                         
  -4  19   5       1243.98       1011.52       120.32 o                         
  -3  19   5       2454.56       2179.41       182.39 o                         
  -2  19   5         41.01        -43.32        94.93 o                         
  -1  19   5       2348.27       2250.77       146.50 o                         
   0  19   5       1951.59       1882.96       158.79 o                         
   1  19   5         91.39       -105.76       105.76 o                         
   2  19   5       1794.68       1698.24       152.89 o                         
   3  19   5         10.28        -83.18       108.17 o                         
   4  19   5       1441.85       1540.54       141.16 o                         
   5  19   5       1543.87       1374.39       132.72 o                         
  -4  20   5       3764.21       2995.96       272.89 o                         
  -3  20   5        237.66         -1.75       100.89 o                         
  -2  20   5       4446.76       3973.70       187.19 o                         
  -1  20   5        756.38        503.11       111.62 o                         
   0  20   5       2543.75       2383.66       272.07 o                         
   1  20   5       4750.10       3869.09       209.96 o                         
   2  20   5         85.31       -175.03       302.04 o                         
 -21   0   6       1428.35       1391.98       354.37 o                         
 -20   0   6       9194.32       9386.23       520.22 o                         
 -19   0   6          0.11         -7.50       188.81 o                         
 -18   0   6       8431.50       9128.87       388.33 o                         
 -17   0   6       5201.39       5840.49       376.61 o                         
 -16   0   6       2347.52       2278.96       173.01 o                         
 -15   0   6      23907.81      25428.44       604.41 o                         
 -14   0   6       2893.85       2921.87       247.04 o                         
 -13   0   6      26328.43      25492.23       634.93 o                         
 -12   0   6      18017.03      17718.88       323.20 o                         
 -11   0   6      20374.88      19927.62       378.84 o                         
 -10   0   6      20795.71      20374.77       302.97 o                         
  -9   0   6       6274.63       6255.83       126.58 o                         
  -8   0   6      39793.94      38425.49       482.19 o                         
  -7   0   6      15421.68      15297.27       216.13 o                         
  -6   0   6       4460.18       4494.53        97.13 o                         
  -5   0   6      73290.58      70662.32       866.84 o                         
  -4   0   6      17593.17      17337.26       242.00 o                         
  -3   0   6      41786.98      43463.88       610.30 o                         
  -2   0   6      57451.88      52409.93      1028.94 o                         
  -1   0   6        363.24        343.98        54.63 o                         
   0   0   6      64259.35      62283.96       853.58 o                         
   1   0   6      23192.13      22537.18       298.32 o                         
   2   0   6        934.03        999.26        55.05 o                         
   3   0   6      76811.36      75031.94       932.13 o                         
   4   0   6       1897.65       1830.37        82.22 o                         
   5   0   6      30077.25      30225.68       370.10 o                         
   6   0   6      10745.89      10140.27       145.96 o                         
   7   0   6       9282.49       9468.37       145.27 o                         
   8   0   6      22701.70      22102.65       381.18 o                         
   9   0   6       4834.67       4873.46       149.75 o                         
  10   0   6      27307.88      28141.70       607.87 o                         
  11   0   6      19111.90      20167.47       421.75 o                         
  12   0   6        345.90        297.98        95.78 o                         
  13   0   6      11931.77      12838.75       355.70 o                         
  14   0   6       2124.34       2132.25       149.64 o                         
  15   0   6       4893.35       5354.54       498.32 o                         
  16   0   6       6169.58       6744.50       302.01 o                         
  17   0   6          7.34       -101.37       137.66 o                         
  18   0   6       4285.24       3148.97       542.12 o                         
 -21   1   6          9.60        231.82       185.84 o                         
 -20   1   6          4.39         -5.06       152.75 o                         
 -19   1   6        145.87        149.44       123.88 o                         
 -18   1   6         62.24        -28.04       106.46 o                         
 -17   1   6        332.32        361.62       125.43 o                         
 -16   1   6        304.94        237.89       129.30 o                         
 -15   1   6         89.00         -4.57        70.75 o                         
 -14   1   6       2633.61       2759.68       139.53 o                         
 -13   1   6        182.22        242.97        68.25 o                         
 -12   1   6        219.97        294.99        57.73 o                         
 -11   1   6        206.46        217.56        43.66 o                         
 -10   1   6        760.38        902.40        51.60 o                         
  -9   1   6        989.65       1106.76        49.52 o                         
  -8   1   6        263.14        246.55        30.32 o                         
  -7   1   6       1463.52       1626.47        60.06 o                         
  -6   1   6        673.21        760.60        35.89 o                         
  -5   1   6       1538.62       1612.43        39.35 o                         
  -4   1   6       7264.40       7092.24       118.95 o                         
  -3   1   6       1260.85       1435.61        43.85 o                         
  -2   1   6       5219.83       4765.89        87.21 o                         
  -1   1   6       1220.91       1227.97        48.18 o                         
   0   1   6         12.57         21.48        22.87 o                         
   1   1   6       2754.22       2906.69        46.01 o                         
   2   1   6       3185.69       3140.31        48.28 o                         
   3   1   6         87.00        125.03        28.80 o                         
   4   1   6       3528.01       3699.76        63.60 o                         
   5   1   6       2443.11       2242.40        48.03 o                         
   6   1   6       5310.06       5365.72        88.24 o                         
   7   1   6         72.86         56.89        28.50 o                         
   8   1   6        539.56        539.55        41.94 o                         
   9   1   6       2432.01       2305.89        94.88 o                         
  10   1   6         39.82        -15.64        50.92 o                         
  11   1   6         10.79        -57.75        57.92 o                         
  12   1   6        219.41        203.91        65.52 o                         
  13   1   6        186.59        209.86        71.57 o                         
  14   1   6        728.73        847.67       126.54 o                         
  15   1   6        114.81        341.92       178.97 o                         
  16   1   6        148.39        101.78       102.85 o                         
  17   1   6        604.89        428.05       121.20 o                         
  18   1   6        147.90       -191.30       191.30 o                         
 -20   2   6       6095.72       6338.59       270.71 o                         
 -19   2   6          0.85        -53.30       119.39 o                         
 -18   2   6      10996.16      11967.50       303.88 o                         
 -17   2   6       7053.37       7469.98       239.28 o                         
 -16   2   6       4112.58       3992.90       193.34 o                         
 -15   2   6      18023.62      18493.50       384.80 o                         
 -14   2   6        403.83        374.31        78.28 o                         
 -13   2   6      13801.97      13822.26       223.64 o                         
 -12   2   6      13791.81      13289.58       202.33 o                         
 -11   2   6       3527.95       3520.74        95.72 o                         
 -10   2   6      42950.94      42328.50       370.44 o                         
  -9   2   6       6423.09       6475.93        93.17 o                         
  -8   2   6      22560.26      22049.25       206.96 o                         
  -7   2   6      46627.11      46746.80       433.70 o                         
  -6   2   6         28.67         59.25        27.22 o                         
  -5   2   6      24376.66      22940.25       229.10 o                         
  -4   2   6       3520.76       3804.80        63.58 o                         
  -3   2   6       9037.10       8794.65       117.53 o                         
  -2   2   6      30847.65      29926.86       309.30 o                         
  -1   2   6      15419.18      15538.36       178.61 o                         
   0   2   6      67267.75      65307.87       565.80 o                         
   1   2   6      28513.83      27114.81       250.81 o                         
   2   2   6       3314.86       3220.42        48.37 o                         
   3   2   6      39412.27      37810.68       316.59 o                         
   4   2   6         26.21         75.88        20.65 o                         
   5   2   6      16260.68      15464.61       163.34 o                         
   6   2   6      23657.90      23166.35       249.95 o                         
   7   2   6       6118.05       6122.40       149.50 o                         
   8   2   6      28278.98      28012.81       340.47 o                         
   9   2   6       3653.99       3560.25       119.86 o                         
  10   2   6      21277.95      20558.47       334.23 o                         
  11   2   6      17880.62      17768.75       272.01 o                         
  12   2   6        195.60        248.03        71.87 o                         
  13   2   6       6586.70       6605.02       172.39 o                         
  14   2   6       3154.51       3210.26       179.29 o                         
  15   2   6       2588.44       2594.73       210.37 o                         
  16   2   6       7516.57       7562.17       308.82 o                         
  17   2   6         71.39       -100.73       123.77 o                         
  18   2   6       5162.05       4683.77       354.36 o                         
 -20   3   6        488.17        625.81       143.20 o                         
 -19   3   6       3142.71       2834.81       192.31 o                         
 -18   3   6        554.54        574.43       127.99 o                         
 -17   3   6       3946.62       4299.13       181.69 o                         
 -16   3   6       4082.34       4262.97       207.34 o                         
 -15   3   6        291.53        456.10       100.01 o                         
 -14   3   6       4710.19       5028.20       161.11 o                         
 -13   3   6       1101.41       1182.22        76.30 o                         
 -12   3   6       2067.58       2219.71       113.23 o                         
 -11   3   6      16804.33      16822.17       207.50 o                         
 -10   3   6          2.22        -11.42        30.64 o                         
  -9   3   6      11718.63      12230.51       143.18 o                         
  -8   3   6       6717.14       6404.26       129.19 o                         
  -7   3   6         98.03        121.05        40.22 o                         
  -6   3   6      10650.87       9802.79       117.67 o                         
  -5   3   6       2592.78       2792.18        58.63 o                         
  -4   3   6      11629.11      11385.86       134.53 o                         
  -3   3   6      18058.74      19085.98       195.71 o                         
  -2   3   6         99.14        176.59        21.04 o                         
  -1   3   6      10852.97       9964.00       118.63 o                         
   0   3   6        140.44        133.21        23.69 o                         
   1   3   6      33499.03      32627.74       289.70 o                         
   2   3   6       3731.56       3240.54        48.84 o                         
   3   3   6       7670.73       7810.15        83.30 o                         
   4   3   6      14733.30      14670.09       130.71 o                         
   5   3   6       6137.03       6057.73        81.78 o                         
   6   3   6       9742.00       9680.25       120.12 o                         
   7   3   6      15747.84      15525.80       186.61 o                         
   8   3   6          3.43          2.09        45.13 o                         
   9   3   6      11181.81      11557.57       202.65 o                         
  10   3   6       1189.77       1298.49        89.91 o                         
  11   3   6        639.14        700.37       119.44 o                         
  12   3   6      10105.24      10253.66       251.10 o                         
  13   3   6         17.22        -21.41        73.88 o                         
  14   3   6       2891.90       2937.56       180.69 o                         
  15   3   6       2703.55       2882.84       145.39 o                         
  16   3   6        636.30        528.53       113.66 o                         
  17   3   6       2376.86       2180.08       176.67 o                         
  18   3   6        116.55        105.04       196.54 o                         
 -20   4   6       3050.74       3171.10       228.73 o                         
 -19   4   6        335.43        346.82       123.69 o                         
 -18   4   6       2734.84       2913.48       164.35 o                         
 -17   4   6       3813.76       3923.91       149.36 o                         
 -16   4   6       1579.29       1712.90       145.61 o                         
 -15   4   6       7746.55       8505.81       305.37 o                         
 -14   4   6         42.44         69.16        56.66 o                         
 -13   4   6       5400.55       5487.58       139.70 o                         
 -12   4   6       5538.75       5738.41       137.16 o                         
 -11   4   6        381.52        388.27        54.23 o                         
 -10   4   6      27031.40      26918.07       274.33 o                         
  -9   4   6        608.39        685.26        50.43 o                         
  -8   4   6      25937.66      26011.72       252.08 o                         
  -7   4   6      14012.16      13212.58       154.24 o                         
  -6   4   6       5553.53       5620.24        80.78 o                         
  -5   4   6      10477.60      10215.23       105.07 o                         
  -4   4   6       8258.46       8090.48        94.62 o                         
  -3   4   6      10803.03      10205.72       119.87 o                         
  -2   4   6      18804.23      18482.22       187.09 o                         
  -1   4   6        123.23        119.53        18.92 o                         
   0   4   6      24455.07      23418.05       203.06 o                         
   1   4   6      45908.00      47492.82       397.26 o                         
   2   4   6       5156.00       4696.36        71.58 o                         
   3   4   6      28932.99      29271.53       242.94 o                         
   4   4   6       1700.40       1854.50        48.25 o                         
   5   4   6      12991.96      12675.49       151.59 o                         
   6   4   6       4890.42       4838.14        88.00 o                         
   7   4   6        389.92        494.20        43.57 o                         
   8   4   6      15783.37      15796.37       231.60 o                         
   9   4   6       1017.30       1164.35        81.18 o                         
  10   4   6       8278.76       8435.16       179.94 o                         
  11   4   6       3487.05       3613.19       160.82 o                         
  12   4   6        748.98        671.55        96.51 o                         
  13   4   6       4276.75       4233.07       279.10 o                         
  14   4   6        765.96        651.69       139.03 o                         
  15   4   6       1458.73       1501.99       127.19 o                         
  16   4   6       3368.05       3280.85       198.15 o                         
  17   4   6          5.35         63.73       120.81 o                         
  18   4   6       1872.69       1950.85       233.34 o                         
 -20   5   6       1069.35       1070.81       235.85 o                         
 -19   5   6       6641.35       6929.90       456.75 o                         
 -18   5   6        847.40        632.03       171.68 o                         
 -17   5   6       4735.85       4787.73       182.02 o                         
 -16   5   6       5563.59       6099.43       269.00 o                         
 -15   5   6        722.70        721.16        88.06 o                         
 -14   5   6      12426.61      12304.17       204.55 o                         
 -13   5   6       5197.77       5219.30       146.91 o                         
 -12   5   6       2573.12       2523.27       146.15 o                         
 -11   5   6      11734.72      11706.15       183.20 o                         
 -10   5   6         49.72        -44.48        44.48 o                         
  -9   5   6      31919.16      31537.56       405.98 o                         
  -8   5   6      13315.21      12877.31       157.56 o                         
  -7   5   6       8778.29       8402.90       105.58 o                         
  -6   5   6      47125.34      46109.65       366.98 o                         
  -5   5   6        319.86        466.62        25.26 o                         
  -4   5   6      23209.70      22786.16       203.66 o                         
  -3   5   6      17602.52      16524.08       194.50 o                         
  -2   5   6       6015.30       5593.58        80.85 o                         
  -1   5   6      39872.89      39815.56       325.96 o                         
   0   5   6      20962.32      20683.74       226.04 o                         
   1   5   6      35613.01      35330.25       281.64 o                         
   2   5   6      33489.84      33990.59       285.62 o                         
   3   5   6        231.35        453.41        31.84 o                         
   4   5   6      26393.53      25349.60       223.09 o                         
   5   5   6       2145.61       1937.74        68.17 o                         
   6   5   6       9902.46       9872.95       122.17 o                         
   7   5   6      31980.51      31596.11       302.60 o                         
   8   5   6       1330.97       1263.54        73.28 o                         
   9   5   6      17044.53      18060.85       257.21 o                         
  10   5   6       4657.96       4732.30       141.25 o                         
  11   5   6       1315.53       1454.79       110.94 o                         
  12   5   6       8838.76       9001.84       249.16 o                         
  13   5   6         16.36        -94.89        94.89 o                         
  14   5   6       9747.14       9627.52       343.23 o                         
  15   5   6       4083.30       4410.79       235.75 o                         
  16   5   6        352.47        296.16       125.31 o                         
  17   5   6       3295.95       2682.90       178.51 o                         
  18   5   6        656.41        435.61       189.46 o                         
 -20   6   6        360.55        691.91       266.84 o                         
 -19   6   6        417.13        411.82       162.19 o                         
 -18   6   6        682.50        841.02       192.50 o                         
 -17   6   6        525.95        474.79       109.44 o                         
 -16   6   6        425.24        353.48       127.44 o                         
 -15   6   6       1518.06       1618.78        85.26 o                         
 -14   6   6        201.41        123.84        59.36 o                         
 -13   6   6        349.57        320.71        65.63 o                         
 -12   6   6        118.48        199.45        67.69 o                         
 -11   6   6       3888.48       3730.33       115.25 o                         
 -10   6   6       3885.67       3983.23       105.03 o                         
  -9   6   6        103.36        136.78        46.38 o                         
  -8   6   6        709.84        817.24        48.99 o                         
  -7   6   6        527.86        508.37        42.69 o                         
  -6   6   6        371.73        501.24        37.03 o                         
  -5   6   6      12023.08      12457.42       121.84 o                         
  -4   6   6       6183.45       6359.81        72.48 o                         
  -3   6   6        616.44        708.25        30.46 o                         
  -2   6   6       1319.43       1494.82        44.86 o                         
  -1   6   6        907.77       1196.27        43.40 o                         
   0   6   6       4176.39       4556.55        61.11 o                         
   1   6   6        233.79        238.98        26.71 o                         
   2   6   6       3569.75       3957.01        66.38 o                         
   3   6   6        245.96        283.42        29.95 o                         
   4   6   6       2454.31       2462.01        54.05 o                         
   5   6   6       4784.65       4643.02        75.05 o                         
   6   6   6       2446.38       2448.93        65.30 o                         
   7   6   6         18.59        -21.90        41.64 o                         
   8   6   6       5217.13       5142.11       111.96 o                         
   9   6   6        139.59        111.87        61.77 o                         
  10   6   6        543.60        542.03        83.94 o                         
  11   6   6        411.10        381.20        79.86 o                         
  12   6   6        547.46        542.03       108.25 o                         
  13   6   6       1802.98       1872.13       129.78 o                         
  14   6   6        137.47         82.41       117.38 o                         
  15   6   6        186.56        137.32       114.86 o                         
  16   6   6        633.72        481.12       163.94 o                         
  17   6   6        121.99         55.41       119.21 o                         
 -19   7   6       6037.36       6222.11       339.59 o                         
 -18   7   6        210.68        136.48       188.29 o                         
 -17   7   6       5876.37       5911.34       276.55 o                         
 -16   7   6       3097.97       3048.91       194.73 o                         
 -15   7   6        333.39        411.06       108.71 o                         
 -14   7   6      17408.95      18521.54       453.94 o                         
 -13   7   6       5705.19       5696.54       193.29 o                         
 -12   7   6      15314.01      15646.90       245.56 o                         
 -11   7   6      19586.91      19911.58       278.88 o                         
 -10   7   6         19.36         49.12        51.75 o                         
  -9   7   6      14579.47      14624.33       228.74 o                         
  -8   7   6       8385.42       8180.06       155.00 o                         
  -7   7   6       4018.20       3848.69        78.79 o                         
  -6   7   6      34753.73      33963.41       306.86 o                         
  -5   7   6        130.60        105.10        26.38 o                         
  -4   7   6      41134.93      40389.38       410.10 o                         
  -3   7   6      30234.86      30100.90       264.89 o                         
  -2   7   6       5374.54       5311.53        80.76 o                         
  -1   7   6      49406.75      49522.46       392.10 o                         
   0   7   6       2776.57       2689.59        59.13 o                         
   1   7   6      25035.31      24236.62       206.75 o                         
   2   7   6      13327.35      12724.14       140.12 o                         
   3   7   6       1877.55       1876.10        56.55 o                         
   4   7   6      43126.33      42828.73       352.61 o                         
   5   7   6      11168.81      11179.20       126.60 o                         
   6   7   6      26154.97      26317.42       262.59 o                         
   7   7   6      18273.02      18537.81       266.09 o                         
   8   7   6        514.47        498.83        61.43 o                         
   9   7   6       7561.39       7697.07       195.17 o                         
  10   7   6       7459.72       7482.92       201.45 o                         
  11   7   6       4545.76       4790.12       149.50 o                         
  12   7   6      13468.70      13714.87       294.56 o                         
  13   7   6         50.50        -23.06       100.11 o                         
  14   7   6      10892.89      11196.69       288.56 o                         
  15   7   6       1696.87       1995.34       165.24 o                         
  16   7   6        662.02        596.38       148.58 o                         
  17   7   6       4786.09       4231.58       305.60 o                         
 -19   8   6        146.90        399.06       245.18 o                         
 -18   8   6         54.66        240.44       282.35 o                         
 -17   8   6         20.98       -110.54       147.07 o                         
 -16   8   6        178.05        185.58       128.44 o                         
 -15   8   6        158.64         76.55       115.77 o                         
 -14   8   6         52.91        -57.79       105.05 o                         
 -13   8   6        173.58        284.14        92.92 o                         
 -12   8   6        272.03        285.39        75.00 o                         
 -11   8   6        620.67        686.77        79.53 o                         
 -10   8   6         37.03         16.03        66.90 o                         
  -9   8   6         10.54        -40.93        65.45 o                         
  -8   8   6       1580.81       1760.51        83.96 o                         
  -7   8   6        765.60        906.12        53.34 o                         
  -6   8   6         50.94        -20.06        27.76 o                         
  -5   8   6         91.59         97.56        27.70 o                         
  -4   8   6        291.01        238.56        30.67 o                         
  -3   8   6       1919.20       1917.31        59.27 o                         
  -2   8   6         49.44         27.37        34.77 o                         
  -1   8   6       1195.32       1569.49        82.55 o                         
   0   8   6        694.40        753.10        44.47 o                         
   1   8   6        142.31        169.09        27.63 o                         
   2   8   6         72.36        103.41        30.53 o                         
   3   8   6        166.18        140.94        31.60 o                         
   4   8   6          8.62        -30.85        30.85 o                         
   5   8   6       2576.68       2532.56        74.28 o                         
   6   8   6       1180.57       1094.53        62.73 o                         
   7   8   6        421.21        477.23        56.94 o                         
   8   8   6         45.56         57.40        56.78 o                         
   9   8   6        694.96        701.35        73.35 o                         
  10   8   6        164.93        127.94        66.64 o                         
  11   8   6        697.34        826.60       105.24 o                         
  12   8   6         74.56         16.94       118.04 o                         
  13   8   6         17.23         33.55       111.39 o                         
  14   8   6         21.21         91.23       114.41 o                         
  15   8   6          6.47        -99.50       131.61 o                         
  16   8   6        160.61        147.53       130.34 o                         
  17   8   6         38.46        -52.71       251.16 o                         
 -18   9   6        228.85         60.46       234.01 o                         
 -17   9   6       2586.18       2713.47       219.08 o                         
 -16   9   6       6373.49       7020.30       265.70 o                         
 -15   9   6        222.95        184.06       122.26 o                         
 -14   9   6      10872.50      11292.95       301.16 o                         
 -13   9   6       2250.51       2532.81       142.37 o                         
 -12   9   6       8886.93       8925.95       313.68 o                         
 -11   9   6      13771.26      13980.37       269.95 o                         
 -10   9   6         60.34         34.69        66.88 o                         
  -9   9   6       9743.17       9745.23       180.10 o                         
  -8   9   6       7186.09       7118.53       135.52 o                         
  -7   9   6       5318.28       4988.86        96.37 o                         
  -6   9   6      22171.41      22144.96       242.61 o                         
  -5   9   6       1797.41       1858.62        77.91 o                         
  -4   9   6      33383.43      33357.51       321.69 o                         
  -3   9   6      28030.60      27831.69       261.86 o                         
  -2   9   6       6673.11       6763.55        98.43 o                         
  -1   9   6      56123.18      55336.66       463.72 o                         
   0   9   6        442.08        681.47        41.87 o                         
   1   9   6       6797.43       6344.55       124.65 o                         
   2   9   6      23217.09      22795.64       214.58 o                         
   3   9   6        948.86       1095.13        53.60 o                         
   4   9   6      19418.84      19385.78       203.26 o                         
   5   9   6       7245.40       7303.83       121.11 o                         
   6   9   6       8859.94       8807.97       154.64 o                         
   7   9   6       9698.96      10062.87       151.16 o                         
   8   9   6        639.33        659.68        71.68 o                         
   9   9   6      11895.24      11957.40       234.12 o                         
  10   9   6       6659.03       6964.90       186.51 o                         
  11   9   6       2011.74       2064.04       132.82 o                         
  12   9   6       9162.07       8957.79       247.20 o                         
  13   9   6         78.45       -136.12       136.12 o                         
  14   9   6       5993.39       6231.38       331.00 o                         
  15   9   6       3567.77       3369.53       209.63 o                         
  16   9   6       1087.73        884.86       180.13 o                         
 -18  10   6       3253.07       2558.90       362.51 o                         
 -17  10   6       1236.38        839.38       192.35 o                         
 -16  10   6         45.77        156.17       141.62 o                         
 -15  10   6       3160.68       3382.15       201.96 o                         
 -14  10   6         85.16         80.59       115.38 o                         
 -13  10   6       2719.94       2837.12       177.41 o                         
 -12  10   6       1358.68       1508.61       145.80 o                         
 -11  10   6       1885.79       1808.08       134.15 o                         
 -10  10   6       4285.80       4424.32       118.70 o                         
  -9  10   6        386.69        406.22        65.64 o                         
  -8  10   6       3591.77       3495.43       116.28 o                         
  -7  10   6       6513.90       6369.72       117.54 o                         
  -6  10   6        156.84        195.28        44.95 o                         
  -5  10   6       9423.70       9655.45       134.90 o                         
  -4  10   6       2884.20       2820.01        81.74 o                         
  -3  10   6       4911.28       4943.27       100.92 o                         
  -2  10   6      10672.53      10259.72       150.71 o                         
  -1  10   6       2536.13       2434.37        79.67 o                         
   0  10   6      10954.75      10612.10       135.72 o                         
   1  10   6       2802.86       2873.80        78.59 o                         
   2  10   6       3798.67       3723.16        85.02 o                         
   3  10   6       4023.73       4000.01        99.61 o                         
   4  10   6        192.73        222.52        50.14 o                         
   5  10   6        846.00        986.48        64.38 o                         
   6  10   6       1992.41       2314.03       100.70 o                         
   7  10   6         94.47        217.98        77.86 o                         
   8  10   6       6241.05       6477.78       156.89 o                         
   9  10   6         19.78        -58.80        70.55 o                         
  10  10   6       2264.03       2422.88       131.60 o                         
  11  10   6       2368.34       2470.62       141.84 o                         
  12  10   6         26.17       -112.08       112.08 o                         
  13  10   6       1812.69       1975.65       158.22 o                         
  14  10   6       1510.86       1638.64       163.36 o                         
  15  10   6       1241.88        865.67       154.18 o                         
  16  10   6       2026.56       1776.01       412.01 o                         
 -17  11   6        688.31        366.12       169.15 o                         
 -16  11   6       2933.71       2643.16       196.50 o                         
 -15  11   6        352.19        140.37       129.12 o                         
 -14  11   6       3531.48       3780.13       254.91 o                         
 -13  11   6       1695.69       1523.80       139.68 o                         
 -12  11   6       3355.63       3386.68       188.10 o                         
 -11  11   6       7409.40       7278.48       161.21 o                         
 -10  11   6        134.51        152.43        58.95 o                         
  -9  11   6       7788.13       7705.38       155.88 o                         
  -8  11   6       6924.08       6701.28       159.33 o                         
  -7  11   6       6163.25       6540.70       134.58 o                         
  -6  11   6      10819.24      10655.04       165.57 o                         
  -5  11   6         96.88        131.56        38.86 o                         
  -4  11   6      13764.36      13961.18       211.84 o                         
  -3  11   6       6902.39       7095.08       128.71 o                         
  -2  11   6       1291.81       1332.80        75.17 o                         
  -1  11   6      12348.04      12418.76       183.48 o                         
   0  11   6       5592.11       5304.42       101.39 o                         
   1  11   6       2632.95       2634.89       112.81 o                         
   2  11   6       6847.55       6849.85       145.42 o                         
   3  11   6       1412.44       1411.62        71.82 o                         
   4  11   6      19562.19      19474.55       246.49 o                         
   5  11   6       3383.05       3288.87       107.86 o                         
   6  11   6       3583.92       3574.56       129.35 o                         
   7  11   6       2636.64       2770.63       114.66 o                         
   8  11   6         32.43         38.66        66.94 o                         
   9  11   6       6226.94       6507.90       270.05 o                         
  10  11   6       2366.18       2491.75       126.90 o                         
  11  11   6       1152.43       1199.64       124.75 o                         
  12  11   6       3913.53       3676.37       238.62 o                         
  13  11   6         85.62        109.51       105.23 o                         
  14  11   6       2031.20       1561.60       156.21 o                         
  15  11   6       1100.35        707.66       149.94 o                         
 -17  12   6       2909.38       2419.24       282.51 o                         
 -16  12   6        760.70        530.22       149.67 o                         
 -15  12   6       5304.72       4817.22       251.92 o                         
 -14  12   6         70.06         -7.47       110.18 o                         
 -13  12   6       4967.55       4941.40       201.70 o                         
 -12  12   6       2977.90       3224.70       208.17 o                         
 -11  12   6       2030.18       2192.19       101.98 o                         
 -10  12   6      19479.17      19509.20       347.93 o                         
  -9  12   6       2034.54       1944.34       124.04 o                         
  -8  12   6      12240.96      11896.21       198.14 o                         
  -7  12   6      14508.10      14370.20       207.94 o                         
  -6  12   6        627.47        681.79        49.82 o                         
  -5  12   6      13113.55      13388.62       171.08 o                         
  -4  12   6       2005.58       2168.24        81.21 o                         
  -3  12   6       7795.61       7735.90       145.12 o                         
  -2  12   6       9048.92       9101.13       156.36 o                         
  -1  12   6        224.05        231.47        52.31 o                         
   0  12   6      15586.14      15740.32       213.92 o                         
   1  12   6      10508.58      10777.42       178.63 o                         
   2  12   6       8699.96       8709.15       176.54 o                         
   3  12   6      19662.20      19437.99       243.69 o                         
   4  12   6        400.50        469.63        63.97 o                         
   5  12   6       6688.63       7025.56       152.08 o                         
   6  12   6       5663.03       5905.57       148.23 o                         
   7  12   6         68.43        114.62        70.85 o                         
   8  12   6       8205.30       8361.15       243.04 o                         
   9  12   6        592.63        625.23        95.06 o                         
  10  12   6       5920.97       6244.32       194.11 o                         
  11  12   6       3557.13       3516.22       208.23 o                         
  12  12   6         26.21        -11.63       100.88 o                         
  13  12   6       3492.11       3097.29       180.77 o                         
  14  12   6        628.14        562.51       132.97 o                         
 -16  13   6        155.01       -130.37       130.37 o                         
 -15  13   6         53.36       -243.29       243.29 o                         
 -14  13   6       1345.88       1465.15       149.90 o                         
 -13  13   6        746.44        807.33       128.20 o                         
 -12  13   6        279.91        168.91        78.79 o                         
 -11  13   6       1180.93       1301.82       118.98 o                         
 -10  13   6          0.72        -43.91        65.20 o                         
  -9  13   6        291.42        351.94        96.12 o                         
  -8  13   6        391.59        299.40        65.54 o                         
  -7  13   6        239.35        204.47        56.89 o                         
  -6  13   6       2914.36       2912.96        81.58 o                         
  -5  13   6        213.20        218.22        43.70 o                         
  -4  13   6        149.59        109.30        52.78 o                         
  -3  13   6       1317.98       1421.62        74.77 o                         
  -2  13   6       1627.12       1862.32        95.34 o                         
  -1  13   6       2742.20       2859.29       113.81 o                         
   0  13   6         68.09        -24.85        52.13 o                         
   1  13   6       3175.28       3313.18       121.07 o                         
   2  13   6        127.03        114.85        63.74 o                         
   3  13   6        897.04        901.67        85.06 o                         
   4  13   6       1386.46       1471.27       100.62 o                         
   5  13   6         92.55        -33.49        63.14 o                         
   6  13   6        701.09        671.67        83.89 o                         
   7  13   6       1310.92       1403.51       120.59 o                         
   8  13   6         19.10        -14.03        79.96 o                         
   9  13   6        386.27        402.68        92.88 o                         
  10  13   6        219.84        185.56       110.11 o                         
  11  13   6        232.05        105.59       109.14 o                         
  12  13   6        572.38        337.77       123.62 o                         
  13  13   6         11.05        -78.96       116.79 o                         
 -15  14   6       4819.98       4526.64       305.88 o                         
 -14  14   6        710.33        525.32       179.53 o                         
 -13  14   6       4807.87       4480.70       247.99 o                         
 -12  14   6       3396.60       3397.79       184.20 o                         
 -11  14   6       1667.78       1813.69       173.64 o                         
 -10  14   6      15022.03      15174.63       264.56 o                         
  -9  14   6       1296.86       1309.19        96.50 o                         
  -8  14   6       6335.74       6300.25       137.35 o                         
  -7  14   6       8413.89       8414.79       187.85 o                         
  -6  14   6       1235.83       1269.68        59.75 o                         
  -5  14   6      20902.97      21129.13       245.77 o                         
  -4  14   6       4429.18       4689.00       143.38 o                         
  -3  14   6       7924.73       7885.05       170.98 o                         
  -2  14   6      11288.75      10928.64       208.37 o                         
  -1  14   6        217.92        170.61        64.53 o                         
   0  14   6      18517.33      18827.92       259.63 o                         
   1  14   6       3897.51       4124.33       130.84 o                         
   2  14   6       3458.99       3537.54       141.28 o                         
   3  14   6      12480.12      12691.90       234.15 o                         
   4  14   6        104.08        129.86        85.91 o                         
   5  14   6       9675.05       9925.04       300.48 o                         
   6  14   6       6491.47       6513.20       199.13 o                         
   7  14   6       2021.42       2194.98       130.44 o                         
   8  14   6       8597.94       9057.32       218.24 o                         
   9  14   6        579.95        614.01       113.51 o                         
  10  14   6       4742.49       4818.24       297.04 o                         
  11  14   6       5015.91       5145.78       366.81 o                         
  12  14   6        596.86        603.67       130.05 o                         
  13  14   6       7001.28       7078.91       459.10 o                         
 -14  15   6         14.48       -150.27       162.56 o                         
 -13  15   6         85.22         35.11       125.54 o                         
 -12  15   6        162.48          6.83       109.85 o                         
 -11  15   6        493.16        453.17       100.51 o                         
 -10  15   6         56.28         -7.20        93.14 o                         
  -9  15   6         27.57        -31.01        70.54 o                         
  -8  15   6         39.52        -56.32        65.52 o                         
  -7  15   6        204.97        145.02        64.64 o                         
  -6  15   6         15.55         -6.91        42.62 o                         
  -5  15   6        308.78        335.36        72.38 o                         
  -4  15   6        318.41        321.97        71.68 o                         
  -3  15   6        109.53        117.62        78.95 o                         
  -2  15   6         21.33         -3.67        72.79 o                         
  -1  15   6        576.25        499.94        66.81 o                         
   0  15   6        170.43        197.57        61.75 o                         
   1  15   6         35.05        -78.99        78.99 o                         
   2  15   6        103.25         63.72        65.22 o                         
   3  15   6         14.92        -57.73        63.90 o                         
   4  15   6         27.31        -39.71        67.27 o                         
   5  15   6        132.64        196.55        81.45 o                         
   6  15   6        677.07        580.44        92.51 o                         
   7  15   6         90.91         14.06        83.29 o                         
   8  15   6          2.09        -90.60        90.60 o                         
   9  15   6         12.73          8.15       109.62 o                         
  10  15   6         74.17        111.60       116.90 o                         
  11  15   6        473.98        369.22       129.19 o                         
 -13  16   6       4567.40       3999.26       266.99 o                         
 -12  16   6       3037.94       2784.41       220.17 o                         
 -11  16   6       1307.55       1375.96       168.32 o                         
 -10  16   6       9586.99       9853.74       283.62 o                         
  -9  16   6        779.60        899.25       124.12 o                         
  -8  16   6       5616.96       5638.10       210.77 o                         
  -7  16   6       7138.70       6803.46       300.90 o                         
  -6  16   6         62.94         36.37        99.53 o                         
  -5  16   6      10612.53      10508.58       210.58 o                         
  -4  16   6       2440.32       2546.21       193.91 o                         
  -3  16   6       5144.65       5270.12       150.93 o                         
  -2  16   6      11704.00      11804.10       256.18 o                         
  -1  16   6         77.21        -51.44        85.87 o                         
   0  16   6      12187.55      11774.29       205.74 o                         
   1  16   6       4988.43       5239.73       179.93 o                         
   2  16   6       2939.18       2742.57       122.39 o                         
   3  16   6       9541.45       9696.53       237.15 o                         
   4  16   6         47.97        -16.94        81.63 o                         
   5  16   6       6094.59       6074.65       168.36 o                         
   6  16   6       4152.79       4354.33       170.14 o                         
   7  16   6       1422.03       1559.34       148.12 o                         
   8  16   6       7653.81       8040.10       210.41 o                         
   9  16   6        578.98        631.55       164.92 o                         
  10  16   6       3396.06       3255.45       188.20 o                         
 -11  17   6       1807.96       1539.43       253.65 o                         
 -10  17   6         49.26        -38.75       128.49 o                         
  -9  17   6       1884.36       2131.39       156.95 o                         
  -8  17   6       1128.34       1034.29       111.58 o                         
  -7  17   6        644.98        628.99       105.09 o                         
  -6  17   6       2195.45       1948.49       129.44 o                         
  -5  17   6          2.92        -85.02        85.02 o                         
  -4  17   6       1541.86       1282.57       112.25 o                         
  -3  17   6       2032.68       2071.20       126.75 o                         
  -2  17   6        852.26        985.67       104.46 o                         
  -1  17   6       4496.95       4299.66       199.58 o                         
   0  17   6        525.68        419.04        75.58 o                         
   1  17   6       1442.14       1545.10       136.72 o                         
   2  17   6       1874.29       1975.09       137.22 o                         
   3  17   6        169.94         45.35        76.70 o                         
   4  17   6       3229.99       3276.16       158.31 o                         
   5  17   6       1094.42       1082.65       102.09 o                         
   6  17   6        818.33        701.73        99.93 o                         
   7  17   6       3048.95       3193.86       151.90 o                         
   8  17   6         11.58        -72.20       106.35 o                         
   9  17   6       2023.55       1750.45       179.73 o                         
 -10  18   6       4027.86       3079.27       517.34 o                         
  -9  18   6       1194.34       1077.26       192.49 o                         
  -8  18   6       1202.63       1096.65       147.55 o                         
  -7  18   6       2213.34       1958.16       137.80 o                         
  -6  18   6         83.67        -37.67       105.98 o                         
  -5  18   6       6001.93       6210.27       188.78 o                         
  -4  18   6       1220.68       1033.41       116.63 o                         
  -3  18   6       2020.34       1830.11       127.37 o                         
  -2  18   6       3018.20       3100.83       192.82 o                         
  -1  18   6         55.56         35.86        94.28 o                         
   0  18   6       4687.93       4852.73       179.91 o                         
   1  18   6       2913.96       2825.14       153.27 o                         
   2  18   6       1248.30       1030.87       136.84 o                         
   3  18   6       3383.92       3228.11       180.33 o                         
   4  18   6        128.00         -3.93        95.11 o                         
   5  18   6       4216.25       4099.23       173.45 o                         
   6  18   6       2033.62       2093.12       142.75 o                         
   7  18   6        653.24        399.53       123.34 o                         
  -7  19   6       1706.94       1626.60       251.06 o                         
  -6  19   6       4548.37       3902.54       307.41 o                         
  -5  19   6        322.50        239.33       104.97 o                         
  -4  19   6       3716.48       3418.46       238.20 o                         
  -3  19   6       3324.95       3007.78       198.49 o                         
  -2  19   6        581.16        490.39       111.45 o                         
  -1  19   6       5579.58       6222.40       303.64 o                         
   0  19   6       1436.54       1439.36       139.69 o                         
   1  19   6       3053.89       2466.28       179.76 o                         
   2  19   6       4079.89       3569.08       203.19 o                         
   3  19   6        282.57        221.42       114.31 o                         
   4  19   6       6554.51       6314.06       246.55 o                         
   5  19   6       1026.46        919.56       153.34 o                         
  -2  20   6        982.70        861.28       116.37 o                         
  -1  20   6          5.27        -93.93        93.93 o                         
   0  20   6        876.34        545.58       118.88 o                         
 -21   1   7       1119.42       1010.60       180.15 o                         
 -20   1   7       3644.44       3772.59       244.41 o                         
 -19   1   7       7338.14       7467.99       286.44 o                         
 -18   1   7        143.69        121.75       123.16 o                         
 -17   1   7      12375.04      12389.33       301.87 o                         
 -16   1   7       5419.51       5577.01       177.70 o                         
 -15   1   7      15053.19      15132.54       321.85 o                         
 -14   1   7      26379.43      26119.14       371.99 o                         
 -13   1   7         61.27         21.88        57.27 o                         
 -12   1   7      21937.34      22177.45       275.64 o                         
 -11   1   7       9935.43      10497.41       145.12 o                         
 -10   1   7       4017.78       3938.55        75.13 o                         
  -9   1   7      30746.95      29904.19       292.64 o                         
  -8   1   7         56.00         46.28        25.82 o                         
  -7   1   7      47997.62      48050.45       402.06 o                         
  -6   1   7      19852.00      18146.86       188.97 o                         
  -5   1   7       9632.77       9237.72       107.11 o                         
  -4   1   7      35364.01      32755.00       362.97 o                         
  -3   1   7       8169.77       8552.05       147.03 o                         
  -2   1   7      33171.74      31350.05       377.58 o                         
  -1   1   7      40683.83      38848.82       419.54 o                         
   0   1   7         19.99         69.33        25.75 o                         
   1   1   7      52158.34      51491.66       479.03 o                         
   2   1   7      35126.50      35189.29       320.76 o                         
   3   1   7      39853.12      40082.93       375.73 o                         
   4   1   7      33247.63      32413.18       359.40 o                         
   5   1   7       1052.66       1247.27        57.02 o                         
   6   1   7      28527.04      28196.35       248.44 o                         
   7   1   7      15628.66      15361.01       174.69 o                         
   8   1   7       7627.39       7807.31       126.86 o                         
   9   1   7      35317.99      35297.14       401.38 o                         
  10   1   7       1442.08       1495.61        82.27 o                         
  11   1   7      21588.03      21898.70       313.74 o                         
  12   1   7       4170.21       4190.00       175.16 o                         
  13   1   7       1001.18       1008.81        76.92 o                         
  14   1   7      10743.54      11056.34       197.30 o                         
  15   1   7       1374.74       1364.80       108.39 o                         
  16   1   7       4346.76       4330.68       233.72 o                         
  17   1   7       4309.04       3884.22       441.70 o                         
  18   1   7        361.08        351.05       289.62 o                         
 -20   2   7        871.35        822.16       152.65 o                         
 -19   2   7        187.69        263.63       135.36 o                         
 -18   2   7       2370.79       2451.24       174.38 o                         
 -17   2   7          5.42        -87.31        87.51 o                         
 -16   2   7       4070.25       3894.35       173.77 o                         
 -15   2   7       1119.04       1122.13        97.24 o                         
 -14   2   7         40.04        105.01        69.80 o                         
 -13   2   7       2268.69       2653.15       126.00 o                         
 -12   2   7       2412.38       2483.67       117.62 o                         
 -11   2   7       5394.18       5517.40       101.59 o                         
 -10   2   7       3973.72       3837.05        98.43 o                         
  -9   2   7       1000.28       1075.75        57.64 o                         
  -8   2   7       7871.91       7828.65       103.44 o                         
  -7   2   7       4340.91       4084.07        78.51 o                         
  -6   2   7        474.69        383.32        28.17 o                         
  -5   2   7       8563.77       8485.89       105.52 o                         
  -4   2   7        965.57       1059.44        70.04 o                         
  -3   2   7       4676.94       4759.76        84.51 o                         
  -2   2   7        128.49        149.70        38.92 o                         
  -1   2   7       8813.53       8904.23       125.33 o                         
   0   2   7      10400.26       9762.95       115.46 o                         
   1   2   7        717.08        688.19        29.99 o                         
   2   2   7      37201.32      38290.31       332.42 o                         
   3   2   7       1616.48       1504.77        36.85 o                         
   4   2   7        197.51        224.16        25.28 o                         
   5   2   7      10642.24      10703.59       118.90 o                         
   6   2   7        139.74        167.28        40.27 o                         
   7   2   7       3602.27       3510.11        69.72 o                         
   8   2   7       6151.38       6260.48       120.80 o                         
   9   2   7        324.47        355.89        66.35 o                         
  10   2   7        538.57        614.17        62.00 o                         
  11   2   7       2109.47       2324.11       143.95 o                         
  12   2   7       1622.94       1757.41       126.52 o                         
  13   2   7       2580.36       2542.05       118.15 o                         
  14   2   7        119.11         49.39       101.89 o                         
  15   2   7       1723.04       1507.83       120.05 o                         
  16   2   7        224.78        220.54       133.56 o                         
  17   2   7        202.75        304.11       220.50 o                         
  18   2   7        685.94        579.87       234.49 o                         
 -20   3   7       2557.42       2708.74       195.75 o                         
 -19   3   7       6168.50       6502.48       246.87 o                         
 -18   3   7         89.40        109.12       125.90 o                         
 -17   3   7       8410.49       8781.91       231.47 o                         
 -16   3   7       2486.55       2626.17       149.52 o                         
 -15   3   7       6221.47       5977.24       193.40 o                         
 -14   3   7      14074.36      13913.43       279.42 o                         
 -13   3   7          7.54         54.04        51.32 o                         
 -12   3   7      15489.22      15793.61       243.41 o                         
 -11   3   7      11825.30      12044.01       162.76 o                         
 -10   3   7       3969.78       3891.41        93.12 o                         
  -9   3   7      19074.22      18901.87       232.18 o                         
  -8   3   7       1358.83       1441.01        59.84 o                         
  -7   3   7      23167.72      22916.56       240.66 o                         
  -6   3   7       6082.17       5741.80        98.36 o                         
  -5   3   7       1467.31       1435.73        48.06 o                         
  -4   3   7      35192.62      33750.16       318.40 o                         
  -3   3   7        652.74        689.93        36.58 o                         
  -2   3   7       9201.26       8341.11       115.08 o                         
  -1   3   7      42129.91      41830.89       397.18 o                         
   0   3   7         38.10        -14.65        24.01 o                         
   1   3   7      33859.20      33683.64       316.90 o                         
   2   3   7       5957.73       6086.67        80.66 o                         
   3   3   7      12650.98      12678.65       122.40 o                         
   4   3   7      42020.17      41217.23       307.18 o                         
   5   3   7        614.54        703.86        36.05 o                         
   6   3   7      15551.27      15302.00       163.30 o                         
   7   3   7      12562.18      12034.64       175.44 o                         
   8   3   7       6050.33       6059.65       185.22 o                         
   9   3   7      24462.98      24160.07       375.26 o                         
  10   3   7         17.43        -26.42        59.85 o                         
  11   3   7       4052.97       4569.99       186.43 o                         
  12   3   7       3439.48       3674.98       139.15 o                         
  13   3   7        876.34        868.41        88.93 o                         
  14   3   7       5942.26       6124.95       170.06 o                         
  15   3   7        887.56        972.82       118.46 o                         
  16   3   7       3526.56       3046.86       248.95 o                         
  17   3   7       3636.42       2973.36       310.21 o                         
  18   3   7        235.35        370.29       260.46 o                         
 -20   4   7       2810.57       2538.03       203.46 o                         
 -19   4   7        190.49        247.87       146.89 o                         
 -18   4   7       7146.75       7499.13       276.76 o                         
 -17   4   7        630.02        672.85       118.74 o                         
 -16   4   7       4441.20       4530.86       187.92 o                         
 -15   4   7       3671.07       3663.46       140.46 o                         
 -14   4   7         59.07         33.03        47.03 o                         
 -13   4   7      10047.17      10077.04       248.56 o                         
 -12   4   7        866.36        858.22        74.14 o                         
 -11   4   7       6314.81       6230.13       141.90 o                         
 -10   4   7      24258.42      23257.70       275.96 o                         
  -9   4   7          9.99         -0.32        34.46 o                         
  -8   4   7      13290.28      12502.99       180.30 o                         
  -7   4   7       5004.49       5076.45        84.17 o                         
  -6   4   7       5732.95       5437.43        91.44 o                         
  -5   4   7      35073.08      35121.80       325.65 o                         
  -4   4   7        706.67        772.21        34.00 o                         
  -3   4   7      18748.61      18019.38       189.73 o                         
  -2   4   7      13641.86      14180.66       136.28 o                         
  -1   4   7      28104.07      28728.97       271.56 o                         
   0   4   7      54831.49      55238.21       436.47 o                         
   1   4   7       1145.92       1565.10        52.18 o                         
   2   4   7       8054.42       7755.92       108.03 o                         
   3   4   7       7578.52       6994.37        85.37 o                         
   4   4   7        132.95        211.92        26.79 o                         
   5   4   7      26265.83      26115.87       233.39 o                         
   6   4   7        863.96        871.19        43.87 o                         
   7   4   7      16731.59      16183.13       192.15 o                         
   8   4   7      12123.82      11914.87       196.92 o                         
   9   4   7        700.11        763.66        85.39 o                         
  10   4   7       6859.06       7133.46       284.95 o                         
  11   4   7       7381.13       7156.17       169.71 o                         
  12   4   7        698.45        712.03        97.05 o                         
  13   4   7       6560.33       6679.81       202.38 o                         
  14   4   7        239.78        215.31        96.78 o                         
  15   4   7       3203.21       3206.48       219.56 o                         
  16   4   7       1774.57       1882.79       143.15 o                         
  17   4   7        316.22        325.08       244.48 o                         
 -20   5   7        529.39        313.75       281.68 o                         
 -19   5   7       1940.61       2022.50       244.29 o                         
 -18   5   7         36.37        215.10       145.68 o                         
 -17   5   7       4304.44       4208.87       149.32 o                         
 -16   5   7        525.18        647.01        87.47 o                         
 -15   5   7       1589.24       1613.83       164.79 o                         
 -14   5   7       2155.06       2421.34       137.11 o                         
 -13   5   7         23.19        -72.23        72.23 o                         
 -12   5   7       6730.12       6599.97       160.89 o                         
 -11   5   7       2967.74       3070.13       100.07 o                         
 -10   5   7      11285.75      11550.05       172.79 o                         
  -9   5   7       9258.06       9160.43       134.30 o                         
  -8   5   7        197.87        303.46        36.83 o                         
  -7   5   7       7013.49       7031.63        94.76 o                         
  -6   5   7       7491.52       7288.98        95.11 o                         
  -5   5   7       2160.71       2173.89        48.21 o                         
  -4   5   7      13260.16      13610.64       136.19 o                         
  -3   5   7       6283.25       6151.37        96.09 o                         
  -2   5   7       4207.73       3947.54        66.26 o                         
  -1   5   7       5080.52       5195.28        88.33 o                         
   0   5   7         31.16         62.39        25.19 o                         
   1   5   7      12083.46      11980.40       134.37 o                         
   2   5   7       1679.85       1712.14        52.40 o                         
   3   5   7       3966.29       3865.58        65.73 o                         
   4   5   7       6252.30       6149.54        84.66 o                         
   5   5   7        698.37        810.71        41.17 o                         
   6   5   7      11655.31      11253.13       140.08 o                         
   7   5   7       4839.11       4777.27       107.72 o                         
   8   5   7       2062.47       2119.30        93.19 o                         
   9   5   7       1685.57       1792.13        91.41 o                         
  10   5   7        938.28        995.09        85.57 o                         
  11   5   7       5478.58       5809.85       151.35 o                         
  12   5   7       1126.72       1121.05       100.91 o                         
  13   5   7       1042.40       1029.30       123.94 o                         
  14   5   7       2407.23       2277.12       162.07 o                         
  15   5   7        331.79        213.67       104.24 o                         
  16   5   7        708.09        507.43       110.37 o                         
  17   5   7        761.09        860.83       199.32 o                         
 -20   6   7       1878.96       2425.46       311.43 o                         
 -19   6   7       1831.76       1898.80       211.92 o                         
 -18   6   7       7221.95       6946.12       299.31 o                         
 -17   6   7        214.88        250.49       134.34 o                         
 -16   6   7       5536.24       5777.94       230.40 o                         
 -15   6   7       6655.06       6704.21       223.72 o                         
 -14   6   7        206.91        263.22        89.61 o                         
 -13   6   7      16787.65      17096.31       390.91 o                         
 -12   6   7       3022.76       3262.98       193.58 o                         
 -11   6   7      20919.82      20801.35       285.46 o                         
 -10   6   7      32179.53      31100.51       379.13 o                         
  -9   6   7       1299.91       1402.64        68.31 o                         
  -8   6   7      25678.24      25665.47       262.66 o                         
  -7   6   7      12056.90      11991.45       146.23 o                         
  -6   6   7      16851.51      16134.01       218.85 o                         
  -5   6   7      28150.30      28215.82       319.46 o                         
  -4   6   7        740.27        748.19        49.67 o                         
  -3   6   7      42976.00      41185.06       396.79 o                         
  -2   6   7      17363.65      17165.07       173.23 o                         
  -1   6   7      19802.55      19718.52       185.54 o                         
   0   6   7      51303.45      49994.73       404.53 o                         
   1   6   7       1816.50       1935.54        54.05 o                         
   2   6   7      13564.70      12218.57       137.27 o                         
   3   6   7      23152.07      22971.55       211.57 o                         
   4   6   7       2126.68       1966.88        50.01 o                         
   5   6   7      29366.07      28649.22       255.09 o                         
   6   6   7       2184.24       2132.56        67.88 o                         
   7   6   7      25871.28      26190.71       288.47 o                         
   8   6   7       6707.81       7144.51       135.79 o                         
   9   6   7         59.91         47.07        59.54 o                         
  10   6   7      15422.05      15958.48       250.86 o                         
  11   6   7       3553.87       3380.01       130.14 o                         
  12   6   7       4135.35       4493.92       171.21 o                         
  13   6   7       7437.23       7732.57       254.85 o                         
  14   6   7         69.98        -44.74       105.48 o                         
  15   6   7       4254.43       4047.99       200.57 o                         
  16   6   7       2265.53       2031.17       149.38 o                         
  17   6   7       1045.37        902.79       181.42 o                         
 -19   7   7        106.25          9.17       148.41 o                         
 -18   7   7        399.33         -5.91       145.58 o                         
 -17   7   7        758.18        847.25       156.50 o                         
 -16   7   7         25.80       -109.96       109.96 o                         
 -15   7   7        750.34        852.10       125.95 o                         
 -14   7   7         61.30        188.07        81.23 o                         
 -13   7   7         69.34          9.71        79.21 o                         
 -12   7   7        444.08        393.23        69.61 o                         
 -11   7   7        844.86        920.56        90.54 o                         
 -10   7   7        320.82        361.14        90.14 o                         
  -9   7   7       4921.48       4994.12       124.07 o                         
  -8   7   7        240.09        222.13        49.46 o                         
  -7   7   7        122.37        139.55        44.54 o                         
  -6   7   7         42.77         47.53        23.33 o                         
  -5   7   7        318.82        339.85        31.85 o                         
  -4   7   7         51.06         31.66        32.28 o                         
  -3   7   7        612.49        645.79        33.91 o                         
  -2   7   7         86.64         69.45        36.24 o                         
  -1   7   7        519.79        700.20        40.95 o                         
   0   7   7        105.70        124.00        24.22 o                         
   1   7   7       2230.04       2400.19        56.32 o                         
   2   7   7        169.00        180.70        34.31 o                         
   3   7   7        410.08        466.54        41.36 o                         
   4   7   7       1404.38       1411.86        48.72 o                         
   5   7   7        570.92        566.59        42.30 o                         
   6   7   7        246.21        269.63        43.80 o                         
   7   7   7         65.56         56.77        46.24 o                         
   8   7   7          2.35        -47.73        47.73 o                         
   9   7   7         42.30        -29.49        56.12 o                         
  10   7   7         27.99        -69.07        69.07 o                         
  11   7   7         21.65        -33.76       106.79 o                         
  12   7   7        559.72        610.30       105.28 o                         
  13   7   7        758.95        735.29       121.87 o                         
  14   7   7        459.51        533.23       117.32 o                         
  15   7   7         48.28         55.59       114.15 o                         
  16   7   7         22.72        -39.29       136.95 o                         
  17   7   7         21.93       -303.59       303.59 o                         
 -19   8   7       1534.30       2006.07       380.10 o                         
 -18   8   7       6945.83       6596.94       418.01 o                         
 -17   8   7        440.18        379.99       155.16 o                         
 -16   8   7       7650.67       8589.13       360.16 o                         
 -15   8   7       8102.54       7799.42       228.86 o                         
 -14   8   7       2564.92       2729.65       144.83 o                         
 -13   8   7      15974.09      16270.95       301.17 o                         
 -12   8   7       1062.97       1008.12        81.84 o                         
 -11   8   7      11102.70      11220.31       261.26 o                         
 -10   8   7      15671.24      16132.22       368.32 o                         
  -9   8   7        369.63        377.97        67.78 o                         
  -8   8   7      23499.21      23336.93       299.16 o                         
  -7   8   7      12070.89      12101.72       234.06 o                         
  -6   8   7      10278.13      10120.11       142.15 o                         
  -5   8   7      34289.66      33589.80       308.31 o                         
  -4   8   7       1537.60       1587.07        52.53 o                         
  -3   8   7      53635.88      53941.78       505.61 o                         
  -2   8   7      14668.83      14894.39       158.93 o                         
  -1   8   7       9396.86       9503.51       134.23 o                         
   0   8   7      42173.46      41961.47       358.81 o                         
   1   8   7       1811.30       1972.47        52.09 o                         
   2   8   7      26394.74      26218.85       222.65 o                         
   3   8   7      18152.61      17988.40       187.12 o                         
   4   8   7       8491.26       8242.14       122.29 o                         
   5   8   7      17889.38      18318.78       201.63 o                         
   6   8   7       1624.38       1735.57        71.54 o                         
   7   8   7       6679.82       6897.36       139.52 o                         
   8   8   7      12514.45      12891.08       291.54 o                         
   9   8   7        223.62        227.34        63.84 o                         
  10   8   7      16134.56      16471.50       302.01 o                         
  11   8   7       5702.10       5889.89       245.57 o                         
  12   8   7       3651.10       4040.77       285.11 o                         
  13   8   7       9405.46       9767.99       266.92 o                         
  14   8   7         33.15        -18.32       112.15 o                         
  15   8   7       7200.86       6896.92       271.01 o                         
  16   8   7       1043.51        847.27       169.42 o                         
 -18   9   7         36.10         55.16       177.81 o                         
 -17   9   7        678.22        554.77       155.21 o                         
 -16   9   7        616.98        552.04       137.57 o                         
 -15   9   7       1207.68        990.56       146.21 o                         
 -14   9   7       1352.37       1574.49       145.93 o                         
 -13   9   7         37.55         24.29       101.40 o                         
 -12   9   7        624.70        670.42       104.57 o                         
 -11   9   7        182.90        228.25        79.94 o                         
 -10   9   7        345.06        415.54        85.18 o                         
  -9   9   7       2096.71       2134.80       101.43 o                         
  -8   9   7        117.38         82.17        53.07 o                         
  -7   9   7       3804.71       3700.74        79.69 o                         
  -6   9   7       4010.60       3934.23        87.52 o                         
  -5   9   7        538.72        532.19        41.24 o                         
  -4   9   7       5585.39       5512.24       100.93 o                         
  -3   9   7         76.07         51.22        34.95 o                         
  -2   9   7       1735.34       1880.46        66.45 o                         
  -1   9   7       1126.26       1183.92        54.68 o                         
   0   9   7        375.58        502.82        46.17 o                         
   1   9   7       4593.97       4478.90        77.79 o                         
   2   9   7       1754.74       1785.72        59.43 o                         
   3   9   7       6112.87       5810.09       100.34 o                         
   4   9   7       1319.10       1407.38        61.23 o                         
   5   9   7        487.88        412.76        48.07 o                         
   6   9   7        124.24         51.17        48.37 o                         
   7   9   7       1520.43       1590.77        71.07 o                         
   8   9   7        277.29        245.24        57.63 o                         
   9   9   7       3227.35       3386.21       145.25 o                         
  10   9   7        367.23        373.19       166.06 o                         
  11   9   7        738.14        949.05       109.60 o                         
  12   9   7       1573.79       1767.69       149.01 o                         
  13   9   7         32.62         14.34       110.55 o                         
  14   9   7       2680.64       2669.92       291.68 o                         
  15   9   7        127.57        163.08       140.30 o                         
  16   9   7        791.14        618.77       164.75 o                         
 -18  10   7       3914.73       3884.52       465.69 o                         
 -17  10   7         36.28        -32.63       142.24 o                         
 -16  10   7       2005.41       1897.35       176.00 o                         
 -15  10   7       4618.81       5246.04       264.85 o                         
 -14  10   7         37.72         48.36       108.09 o                         
 -13  10   7      10062.60      10622.65       303.76 o                         
 -12  10   7       1557.94       1468.25       166.59 o                         
 -11  10   7      11328.20      11262.89       246.91 o                         
 -10  10   7      12404.71      12273.49       260.28 o                         
  -9  10   7        108.64        108.91        61.43 o                         
  -8  10   7      15687.68      15690.87       222.64 o                         
  -7  10   7       6536.59       6864.63       127.28 o                         
  -6  10   7       8881.00       8793.80       135.22 o                         
  -5  10   7      18563.12      18694.81       218.05 o                         
  -4  10   7         98.40         40.72        36.64 o                         
  -3  10   7      13618.28      13661.94       196.05 o                         
  -2  10   7      15198.96      14908.41       190.65 o                         
  -1  10   7       6633.89       6440.97       116.62 o                         
   0  10   7      31978.99      31557.79       330.41 o                         
   1  10   7       7817.76       7603.04       121.04 o                         
   2  10   7       3444.20       3550.60        82.98 o                         
   3  10   7       2295.82       2347.02        77.86 o                         
   4  10   7       2689.56       2596.25        79.77 o                         
   5  10   7      16825.31      16604.53       220.55 o                         
   6  10   7       2126.22       2292.23        97.72 o                         
   7  10   7       5359.29       5412.21       124.18 o                         
   8  10   7       6103.17       6223.50       158.63 o                         
   9  10   7        458.74        448.78        85.31 o                         
  10  10   7       8259.08       8102.73       233.26 o                         
  11  10   7       1750.08       1829.12       125.46 o                         
  12  10   7       1824.27       1812.13       136.55 o                         
  13  10   7       3817.26       3318.16       228.94 o                         
  14  10   7        121.02         58.35       118.66 o                         
  15  10   7       3989.24       3893.31       367.34 o                         
 -17  11   7       3484.47       3684.79       281.56 o                         
 -16  11   7        982.62        768.59       153.70 o                         
 -15  11   7       2175.83       2032.42       164.07 o                         
 -14  11   7       3738.53       3699.83       270.35 o                         
 -13  11   7          0.23        -98.81        98.81 o                         
 -12  11   7       7528.88       7436.33       213.64 o                         
 -11  11   7       3307.27       3290.23       140.67 o                         
 -10  11   7       1693.37       1625.62       120.43 o                         
  -9  11   7      12332.62      12364.81       217.76 o                         
  -8  11   7        868.33        939.78        67.04 o                         
  -7  11   7       7615.84       7494.95       137.29 o                         
  -6  11   7       7093.45       6771.71       131.21 o                         
  -5  11   7       1452.54       1575.70        74.61 o                         
  -4  11   7       9879.26      10019.37       149.46 o                         
  -3  11   7       3254.35       3421.91        94.65 o                         
  -2  11   7       7252.85       6982.27       137.77 o                         
  -1  11   7      15782.20      15746.54       210.96 o                         
   0  11   7         53.63        158.07        55.04 o                         
   1  11   7       8503.31       8628.20       141.56 o                         
   2  11   7        460.89        495.96        55.81 o                         
   3  11   7       1143.83       1329.18        75.44 o                         
   4  11   7      10748.88      10578.96       189.86 o                         
   5  11   7        303.15        331.88        62.82 o                         
   6  11   7       7130.88       7477.27       152.34 o                         
   7  11   7       6143.71       6268.88       149.47 o                         
   8  11   7        171.65        192.73        74.30 o                         
   9  11   7       3401.17       3539.95       171.51 o                         
  10  11   7          7.63       -114.08       114.08 o                         
  11  11   7       2932.76       2706.77       160.08 o                         
  12  11   7       2549.79       2544.33       194.76 o                         
  13  11   7        726.71        715.22       120.16 o                         
  14  11   7       3430.11       3122.60       177.23 o                         
 -17  12   7         78.91       -186.55       187.51 o                         
 -16  12   7        301.48        -43.06       197.99 o                         
 -15  12   7       2175.01       2216.46       169.16 o                         
 -14  12   7        244.61        231.30       112.89 o                         
 -13  12   7       3255.66       3232.72       199.04 o                         
 -12  12   7       1278.06       1257.04       114.59 o                         
 -11  12   7       2727.41       2577.45       134.33 o                         
 -10  12   7       2195.35       2319.26       101.82 o                         
  -9  12   7          8.76         54.19        60.05 o                         
  -8  12   7       2971.10       3289.93       196.71 o                         
  -7  12   7       1188.93       1385.57        66.66 o                         
  -6  12   7       2734.75       2658.69        89.02 o                         
  -5  12   7       7982.35       7927.66       167.73 o                         
  -4  12   7        302.87        323.34        55.32 o                         
  -3  12   7       8649.05       8782.68       160.73 o                         
  -2  12   7       1137.35       1262.41        73.84 o                         
  -1  12   7       1548.40       1609.58        82.73 o                         
   0  12   7       1658.03       1757.87        95.89 o                         
   1  12   7         25.09         12.69        45.97 o                         
   2  12   7       7496.15       7349.65       138.16 o                         
   3  12   7       4654.36       4638.03       110.49 o                         
   4  12   7        424.53        406.54        61.10 o                         
   5  12   7       3927.44       4021.25       118.85 o                         
   6  12   7       1574.33       1670.51        97.00 o                         
   7  12   7       1493.34       1443.97        98.80 o                         
   8  12   7       2173.48       2290.18       123.16 o                         
   9  12   7        907.39       1088.73       142.88 o                         
  10  12   7       3845.19       3534.51       161.68 o                         
  11  12   7       1046.77       1071.99       120.07 o                         
  12  12   7        201.21        -39.46       100.54 o                         
  13  12   7       1362.01       1000.74       145.11 o                         
  14  12   7         10.82         13.12       120.55 o                         
 -16  13   7       1146.50        741.56       181.11 o                         
 -15  13   7       1542.55       1668.39       217.15 o                         
 -14  13   7       7156.16       7159.32       240.32 o                         
 -13  13   7         87.12        142.04       137.89 o                         
 -12  13   7       7414.08       7441.51       244.36 o                         
 -11  13   7       5714.22       5428.78       205.12 o                         
 -10  13   7       4422.37       4237.62       139.69 o                         
  -9  13   7      16415.46      16047.87       282.19 o                         
  -8  13   7        288.87        196.25        54.81 o                         
  -7  13   7       9262.00       9617.51       154.53 o                         
  -6  13   7       8303.87       8478.76       264.96 o                         
  -5  13   7       1368.96       1325.05       120.86 o                         
  -4  13   7      19028.82      19011.46       232.14 o                         
  -3  13   7       3512.23       3702.40       100.92 o                         
  -2  13   7       9292.35       9438.76       180.25 o                         
  -1  13   7       8487.08       8937.76       196.80 o                         
   0  13   7        394.39        377.33        70.85 o                         
   1  13   7      12392.43      12711.64       188.45 o                         
   2  13   7       5499.00       5361.28       140.45 o                         
   3  13   7       5344.25       5453.89       144.43 o                         
   4  13   7      12874.17      12883.44       205.66 o                         
   5  13   7        397.65        498.31        91.56 o                         
   6  13   7      11256.93      11965.49       206.21 o                         
   7  13   7       6641.81       6800.30       193.41 o                         
   8  13   7       1933.21       1847.65       112.87 o                         
   9  13   7       7168.98       7252.60       377.31 o                         
  10  13   7         94.34         75.01       101.61 o                         
  11  13   7       4446.99       4004.50       213.12 o                         
  12  13   7       2656.48       2178.32       160.47 o                         
  13  13   7        591.70        320.53       148.77 o                         
 -15  14   7        253.68        184.80       151.32 o                         
 -14  14   7          5.74         65.50       185.94 o                         
 -13  14   7         30.37        -65.30       131.40 o                         
 -12  14   7          7.76        141.77       105.38 o                         
 -11  14   7         10.26        -69.20        69.20 o                         
 -10  14   7         19.91        -19.24        76.79 o                         
  -9  14   7         62.07        -23.83        73.02 o                         
  -8  14   7        109.10        110.02        42.19 o                         
  -7  14   7        284.66        383.67        71.20 o                         
  -6  14   7        163.60        199.38        61.38 o                         
  -5  14   7        412.57        499.49        64.39 o                         
  -4  14   7         15.92        -61.53        61.53 o                         
  -3  14   7         36.03         51.15        79.14 o                         
  -2  14   7        292.41        290.63        72.37 o                         
  -1  14   7        189.53        300.38        82.93 o                         
   0  14   7       1012.09        957.70       104.32 o                         
   1  14   7        503.48        461.97        60.13 o                         
   2  14   7        359.05        380.11        83.74 o                         
   3  14   7        195.78        201.99        69.85 o                         
   4  14   7        140.99        220.80        72.79 o                         
   5  14   7        318.76        317.28        81.45 o                         
   6  14   7        146.48        132.75        73.66 o                         
   7  14   7         81.15         66.92        91.70 o                         
   8  14   7        134.12        101.30       105.12 o                         
   9  14   7         31.48        110.85        99.12 o                         
  10  14   7         33.80        151.83       117.35 o                         
  11  14   7        253.52        200.22       134.61 o                         
  12  14   7          2.89       -149.32       149.32 o                         
 -14  15   7       6636.12       6500.83       327.45 o                         
 -13  15   7         34.63         12.06       153.28 o                         
 -12  15   7       6129.36       5943.16       369.34 o                         
 -11  15   7       3281.48       3694.91       187.97 o                         
 -10  15   7       1873.51       2079.93       162.62 o                         
  -9  15   7      11689.41      11819.37       353.27 o                         
  -8  15   7        329.83        413.11        90.58 o                         
  -7  15   7       7385.33       7575.07       244.22 o                         
  -6  15   7       7750.21       7965.05       210.23 o                         
  -5  15   7       2970.77       3012.37       122.47 o                         
  -4  15   7      20969.10      21822.91       298.23 o                         
  -3  15   7       2881.92       3085.97       122.31 o                         
  -2  15   7       4745.55       4691.26       170.17 o                         
  -1  15   7      10484.32      11208.57       219.65 o                         
   0  15   7        838.19        778.49        88.93 o                         
   1  15   7      13458.24      13410.09       216.48 o                         
   2  15   7       2956.46       2966.19       141.17 o                         
   3  15   7       6758.21       6481.91       195.15 o                         
   4  15   7      11269.08      11269.75       227.60 o                         
   5  15   7          2.54        -79.61        79.61 o                         
   6  15   7       7216.15       7317.98       209.88 o                         
   7  15   7       3308.49       3388.77       260.00 o                         
   8  15   7       1159.40       1096.71       113.21 o                         
   9  15   7       8399.21       9110.58       344.98 o                         
  10  15   7        315.45        172.27       118.02 o                         
  11  15   7       5701.80       6147.78       707.88 o                         
 -13  16   7        340.28        274.97       165.35 o                         
 -12  16   7         10.65         14.03       156.99 o                         
 -11  16   7       1013.09        742.70       161.66 o                         
 -10  16   7        617.59        399.13        99.34 o                         
  -9  16   7         14.80        -95.12        95.12 o                         
  -8  16   7       1449.08       1361.25       109.27 o                         
  -7  16   7        464.86        515.39        97.12 o                         
  -6  16   7        125.63         40.78        83.23 o                         
  -5  16   7        341.48        370.24        79.23 o                         
  -4  16   7        603.89        559.95       112.05 o                         
  -3  16   7       3499.96       3363.65       141.07 o                         
  -2  16   7        638.34        711.34        96.61 o                         
  -1  16   7        286.48        247.78       100.81 o                         
   0  16   7       2575.83       2386.47       136.78 o                         
   1  16   7         88.02        -50.91        81.91 o                         
   2  16   7       1301.99       1217.24       110.11 o                         
   3  16   7        949.47        896.21        84.79 o                         
   4  16   7        318.20        345.34        78.78 o                         
   5  16   7       1146.12       1187.87       101.23 o                         
   6  16   7         25.52         16.88        82.20 o                         
   7  16   7        488.51        416.96       101.73 o                         
   8  16   7        666.16        715.03       118.85 o                         
   9  16   7         78.18        -27.85       128.58 o                         
  10  16   7        682.53        667.56       218.43 o                         
 -11  17   7       3651.50       3426.03       342.73 o                         
 -10  17   7        468.22        612.52       152.12 o                         
  -9  17   7       6890.70       6838.18       294.96 o                         
  -8  17   7        255.53        158.25       101.01 o                         
  -7  17   7       5403.22       5279.98       200.33 o                         
  -6  17   7       3255.34       3063.77       159.78 o                         
  -5  17   7        446.12        385.31       104.21 o                         
  -4  17   7       6169.77       6126.90       181.31 o                         
  -3  17   7       1844.06       1795.82       135.24 o                         
  -2  17   7       4517.95       4544.92       169.23 o                         
  -1  17   7       6157.09       6542.32       193.57 o                         
   0  17   7        244.81        238.25        92.85 o                         
   1  17   7       8240.35       8429.88       213.93 o                         
   2  17   7       2447.13       2533.19       144.65 o                         
   3  17   7       1429.12       1600.89       115.59 o                         
   4  17   7       5695.13       5489.32       194.88 o                         
   5  17   7          6.05        -79.54        79.54 o                         
   6  17   7       5729.23       5960.17       195.04 o                         
   7  17   7       1848.13       2191.65       178.27 o                         
   8  17   7       1206.55       1231.23       159.99 o                         
  -9  18   7         44.59        187.40       154.22 o                         
  -8  18   7       3114.87       2813.44       182.99 o                         
  -7  18   7        437.25        175.80       116.12 o                         
  -6  18   7       2119.79       1863.06       168.35 o                         
  -5  18   7       3046.15       2850.62       160.08 o                         
  -4  18   7         79.63        -27.24       103.74 o                         
  -3  18   7       3276.38       3416.40       206.76 o                         
  -2  18   7       3050.94       2981.65       162.17 o                         
  -1  18   7        758.17        579.91       106.04 o                         
   0  18   7       5857.12       5966.78       226.80 o                         
   1  18   7        152.24        197.45       100.00 o                         
   2  18   7       3503.23       3102.08       179.88 o                         
   3  18   7       2158.17       2076.86       189.33 o                         
   4  18   7        487.84        413.90       122.25 o                         
   5  18   7       3234.66       2851.17       159.76 o                         
   6  18   7        429.79        276.64       134.17 o                         
  -7  19   7       1567.74       1446.44       162.53 o                         
  -6  19   7       1630.82       1432.75       155.16 o                         
  -5  19   7        118.25        -45.85       128.06 o                         
  -4  19   7       2417.34       2031.15       159.02 o                         
  -3  19   7        101.69         13.76       105.45 o                         
  -2  19   7       2050.62       1886.58       153.97 o                         
  -1  19   7       1629.42       1417.95       132.53 o                         
   0  19   7        117.50         18.25       108.70 o                         
   1  19   7       2885.03       2682.88       174.99 o                         
   2  19   7        727.66        581.75       122.26 o                         
   3  19   7       1292.70       1214.14       176.84 o                         
   4  19   7       2742.34       2711.52       198.99 o                         
 -21   0   8       7725.11       8323.50       488.35 o                         
 -20   0   8        262.65         39.89       248.35 o                         
 -19   0   8       6312.95       6988.32       355.21 o                         
 -18   0   8       7187.77       7322.58       520.80 o                         
 -17   0   8        132.69         -9.98       118.39 o                         
 -16   0   8      14328.43      14312.52       541.71 o                         
 -15   0   8       1572.54       1689.62       147.47 o                         
 -14   0   8      28804.03      27606.22       515.88 o                         
 -13   0   8      16082.77      16195.81       347.86 o                         
 -12   0   8         61.51        111.73        70.50 o                         
 -11   0   8      17114.68      17064.60       300.47 o                         
 -10   0   8      20590.43      20143.62       392.68 o                         
  -9   0   8      12739.48      11939.68       216.79 o                         
  -8   0   8      20928.58      19998.82       274.25 o                         
  -7   0   8         31.09        143.34        39.32 o                         
  -6   0   8      49129.05      47764.69       612.02 o                         
  -5   0   8       5276.31       4740.41       105.66 o                         
  -4   0   8       1602.40       1443.55        88.86 o                         
  -3   0   8      63401.76      61972.62      1224.91 o                         
  -2   0   8        472.57        419.40        49.09 o                         
  -1   0   8      34278.62      32592.79       563.36 o                         
   0   0   8      63241.11      59879.63       833.79 o                         
   1   0   8       4878.02       4083.75        91.66 o                         
   2   0   8      48853.33      49735.53       641.59 o                         
   3   0   8       8774.71       8103.53       158.30 o                         
   4   0   8      41856.55      42262.17       659.60 o                         
   5   0   8      14613.87      13901.90       306.12 o                         
   6   0   8         17.99         17.08        56.14 o                         
   7   0   8      36927.33      36639.03       605.37 o                         
   8   0   8       8745.84       8092.51       263.57 o                         
   9   0   8      25548.40      25258.14       433.26 o                         
  10   0   8      32950.79      32646.74       539.92 o                         
  11   0   8        335.37        502.66       127.88 o                         
  12   0   8       4041.97       4200.39       184.46 o                         
  13   0   8       1303.01       1524.76       140.65 o                         
  14   0   8       2975.70       2980.43       247.05 o                         
  15   0   8       8733.35       8892.39       706.31 o                         
  16   0   8        514.26        534.38       408.92 o                         
  17   0   8       3969.83       3093.21       526.64 o                         
 -21   1   8         85.88        190.83       151.29 o                         
 -20   1   8        829.13        853.55       164.36 o                         
 -19   1   8         26.72        -87.45       118.71 o                         
 -18   1   8        197.10        168.83       115.64 o                         
 -17   1   8        533.68        472.79       104.34 o                         
 -16   1   8         61.13        -61.52        77.79 o                         
 -15   1   8        600.06        581.99       103.14 o                         
 -14   1   8       3272.20       3375.85       127.86 o                         
 -13   1   8        224.34        145.79        60.04 o                         
 -12   1   8       4138.91       4262.90       101.34 o                         
 -11   1   8        323.40        420.64        51.51 o                         
 -10   1   8       1815.02       1969.80        62.91 o                         
  -9   1   8       2610.81       2791.99        65.27 o                         
  -8   1   8          3.49          7.79        25.20 o                         
  -7   1   8        188.67        237.14        27.52 o                         
  -6   1   8       3841.00       3689.79        65.73 o                         
  -5   1   8       3081.89       3254.71        65.69 o                         
  -4   1   8        134.69        106.45        29.66 o                         
  -3   1   8        264.80        296.01        39.70 o                         
  -2   1   8       1228.63       1050.94        54.75 o                         
  -1   1   8         18.33        -26.20        31.18 o                         
   0   1   8      13484.16      13811.88       176.93 o                         
   1   1   8       2381.63       2237.59        50.03 o                         
   2   1   8        114.57        105.69        17.05 o                         
   3   1   8       3893.29       3952.21        80.09 o                         
   4   1   8       4055.06       4267.03        83.38 o                         
   5   1   8         68.33        121.25        39.51 o                         
   6   1   8         70.31         58.04        40.16 o                         
   7   1   8        169.98        246.08        58.30 o                         
   8   1   8       3131.95       2982.15        78.07 o                         
   9   1   8       1298.85       1255.17        64.45 o                         
  10   1   8        517.80        419.88        44.51 o                         
  11   1   8       1186.71       1191.40        72.18 o                         
  12   1   8          7.26         13.42        60.02 o                         
  13   1   8       1615.35       1413.44       100.91 o                         
  14   1   8         39.19        -95.25        95.25 o                         
  15   1   8         41.16         85.86       234.78 o                         
  16   1   8        201.73        509.90       429.05 o                         
  17   1   8        305.07        398.43       280.20 o                         
 -20   2   8        507.61        516.17       160.94 o                         
 -19   2   8       3400.92       3341.54       204.69 o                         
 -18   2   8       5484.34       5722.36       253.05 o                         
 -17   2   8        543.28        402.11       103.22 o                         
 -16   2   8      13365.64      13485.08       280.18 o                         
 -15   2   8       1412.27       1475.96       100.62 o                         
 -14   2   8      13188.86      12903.29       230.78 o                         
 -13   2   8       8121.76       8124.84       165.21 o                         
 -12   2   8        124.58        225.53        55.62 o                         
 -11   2   8      14825.26      14837.32       186.77 o                         
 -10   2   8       8624.97       8565.67       117.38 o                         
  -9   2   8       5186.90       5107.24        89.65 o                         
  -8   2   8      23623.93      22634.74       244.88 o                         
  -7   2   8       2379.87       2470.93        53.59 o                         
  -6   2   8      29493.79      28841.14       284.03 o                         
  -5   2   8       9860.11       9025.78       129.00 o                         
  -4   2   8        881.87        723.99        37.25 o                         
  -3   2   8      50016.85      48889.14       568.58 o                         
  -2   2   8       2827.09       2922.71        75.24 o                         
  -1   2   8      71686.78      70452.21       735.67 o
[truncated: 547,237 more chars]
